# Supplementary material for: Mago nashi controls auxin‐mediated embryo patterning in Arabidopsis by regulating transcript abundance
Source: New Phytol. 2025 Apr 18;247(1):14–23. doi: 10.1111/nph.70154 (PMC12138180; doi:10.1111/nph.70154)
Supplement: Supplementary file 2 — Table S1 Differently expressed genes in Arabidopsis hapless1 embryos. [file NPH-247-14-s001.xlsx]

## Sheet: hap1-1vsWT_DEGs_up
gene_id	hap1_1_1	hap1_1_2	hap1_1_3	hap1_1_4	WT_1	WT_2	WT_3	Mutant	WT	log2FoldChange	pvalue	padj	gene_name	gene_chr	gene_start	gene_end	gene_strand	gene_length	gene_biotype	gene_description	Family
AT1G60800	315.949	231.272	259.711	556.309	44.3113	125.347	18.3543	340.81	62.671	2.44437	0.00131512	0.0494688	NIK3	1	22383393	22387766	-	3199	protein_coding	NSP-interacting kinase 3 [Source:NCBI gene (formerly Entrezgene);Acc:842374] && sp|Q93ZS4|NIK3_ARATH Protein NSP-INTERACTING KINASE 3 OS=Arabidopsis thaliana OX=3702 GN=NIK3 PE=1 SV=1 && PF08263:Leucine rich repeat N-terminal domain|PF00069:Protein kinase domain|PF13855:Leucine rich repeat	CO-like
AT2G16595	0	154.713	78.9662	103.937	0	0	1.93203	84.4039	0.64401	7.04119	0.00126664	0.0483487	AT2G16595	2	7198127	7200385	+	1291	protein_coding	Translocon-associated protein (TRAP), alpha subunit [Source:NCBI gene (formerly Entrezgene);Acc:816160] && sp|P45434|SSRA_ARATH Translocon-associated protein subunit alpha OS=Arabidopsis thaliana OX=3702 GN=At2g21160 PE=2 SV=3 && PF03896:Translocon-associated protein (TRAP), alpha subunit	-
AT3G16290	784.896	513.582	522.054	735.477	299.753	213.707	84.0433	639.002	199.168	1.68106	0.00126002	0.0482512	EMB2083	3	5520880	5525150	-	3093	protein_coding	AAA-type ATPase family protein [Source:NCBI gene (formerly Entrezgene);Acc:820876] && sp|A8MPR5|FTSI2_ARATH Probable inactive ATP-dependent zinc metalloprotease FTSHI 2, chloroplastic OS=Arabidopsis thaliana OX=3702 GN=FTSHI2 PE=1 SV=1 && PF01434:Peptidase family M41|PF17862:AAA+ lid domain|PF00004:ATPase family associated with various cellular activities (AAA)	WRKY
AT4G39950	282.364	0	46.5023	55.433	1.7377	0	0	96.0747	0.579233	7.33121	0.00123781	0.0478539	CYP79B2	4	18525042	18527602	+	2137	protein_coding	cytochrome P450, family 79, subfamily B, polypeptide 2 [Source:NCBI gene (formerly Entrezgene);Acc:830154] && sp|O81346|C79B2_ARATH Tryptophan N-monooxygenase 1 OS=Arabidopsis thaliana OX=3702 GN=CYP79B2 PE=1 SV=2 && PF00067:Cytochrome P450	E2F/DP
AT3G16770	393.07	326.97	261.466	447.423	162.475	131.512	101.432	357.232	131.806	1.43748	0.00120523	0.0468742	EBP	3	5705541	5707084	+	1306	protein_coding	ethylene-responsive element binding protein [Source:NCBI gene (formerly Entrezgene);Acc:820929] && sp|P42736|RAP23_ARATH Ethylene-responsive transcription factor RAP2-3 OS=Arabidopsis thaliana OX=3702 GN=RAP2-3 PE=1 SV=2 && PF00847:AP2 domain	ERF
AT1G64300	0	38.2794	20.1802	201.934	0	0	0	65.0985	0	8.53851	0.00119259	0.0466037	AT1G64300	1	23863066	23866045	+	2725	protein_coding	Protein kinase family protein [Source:NCBI gene (formerly Entrezgene);Acc:842736] && sp|P25848|PHY1_CERPU Light-sensor Protein kinase OS=Ceratodon purpureus OX=3225 GN=PHY1 PE=3 SV=3 && PF07714:Protein tyrosine kinase|PF06760:Protein of unknown function (DUF1221)	CAMTA
AT3G23900	766.238	744.057	793.172	816.646	267.606	273.298	499.43	780.028	346.778	1.16962	0.00118398	0.0463675	AT3G23900	3	8631482	8636066	-	3683	protein_coding	RNA recognition motif (RRM)-containing protein [Source:NCBI gene (formerly Entrezgene);Acc:821973] && - && PF00076:RNA recognition motif. (a.k.a. RRM, RBD, or RNP domain)|PF00630:Filamin/ABP280 repeat	-
AT1G15840	327.144	78.1539	197.415	276.175	34.754	62.6737	33.8105	219.722	43.746	2.32861	0.00117361	0.0461612	AT1G15840	1	5451432	5452374	+	923	protein_coding	- && - && -	-
AT4G07410	1561.08	1462.59	748.424	1115.59	583.867	600.023	458.857	1221.92	547.582	1.15778	0.00117351	0.0461612	PCN	4	4200506	4205356	-	3769	protein_coding	Transducin family protein / WD-40 repeat family protein [Source:NCBI gene (formerly Entrezgene);Acc:826172] && sp|Q8RXU6|PCN_ARATH WD repeat-containing protein PCN OS=Arabidopsis thaliana OX=3702 GN=PCN PE=2 SV=1 && -	-
AT5G42930	0	152.32	34.2187	54.4431	0	0	0	60.2455	0	8.4273	0.00116311	0.045948	AT5G42930	5	17210533	17214220	-	1805	protein_coding	alpha/beta-Hydrolases superfamily protein [Source:NCBI gene (formerly Entrezgene);Acc:834305] && sp|F4JFU8|OBL1_ARATH Triacylglycerol lipase OBL1 OS=Arabidopsis thaliana OX=3702 GN=OBL1 PE=1 SV=1 && PF01764:Lipase (class 3)	bHLH
AT1G53040	302.266	358.072	141.262	232.62	0	0	28.9804	258.555	9.66015	4.74326	0.00115671	0.0457952	AT1G53040	1	19764245	19767507	-	2658	protein_coding	tRNA (met) cytidine acetyltransferase, putative (DUF616) [Source:NCBI gene (formerly Entrezgene);Acc:841738] && sp|Q9FZ97|MUC70_ARATH Probable hexosyltransferase MUCI70 OS=Arabidopsis thaliana OX=3702 GN=MUCI70 PE=1 SV=1 && PF04765:Protein of unknown function (DUF616)	-
AT3G14030	55.9752	22.3297	21.0577	12.8684	0	0	0	28.0577	0	7.32283	0.0010899	0.0437241	AT3G14030	3	4646272	4647124	-	756	protein_coding	F-box associated ubiquitination effector family protein [Source:NCBI gene (formerly Entrezgene);Acc:820617] && sp|P0CB27|FB3_ARATH F-box protein At1g10895 OS=Arabidopsis thaliana OX=3702 GN=At1g10895 PE=4 SV=1 && PF07734:F-box associated	-
AT5G43020	913.017	817.426	785.275	1109.65	414.441	425.359	155.528	906.342	331.776	1.44969	0.0010761	0.0433628	AT5G43020	5	17255205	17258077	-	2566	protein_coding	Leucine-rich repeat protein kinase family protein [Source:NCBI gene (formerly Entrezgene);Acc:834317] && sp|Q93Y06|Y5720_ARATH Probable inactive receptor kinase At5g67200 OS=Arabidopsis thaliana OX=3702 GN=At5g67200 PE=1 SV=1 && PF07714:Protein tyrosine kinase	WOX
AT3G49370	245.047	63.0016	143.017	283.104	18.2458	0	0	183.542	6.08194	4.90464	0.0010428	0.0422848	AT3G49370	3	18304637	18308091	-	2287	protein_coding	Calcium-dependent protein kinase (CDPK) family protein [Source:NCBI gene (formerly Entrezgene);Acc:824099] && sp|Q9SG12|CAMK6_ARATH CDPK-related kinase 6 OS=Arabidopsis thaliana OX=3702 GN=CRK6 PE=1 SV=1 && PF00069:Protein kinase domain	bHLH
AT3G51480	246.291	101.281	56.1537	293.003	27.8032	21.5762	31.8785	174.182	27.0859	2.68348	0.00101446	0.0414328	GLR3.6	3	19100676	19104844	+	3731	protein_coding	glutamate receptor 3.6 [Source:NCBI gene (formerly Entrezgene);Acc:824311] && sp|Q84W41|GLR36_ARATH Glutamate receptor 3.6 OS=Arabidopsis thaliana OX=3702 GN=GLR3.6 PE=2 SV=1 && PF01094:Receptor family ligand binding region|PF00060:Ligand-gated ion channel|PF00497:Bacterial extracellular solute-binding proteins, family 3	B3
AT4G17360	106.975	99.686	198.293	87.1089	12.1639	0	0	123.016	4.05463	4.90763	0.00098002	0.0405755	AT4G17360	4	9703547	9705664	-	1394	protein_coding	Formyl transferase [Source:NCBI gene (formerly Entrezgene);Acc:827448] && sp|F4JP46|PURU2_ARATH Formyltetrahydrofolate deformylase 2, mitochondrial OS=Arabidopsis thaliana OX=3702 GN=PURU2 PE=1 SV=1 && PF00551:Formyl transferase	-
AT1G17630	195.291	70.179	14.9158	0	0	0	0	70.0965	0	8.64449	0.000961467	0.0402681	AT1G17630	1	6064482	6067151	+	2548	protein_coding	Pentatricopeptide repeat (PPR-like) superfamily protein [Source:NCBI gene (formerly Entrezgene);Acc:838340] && sp|Q9LNP2|PPR47_ARATH Putative pentatricopeptide repeat-containing protein At1g17630 OS=Arabidopsis thaliana OX=3702 GN=PCMP-E72 PE=3 SV=1 && PF13041:PPR repeat family|PF01535:PPR repeat	B3
AT3G61780	682.897	324.578	1032.7	656.287	253.704	219.872	97.5675	674.116	190.381	1.82378	0.000930888	0.0392601	emb1703	3	22867420	22871612	-	3910	protein_coding	embryo defective 1703 [Source:NCBI gene (formerly Entrezgene);Acc:825351] && - && -	-
AT4G16390	932.919	862.085	565.047	784.97	237.196	63.7011	5.79609	786.255	102.231	2.94202	0.000891358	0.0380362	SVR7	4	9257869	9260328	+	2460	protein_coding	pentatricopeptide (PPR) repeat-containing protein [Source:NCBI gene (formerly Entrezgene);Acc:827333] && sp|Q8GWE0|PP314_ARATH Pentatricopeptide repeat-containing protein At4g16390, chloroplastic OS=Arabidopsis thaliana OX=3702 GN=P67 PE=1 SV=3 && PF17177:Pentacotripeptide-repeat region of PRORP|PF13812:Pentatricopeptide repeat domain|PF13041:PPR repeat family	-
AT5G24350	400.533	209.739	626.465	276.175	72.9833	92.4693	135.242	378.228	100.232	1.9162	0.000888045	0.0379844	AT5G24350	5	8301105	8310895	+	7605	protein_coding	neuroblastoma-amplified sequence protein [Source:NCBI gene (formerly Entrezgene);Acc:832505] && sp|Q9FIN7|MIP2_ARATH MAG2-interacting protein 2 OS=Arabidopsis thaliana OX=3702 GN=MIP2 PE=1 SV=1 && PF08314:Secretory pathway protein Sec39	-
AT4G11350	307.241	373.225	540.48	212.823	33.0163	104.799	111.092	358.442	82.9688	2.1127	0.000887779	0.0379844	AT4G11350	4	6901456	6904426	+	2891	protein_coding	transferring glycosyl group transferase (DUF604) [Source:NCBI gene (formerly Entrezgene);Acc:826737] && - && PF04646:Protein of unknown function, DUF604	GRAS
AT3G53850	1068.5	949.809	993.219	986.905	616.014	238.365	249.232	999.609	367.87	1.44136	0.0008599	0.0370433	AT3G53850	3	19948093	19949346	-	1099	protein_coding	Uncharacterized protein family (UPF0497) [Source:NCBI gene (formerly Entrezgene);Acc:824552] && sp|Q945M8|CSPLI_ARATH CASP-like protein 5B2 OS=Arabidopsis thaliana OX=3702 GN=At3g53850 PE=2 SV=1 && PF04535:Domain of unknown function (DUF588)	-
AT2G39060	179.121	1744.11	3058.62	1724.36	152.049	286.655	454.993	1676.55	297.899	2.49291	0.000819826	0.0358288	SWEET9	2	16306491	16308362	-	1260	protein_coding	Nodulin MtN3 family protein [Source:NCBI gene (formerly Entrezgene);Acc:818492] && sp|Q9ZV02|SWET9_ARATH Bidirectional sugar transporter SWEET9 OS=Arabidopsis thaliana OX=3702 GN=SWEET9 PE=1 SV=1 && PF03083:Sugar efflux transporter for intercellular exchange	DBB
AT5G56870	210.218	0	10.5288	88.0988	0	0	0	77.2114	0	8.78383	0.000817352	0.0358072	BGAL4	5	23003909	23009672	+	3812	protein_coding	beta-galactosidase 4 [Source:NCBI gene (formerly Entrezgene);Acc:835789] && sp|Q9SCV8|BGAL4_ARATH Beta-galactosidase 4 OS=Arabidopsis thaliana OX=3702 GN=BGAL4 PE=1 SV=1 && PF01301:Glycosyl hydrolases family 35|PF17834:Beta-sandwich domain in beta galactosidase	C2H2
AT5G38200	272.412	78.9513	917.763	689.942	44.3113	0	0	489.767	14.7704	5.04692	0.000796106	0.0351316	AT5G38200	5	15256243	15258814	+	2241	protein_coding	Class I glutamine amidotransferase-like superfamily protein [Source:NCBI gene (formerly Entrezgene);Acc:833802] && sp|Q8H0Z4|GT121_ARATH Putative glutamine amidotransferase GAT1_2.1 OS=Arabidopsis thaliana OX=3702 GN=GAT1_2.1 PE=2 SV=1 && PF07722:Peptidase C26	-
AT1G31240	21.1462	52.6342	3.50961	64.3418	0	0	0	35.408	0	7.66017	0.000785211	0.0348209	AT1G31240	1	11163858	11164928	-	1071	protein_coding	Bromodomain transcription factor [Source:NCBI gene (formerly Entrezgene);Acc:840012] && - && PF07524:Bromodomain associated	NF-X1
AT1G60790	809.774	449.783	846.693	481.079	225.901	133.567	289.804	646.832	216.424	1.57892	0.000759682	0.0341065	TBL2	1	22380002	22382422	-	2023	protein_coding	trichome birefringence-like protein (DUF828) [Source:NCBI gene (formerly Entrezgene);Acc:842373] && sp|Q8VYR3|TBL2_ARATH Protein trichome birefringence-like 2 OS=Arabidopsis thaliana OX=3702 GN=TBL2 PE=2 SV=1 && PF13839:GDSL/SGNH-like Acyl-Esterase family found in Pmr5 and Cas1p|PF14416:PMR5 N terminal Domain	bZIP
AT4G37682	79.6091	49.4443	18.4254	2.96962	0	0	0	37.6121	0	7.74616	0.000750502	0.0340482	AT4G37682	4	17703381	17704614	+	1078	protein_coding	- && sp|Q9SZJ2|GRDP2_ARATH Glycine-rich domain-containing protein 2 OS=Arabidopsis thaliana OX=3702 GN=GRDP2 PE=2 SV=1 && -	-
AT5G19320	1090.89	615.661	757.198	880.988	410.097	397.618	358.391	836.185	388.702	1.10442	0.000749647	0.0340482	RANGAP2	5	6505092	6507645	-	2148	protein_coding	RAN GTPase activating protein 2 [Source:NCBI gene (formerly Entrezgene);Acc:832052] && sp|Q9M651|RAGP2_ARATH RAN GTPase-activating protein 2 OS=Arabidopsis thaliana OX=3702 GN=RANGAP2 PE=1 SV=2 && PF13943:WPP domain	-
AT1G26230	245.047	11.9623	59.6633	0	0	0	0	79.1681	0	8.81995	0.000732614	0.0335574	Cpn60beta4	1	9072256	9075350	-	2315	protein_coding	TCP-1/cpn60 chaperonin family protein [Source:NCBI gene (formerly Entrezgene);Acc:839164] && sp|Q9C667|CPNB4_ARATH Chaperonin 60 subunit beta 4, chloroplastic OS=Arabidopsis thaliana OX=3702 GN=CPN60B4 PE=1 SV=1 && PF00118:TCP-1/cpn60 chaperonin family	bHLH
AT4G13710	1072.24	1587	1975.91	1492.73	626.44	232.201	735.137	1531.97	531.259	1.52778	0.000707581	0.0326588	AT4G13710	4	7962428	7966521	+	2044	protein_coding	Pectin lyase-like superfamily protein [Source:NCBI gene (formerly Entrezgene);Acc:827005] && sp|Q944R1|PLY15_ARATH Probable pectate lyase 15 OS=Arabidopsis thaliana OX=3702 GN=At4g13710 PE=2 SV=1 && PF00544:Pectate lyase	HD-ZIP
AT3G51350	271.169	11.1648	48.2571	0	0	0	0	82.6476	0	8.88197	0.000697217	0.0323455	AT3G51350	3	19060261	19063538	-	2101	protein_coding	Eukaryotic aspartyl protease family protein [Source:NCBI gene (formerly Entrezgene);Acc:824298] && sp|Q8VYV9|APF1_ARATH Aspartyl protease family protein 1 OS=Arabidopsis thaliana OX=3702 GN=APF1 PE=2 SV=1 && PF14541:Xylanase inhibitor C-terminal|PF14543:Xylanase inhibitor N-terminal	NAC
AT1G67500	194.047	54.2292	193.906	603.823	2.60655	34.9329	28.9804	261.501	22.1733	3.56259	0.000691095	0.0321439	REV3	1	25287356	25296988	-	6373	protein_coding	recovery protein 3 [Source:NCBI gene (formerly Entrezgene);Acc:843071] && sp|Q766Z3|REV3_ARATH DNA polymerase zeta catalytic subunit OS=Arabidopsis thaliana OX=3702 GN=REV3 PE=2 SV=1 && PF00136:DNA polymerase family B|PF03104:DNA polymerase family B, exonuclease domain|PF14260:C4-type zinc-finger of DNA polymerase delta	MYB_related
AT2G47160	391.826	305.438	197.415	144.522	73.8522	59.5914	23.1844	259.8	52.2093	2.31382	0.000688807	0.0321201	BOR1	2	19357420	19361328	-	3051	protein_coding	HCO3- transporter family [Source:NCBI gene (formerly Entrezgene);Acc:819329] && sp|Q8VYR7|BOR1_ARATH Boron transporter 1 OS=Arabidopsis thaliana OX=3702 GN=BOR1 PE=1 SV=1 && PF00955:HCO3- transporter family	M-type_MADS
AT1G52070	2298.71	1647.61	912.498	368.233	57.344	431.524	194.169	1306.76	227.679	2.52141	0.000680862	0.0318316	AT1G52070	1	19364809	19366925	-	1463	protein_coding	Mannose-binding lectin superfamily protein [Source:NCBI gene (formerly Entrezgene);Acc:841636] && sp|Q8GWI7|JAL10_ARATH Jacalin-related lectin 10 OS=Arabidopsis thaliana OX=3702 GN=JAL10 PE=2 SV=1 && PF01419:Jacalin-like lectin domain	-
AT1G34120	180.364	82.1413	44.7475	198.965	0	10.2744	0	126.554	3.42479	5.2225	0.000640799	0.0301927	IP5PI	1	12426700	12429714	+	2239	protein_coding	inositol polyphosphate 5-phosphatase I [Source:NCBI gene (formerly Entrezgene);Acc:840311] && sp|Q84MA2|IP5P1_ARATH Type I inositol polyphosphate 5-phosphatase 1 OS=Arabidopsis thaliana OX=3702 GN=IP5P1 PE=1 SV=2 && PF03372:Endonuclease/Exonuclease/phosphatase family	M-type_MADS
AT1G72500	0	191.397	155.3	43.5545	0	1.02744	1.93203	97.563	0.986489	6.64291	0.000616331	0.0291918	AT1G72500	1	27295147	27298715	-	2769	protein_coding	inter alpha-trypsin inhibitor, heavy chain-like protein [Source:NCBI gene (formerly Entrezgene);Acc:843582] && - && -	-
AT1G30410	94.5358	127.598	70.1922	137.593	7.81964	0	12.5582	107.48	6.79261	3.97947	0.000610383	0.028986	ABCC12	1	10738683	10747563	+	5679	protein_coding	multidrug resistance-associated protein 13 [Source:NCBI gene (formerly Entrezgene);Acc:839921] && sp|Q9C8H0|AB12C_ARATH ABC transporter C family member 12 OS=Arabidopsis thaliana OX=3702 GN=ABCC12 PE=2 SV=1 && PF00005:ABC transporter|PF00664:ABC transporter transmembrane region	Nin-like
AT4G33490	44.7801	27.9121	8.77402	45.5342	0	0	0	31.7501	0	7.50172	0.000601566	0.028794	AT4G33490	4	16108643	16110877	-	1698	protein_coding	Eukaryotic aspartyl protease family protein [Source:NCBI gene (formerly Entrezgene);Acc:829486] && sp|Q0IU52|ASP1_ORYSJ Aspartic proteinase Asp1 OS=Oryza sativa subsp. japonica OX=39947 GN=ASP1 PE=2 SV=1 && PF14543:Xylanase inhibitor N-terminal|PF14541:Xylanase inhibitor C-terminal	NAC
AT5G51810	48.5118	48.6468	9.65142	21.7772	0	0	0	32.1468	0	7.52004	0.000588525	0.0283951	GA20OX2	5	21055179	21056881	-	1560	protein_coding	gibberellin 20 oxidase 2 [Source:NCBI gene (formerly Entrezgene);Acc:835256] && sp|Q39111|GAOX2_ARATH Gibberellin 20 oxidase 2 OS=Arabidopsis thaliana OX=3702 GN=GA20OX2 PE=2 SV=1 && PF03171:2OG-Fe(II) oxygenase superfamily|PF14226:non-haem dioxygenase in morphine synthesis N-terminal	GATA
AT2G46470	1352.11	1525.6	887.931	1190.82	653.375	594.886	371.916	1239.11	540.059	1.19796	0.000576361	0.0278826	OXA1L	2	19072277	19075124	+	1655	protein_coding	inner membrane protein OXA1-like protein [Source:NCBI gene (formerly Entrezgene);Acc:819256] && sp|Q9SKD3|OXA1L_ARATH Mitochondrial inner membrane protein OXA1-like OS=Arabidopsis thaliana OX=3702 GN=OXA1L PE=2 SV=1 && PF02096:60Kd inner membrane protein	M-type_MADS
AT1G59520	667.97	797.488	650.155	535.522	129.459	254.804	318.785	662.784	234.349	1.50064	0.000545355	0.026596	CW7	1	21861282	21866210	+	2063	protein_coding	CW7 [Source:NCBI gene (formerly Entrezgene);Acc:842242] && - && PF09741:Uncharacterized conserved protein (DUF2045)	bZIP
AT5G64070	289.827	403.529	403.605	461.281	152.049	87.3322	159.392	389.561	132.924	1.55092	0.000535877	0.0263345	PI-4KBETA1	5	25636882	25644478	-	4744	protein_coding	phosphatidylinositol 4-OH kinase beta1 [Source:NCBI gene (formerly Entrezgene);Acc:836528] && sp|Q9FMJ0|P4KB1_ARATH Phosphatidylinositol 4-kinase beta 1 OS=Arabidopsis thaliana OX=3702 GN=PI4KB1 PE=1 SV=1 && PF00454:Phosphatidylinositol 3- and 4-kinase	NAC
AT1G28100	60.9507	61.4066	123.714	14.8481	3.4754	0	0	65.2298	1.15847	5.77634	0.000535454	0.0263345	AT1G28100	1	9801082	9804394	+	1984	protein_coding	- && sp|Q8GWB2|NDX1_ARATH Protein NEOXANTHIN-DEFICIENT 1 OS=Arabidopsis thaliana OX=3702 GN=NDX1 PE=2 SV=1 && -	C3H
AT4G37810	599.556	703.385	629.097	529.583	309.31	146.924	253.096	615.405	236.443	1.37938	0.000515702	0.0256335	AT4G37810	4	17780729	17781813	+	897	protein_coding	EPIDERMAL PATTERNING FACTOR-like protein [Source:NCBI gene (formerly Entrezgene);Acc:829937] && sp|Q9T068|EPFL2_ARATH EPIDERMAL PATTERNING FACTOR-like protein 2 OS=Arabidopsis thaliana OX=3702 GN=EPFL2 PE=2 SV=1 && PF17181:Epidermal patterning factor proteins	TALE
AT2G42800	0	63.7991	175.48	52.4633	0	0	0	72.9357	0	8.70288	0.00049484	0.0248897	RLP29	2	17807906	17810265	-	2360	protein_coding	receptor like protein 29 [Source:NCBI gene (formerly Entrezgene);Acc:818880] && sp|Q9SJH6|RLP29_ARATH Receptor like protein 29 OS=Arabidopsis thaliana OX=3702 GN=RLP29 PE=2 SV=1 && PF13855:Leucine rich repeat	-
AT3G24650	2548.74	2019.24	2867.35	1518.47	731.571	1242.17	1044.26	2238.45	1006	1.15404	0.000484551	0.0247182	ABI3	3	8997370	9001185	+	3109	protein_coding	AP2/B3-like transcriptional factor family protein [Source:NCBI gene (formerly Entrezgene);Acc:822061] && sp|Q01593|ABI3_ARATH B3 domain-containing transcription factor ABI3 OS=Arabidopsis thaliana OX=3702 GN=ABI3 PE=1 SV=1 && PF02362:B3 DNA binding domain	B3
AT5G07370	651.8	552.659	472.92	458.312	265.868	230.146	204.795	533.923	233.603	1.19182	0.000467146	0.0239435	IPK2a	5	2330338	2332338	+	2001	protein_coding	inositol polyphosphate kinase 2 alpha [Source:NCBI gene (formerly Entrezgene);Acc:830628] && sp|Q9LY23|IPMKA_ARATH Inositol polyphosphate multikinase alpha OS=Arabidopsis thaliana OX=3702 GN=IPK2a PE=1 SV=1 && PF03770:Inositol polyphosphate kinase	-
AT5G40316	88.3164	7.17739	21.0577	32.6659	0	0	0	37.3043	0	7.73329	0.000464248	0.0238626	AT5G40316	5	16119296	16120018	-	723	ncRNA	ncRNA [Source:NCBI gene (formerly Entrezgene);Acc:6241158] && - && -	-
AT3G02370	0	70.179	154.423	69.2912	0	0	0	73.4732	0	8.71346	0.00042822	0.0221365	AT3G02370	3	484256	487839	+	1666	protein_coding	tRNA-splicing endonuclease subunit [Source:NCBI gene (formerly Entrezgene);Acc:821119] && sp|Q96502|COL2_ARATH Zinc finger protein CONSTANS-LIKE 2 OS=Arabidopsis thaliana OX=3702 GN=COL2 PE=1 SV=1 && PF12928:tRNA-splicing endonuclease subunit sen54 N-term	CO-like
AT5G50030	54.7313	28.7096	9.65142	43.5545	0	0	0	34.1617	0	7.60713	0.00039771	0.0208573	AT5G50030	5	20354589	20355706	+	898	protein_coding	Plant invertase/pectin methylesterase inhibitor superfamily protein [Source:NCBI gene (formerly Entrezgene);Acc:835067] && - && PF04043:Plant invertase/pectin methylesterase inhibitor	-
AT1G29400	763.75	533.52	452.74	379.122	210.262	128.43	56.9949	532.283	131.895	2.01166	0.000389536	0.020488	ML5	1	10289998	10294630	-	3317	protein_coding	MEI2-like protein 5 [Source:NCBI gene (formerly Entrezgene);Acc:839816] && sp|Q8VWF5|AML5_ARATH Protein MEI2-like 5 OS=Arabidopsis thaliana OX=3702 GN=ML5 PE=1 SV=1 && PF00076:RNA recognition motif. (a.k.a. RRM, RBD, or RNP domain)|PF04059:RNA recognition motif 2	WOX
AT2G34240	0	103.673	39.4831	166.299	0	0	0	77.3639	0	8.78775	0.000389485	0.020488	AT2G34240	2	14459157	14461802	+	2316	protein_coding	ubiquitin carboxyl-terminal hydrolase-like protein, putative (Protein with domains of unknown function DUF627 and DUF632) [Source:NCBI gene (formerly Entrezgene);Acc:817985] && - && PF04781:Protein of unknown function (DUF627)|PF04780:Protein of unknown function (DUF629)	LBD
AT1G78320	126.877	86.1287	84.2306	71.271	0	7.19206	0	92.1268	2.39735	5.28638	0.000384518	0.0203424	GSTU23	1	29467412	29468394	-	868	protein_coding	glutathione S-transferase TAU 23 [Source:NCBI gene (formerly Entrezgene);Acc:844167] && sp|Q9M9F1|GSTUN_ARATH Glutathione S-transferase U23 OS=Arabidopsis thaliana OX=3702 GN=GSTU23 PE=1 SV=1 && PF13410:Glutathione S-transferase, C-terminal domain|PF02798:Glutathione S-transferase, N-terminal domain	-
AT1G56680	269.925	74.1664	261.466	13.8582	0	0	8.69413	154.854	2.89804	5.74215	0.000369518	0.0196638	AT1G56680	1	21250248	21251488	-	1094	protein_coding	Chitinase family protein [Source:NCBI gene (formerly Entrezgene);Acc:842124] && sp|O24654|CHI60_ARATH Inactive endochitinase At2g43600 OS=Arabidopsis thaliana OX=3702 GN=At2g43600 PE=3 SV=1 && PF00182:Chitinase class I	-
AT1G61310	67.1702	66.1915	188.641	0	0	0	0	80.5008	0	8.84496	0.000352066	0.018846	AT1G61310	1	22612998	22616373	-	3376	protein_coding	LRR and NB-ARC domains-containing disease resistance protein [Source:NCBI gene (formerly Entrezgene);Acc:842425] && sp|O64789|DRL18_ARATH Probable disease resistance protein At1g61310 OS=Arabidopsis thaliana OX=3702 GN=At1g61310 PE=2 SV=1 && PF00931:NB-ARC domain|PF13855:Leucine rich repeat	HD-ZIP
AT5G28640	5699.51	3255.35	4083.43	4337.63	2701.25	2074.4	1646.09	4343.98	2140.58	1.02076	0.000349734	0.0187767	AN3	5	10647467	10650066	-	2429	protein_coding	SSXT family protein [Source:NCBI gene (formerly Entrezgene);Acc:832968] && sp|Q8L8A5|GIF1_ARATH GRF1-interacting factor 1 OS=Arabidopsis thaliana OX=3702 GN=GIF1 PE=1 SV=1 && -	-
AT2G11000	497.557	351.692	553.641	316.76	121.639	138.704	179.679	429.912	146.674	1.55148	0.000328801	0.0178655	MAK10	2	4341105	4347974	-	2809	protein_coding	MAK10 homologue [Source:NCBI gene (formerly Entrezgene);Acc:815566] && sp|Q7T322|NAA35_DANRE N-alpha-acetyltransferase 35, NatC auxiliary subunit OS=Danio rerio OX=7955 GN=naa35 PE=2 SV=1 && PF04112:Mak10 subunit, NatC N(alpha)-terminal acetyltransferase	-
AT4G39400	1704.13	829.388	1270.48	1949.06	213.737	182.884	690.7	1438.27	362.44	1.98842	0.000325783	0.0178618	BRI1	4	18324457	18328831	+	4375	protein_coding	Leucine-rich receptor-like protein kinase family protein [Source:NCBI gene (formerly Entrezgene);Acc:830095] && sp|O22476|BRI1_ARATH Protein BRASSINOSTEROID INSENSITIVE 1 OS=Arabidopsis thaliana OX=3702 GN=BRI1 PE=1 SV=1 && PF13855:Leucine rich repeat|PF00069:Protein kinase domain|PF08263:Leucine rich repeat N-terminal domain	STAT
AT5G18245	118.17	94.9011	9.65142	55.433	0	0	2.89804	69.5388	0.966015	6.17615	0.000315054	0.0174855	AT5G18245	5	6028020	6033342	+	3305	lncRNA	ncRNA [Source:NCBI gene (formerly Entrezgene);Acc:6240730] && sp|Q9FK47|PHLA_ARATH Myb-related protein 1 OS=Arabidopsis thaliana OX=3702 GN=MYR1 PE=1 SV=1 && PF14379:MYB-CC type transfactor, LHEQLE motif	G2-like
AT2G33170	1.24389	7.97488	66.6826	238.56	0	0	0.966015	78.6153	0.322005	7.84891	0.000307454	0.0171162	AT2G33170	2	14056100	14060848	-	4448	protein_coding	Leucine-rich repeat receptor-like protein kinase family protein [Source:NCBI gene (formerly Entrezgene);Acc:817878] && sp|O49318|Y2317_ARATH Probable leucine-rich repeat receptor-like protein kinase At2g33170 OS=Arabidopsis thaliana OX=3702 GN=At2g33170 PE=2 SV=1 && PF08263:Leucine rich repeat N-terminal domain|PF13855:Leucine rich repeat|PF00069:Protein kinase domain	STAT
AT3G13175	24.8778	10.3673	93.882	26.7266	0	0	0	38.9635	0	7.79829	0.000303767	0.0170157	AT3G13175	3	4235075	4235814	-	740	protein_coding	transmembrane protein [Source:NCBI gene (formerly Entrezgene);Acc:820507] && - && -	-
AT1G14760	258.73	66.1915	35.9735	0	0	0	0	90.2237	0	9.00868	0.0002965	0.0167848	KNATM	1	5084315	5085263	-	852	protein_coding	KNOX meinox protein [Source:NCBI gene (formerly Entrezgene);Acc:838041] && sp|F4HXU3|KNATM_ARATH Protein KNATM OS=Arabidopsis thaliana OX=3702 GN=KNATM PE=1 SV=1 && PF03790:KNOX1 domain	-
AT3G63490	2981.61	2247.32	2407.59	1817.41	1355.4	763.386	1160.18	2363.48	1092.99	1.11225	0.000289632	0.0165309	EMB3126	3	23444203	23446355	+	1442	protein_coding	Ribosomal protein L1p/L10e family [Source:NCBI gene (formerly Entrezgene);Acc:825524] && sp|Q9LY66|RK1_ARATH 50S ribosomal protein L1, chloroplastic OS=Arabidopsis thaliana OX=3702 GN=RPL1 PE=1 SV=1 && PF00687:Ribosomal protein L1p/L10e family	-
AT1G20230	1.24389	91.7112	162.319	222.722	0.868849	0	4.83007	119.499	1.89964	5.97479	0.000289235	0.0165309	AT1G20230	1	7009568	7012107	+	2540	protein_coding	Pentatricopeptide repeat (PPR) superfamily protein [Source:NCBI gene (formerly Entrezgene);Acc:838612] && sp|Q9LNU6|PPR53_ARATH Pentatricopeptide repeat-containing protein At1g20230 OS=Arabidopsis thaliana OX=3702 GN=PCMP-H21 PE=2 SV=2 && PF14432:DYW family of nucleic acid deaminases|PF13041:PPR repeat family|PF13812:Pentatricopeptide repeat domain	WRKY
AT1G74170	0	78.9513	145.649	92.0583	0	0	0	79.1646	0	8.82106	0.000288084	0.0165309	RLP13	1	27891494	27896436	-	3692	protein_coding	receptor like protein 13 [Source:NCBI gene (formerly Entrezgene);Acc:843757] && sp|Q9C6A6|RLP13_ARATH Receptor-like protein 13 OS=Arabidopsis thaliana OX=3702 GN=RLP13 PE=3 SV=1 && PF13855:Leucine rich repeat	B3
AT5G58750	409.241	1338.19	1045.86	931.472	139.885	4.10975	156.494	931.19	100.163	3.21615	0.000286895	0.0165309	AT5G58750	5	23728588	23730142	+	1555	protein_coding	NAD(P)-binding Rossmann-fold superfamily protein [Source:NCBI gene (formerly Entrezgene);Acc:835989] && sp|A0A1C9CX66|CYC2_CAMAC (S)-8-oxocitronellyl enol synthase CYC2 OS=Camptotheca acuminata OX=16922 GN=CYC2 PE=1 SV=1 && -	-
AT5G19400	992.626	1176.3	990.587	963.148	359.704	434.606	619.215	1030.66	471.175	1.12961	0.000277978	0.0160685	SMG7	5	6539926	6545081	+	4062	protein_coding	Telomerase activating protein Est1 [Source:NCBI gene (formerly Entrezgene);Acc:832060] && sp|A9QM73|SMG7_ARATH Protein SMG7 OS=Arabidopsis thaliana OX=3702 GN=SMG7 PE=1 SV=1 && PF10373:Est1 DNA/RNA binding domain|PF10374:Telomerase activating protein Est1	SRS
AT4G34760	655.531	542.292	467.655	457.322	195.491	88.3596	213.489	530.7	165.78	1.6776	0.000273447	0.0158573	AT4G34760	4	16582183	16583075	-	893	protein_coding	SAUR-like auxin-responsive protein family [Source:NCBI gene (formerly Entrezgene);Acc:829628] && sp|O65695|SAU50_ARATH Auxin-responsive protein SAUR50 OS=Arabidopsis thaliana OX=3702 GN=SAUR50 PE=1 SV=1 && PF02519:Auxin responsive protein	bHLH
AT1G72920	93.2919	0	175.48	108.886	0.868849	0	0	94.4146	0.289616	8.11288	0.00027263	0.0158573	AT1G72920	1	27437899	27439209	+	1217	protein_coding	Toll-Interleukin-Resistance (TIR) domain family protein [Source:NCBI gene (formerly Entrezgene);Acc:843623] && sp|Q9SSN3|TIR_ARATH Toll/interleukin-1 receptor-like protein OS=Arabidopsis thaliana OX=3702 GN=TIR PE=1 SV=1 && PF01582:TIR domain	C3H
AT3G19820	1760.11	2123.71	3789.5	1381.86	775.013	621.599	1026.87	2263.8	807.829	1.48672	0.000271812	0.0158573	DWF1	3	6879524	6882315	-	2696	protein_coding	cell elongation protein / DWARF1 / DIMINUTO (DIM) [Source:NCBI gene (formerly Entrezgene);Acc:821519] && sp|Q39085|DIM_ARATH Delta(24)-sterol reductase OS=Arabidopsis thaliana OX=3702 GN=DIM PE=1 SV=2 && PF01565:FAD binding domain	-
AT2G28510	221.413	2.39246	7.01922	29.6962	0	0	0	65.1302	0	8.53764	0.000266854	0.0157784	AT2G28510	2	12199075	12200780	-	1328	protein_coding	Dof-type zinc finger DNA-binding family protein [Source:NCBI gene (formerly Entrezgene);Acc:817399] && sp|Q8LE43|DOF21_ARATH Dof zinc finger protein DOF2.1 OS=Arabidopsis thaliana OX=3702 GN=DOF2.1 PE=2 SV=2 && PF02701:Dof domain, zinc finger	Dof
AT1G31310	251.266	28.7096	139.507	0	0	0	0.966015	104.871	0.322005	8.26402	0.000253474	0.0151357	AT1G31310	1	11198353	11200141	-	1480	protein_coding	hydroxyproline-rich glycoprotein family protein [Source:NCBI gene (formerly Entrezgene);Acc:840019] && - && PF13837:Myb/SANT-like DNA-binding domain	Trihelix
AT4G25910	148.023	267.956	284.278	221.732	71.2456	50.3444	57.9609	230.497	59.8503	1.94539	0.000241324	0.0145542	NFU3	4	13163929	13165332	+	1148	protein_coding	NFU domain protein 3 [Source:NCBI gene (formerly Entrezgene);Acc:828697] && sp|Q84RQ7|NIFU3_ARATH NifU-like protein 3, chloroplastic OS=Arabidopsis thaliana OX=3702 GN=NIFU3 PE=2 SV=1 && PF01106:NifU-like domain	-
AT1G13630	181.608	6.37991	45.6249	149.471	3.4754	0	0	95.771	1.15847	6.33131	0.000237629	0.0143793	AT1G13630	1	4669425	4673073	-	3364	protein_coding	Tetratricopeptide repeat (TPR)-like superfamily protein [Source:NCBI gene (formerly Entrezgene);Acc:837924] && sp|Q9LMY5|PPR41_ARATH Putative pentatricopeptide repeat-containing protein At1g13630 OS=Arabidopsis thaliana OX=3702 GN=At1g13630 PE=3 SV=3 && -	-
AT4G31500	89.5603	0	183.377	81.1697	0	0	0	88.5267	0	8.98181	0.000236376	0.0143515	CYP83B1	4	15273410	15275404	-	1900	protein_coding	cytochrome P450, family 83, subfamily B, polypeptide 1 [Source:NCBI gene (formerly Entrezgene);Acc:829277] && sp|O65782|C83B1_ARATH Cytochrome P450 83B1 OS=Arabidopsis thaliana OX=3702 GN=CYP83B1 PE=1 SV=1 && PF00067:Cytochrome P450	GeBP
AT2G36400	564.727	794.298	630.852	808.727	346.671	206.515	286.906	699.651	280.031	1.32073	0.000225449	0.0137342	GRF3	2	15270088	15273115	-	1907	protein_coding	growth-regulating factor 3 [Source:NCBI gene (formerly Entrezgene);Acc:818213] && sp|Q9SJR5|GRF3_ARATH Growth-regulating factor 3 OS=Arabidopsis thaliana OX=3702 GN=GRF3 PE=1 SV=1 && PF08880:QLQ|PF08879:WRC	GRF
AT2G25980	385.607	961.771	1839.91	538.492	88.6226	126.375	295.6	931.445	170.199	2.45277	0.000216946	0.0133058	AT2G25980	2	11077438	11079968	-	1727	protein_coding	Mannose-binding lectin superfamily protein [Source:NCBI gene (formerly Entrezgene);Acc:817139] && sp|O80998|JAL20_ARATH Jacalin-related lectin 20 OS=Arabidopsis thaliana OX=3702 GN=JAL20 PE=2 SV=1 && PF01419:Jacalin-like lectin domain	-
AT5G49360	3.73168	145.143	87.7402	14.8481	0	1.02744	0	62.8657	0.342479	7.52763	0.000215258	0.0132471	BXL1	5	20011812	20016857	-	2890	protein_coding	beta-xylosidase 1 [Source:NCBI gene (formerly Entrezgene);Acc:834996] && sp|Q9FGY1|BXL1_ARATH Beta-D-xylosidase 1 OS=Arabidopsis thaliana OX=3702 GN=BXL1 PE=1 SV=1 && PF00933:Glycosyl hydrolase family 3 N terminal domain|PF14310:Fibronectin type III-like domain|PF01915:Glycosyl hydrolase family 3 C-terminal domain	C2H2
AT1G01290	481.386	568.609	440.456	534.532	219.819	184.939	99.4995	506.246	168.086	1.5903	0.000211724	0.013075	CNX3	1	114202	116407	+	2021	protein_coding	cofactor of nitrate reductase and xanthine dehydrogenase 3 [Source:NCBI gene (formerly Entrezgene);Acc:839445] && sp|Q39056|CNX3_ARATH Cyclic pyranopterin monophosphate synthase, mitochondrial OS=Arabidopsis thaliana OX=3702 GN=CNX3 PE=1 SV=1 && PF01967:MoaC family	bHLH
AT5G12440	2617.15	2028.01	1563.53	2584.56	1031.32	661.67	1160.18	2198.31	951.059	1.20845	0.000182851	0.0115272	AT5G12440	5	4035181	4042254	-	3861	protein_coding	CCCH-type zinc fingerfamily protein with RNA-binding domain-containing protein [Source:NCBI gene (formerly Entrezgene);Acc:831119] && sp|Q94CJ8|C3H55_ARATH Zinc finger CCCH domain-containing protein 55 OS=Arabidopsis thaliana OX=3702 GN=At5g12440 PE=2 SV=3 && -	C3H
AT2G37660	1573.52	1273.59	1229.24	798.829	488.293	516.801	572.847	1218.8	525.98	1.21222	0.000182796	0.0115272	AT2G37660	2	15795213	15797059	-	1328	protein_coding	NAD(P)-binding Rossmann-fold superfamily protein [Source:NCBI gene (formerly Entrezgene);Acc:818343] && sp|O80934|Y2766_ARATH Uncharacterized protein At2g37660, chloroplastic OS=Arabidopsis thaliana OX=3702 GN=At2g37660 PE=1 SV=2 && PF13460:NAD(P)H-binding	-
novel.72	154.243	107.661	402.728	155.41	16.5081	0	16.4222	205.01	10.9768	4.21883	0.000172997	0.0110602	-	2	7598668	7603137	+	4350	-	- && sp|P10978|POLX_TOBAC Retrovirus-related Pol polyprotein from transposon TNT 1-94 OS=Nicotiana tabacum OX=4097 PE=2 SV=1 && PF07727:Reverse transcriptase (RNA-dependent DNA polymerase)|PF00665:Integrase core domain|PF13976:GAG-pre-integrase domain	ERF
AT1G05150	1299.87	815.033	401.85	783.98	291.933	188.021	225.081	825.183	235.012	1.81111	0.000150908	0.0100014	AT1G05150	1	1484067	1487027	-	2961	protein_coding	Calcium-binding tetratricopeptide family protein [Source:NCBI gene (formerly Entrezgene);Acc:839312] && sp|O23052|Y1515_ARATH Uncharacterized TPR repeat-containing protein At1g05150 OS=Arabidopsis thaliana OX=3702 GN=At1g05150 PE=1 SV=1 && PF13432:Tetratricopeptide repeat|PF13414:TPR repeat	HB-other
AT1G52570	156.73	0	114.94	118.785	0	0	0	97.6138	0	9.12252	0.00013641	0.00910726	PLDALPHA2	1	19583617	19587531	-	3195	protein_coding	phospholipase D alpha 2 [Source:NCBI gene (formerly Entrezgene);Acc:841689] && sp|Q9SSQ9|PLDA2_ARATH Phospholipase D alpha 2 OS=Arabidopsis thaliana OX=3702 GN=PLDALPHA2 PE=2 SV=1 && PF00168:C2 domain|PF12357:Phospholipase D C terminal|PF13091:PLD-like domain|PF00614:Phospholipase D Active site motif	bHLH
AT1G67340	1187.92	1420.33	1522.29	859.211	651.637	372.96	404.76	1247.44	476.452	1.38828	0.000129746	0.00875931	AT1G67340	1	25230239	25231943	+	1545	protein_coding	HCP-like superfamily protein with MYND-type zinc finger [Source:NCBI gene (formerly Entrezgene);Acc:843055] && sp|Q9FYF9|FB76_ARATH F-box protein At1g67340 OS=Arabidopsis thaliana OX=3702 GN=At1g67340 PE=1 SV=1 && PF01753:MYND finger	-
AT3G07520	225.145	66.1915	0	118.785	0	0	0	102.53	0	9.19328	0.000125088	0.0084765	GLR1.4	3	2394891	2398291	-	2816	protein_coding	glutamate receptor 1.4 [Source:NCBI gene (formerly Entrezgene);Acc:819940] && sp|Q8LGN1|GLR14_ARATH Glutamate receptor 1.4 OS=Arabidopsis thaliana OX=3702 GN=GLR1.4 PE=2 SV=2 && PF00497:Bacterial extracellular solute-binding proteins, family 3|PF01094:Receptor family ligand binding region|PF00060:Ligand-gated ion channel	Nin-like
AT2G27190	171.657	0	135.12	95.0279	0	0	0	100.451	0	9.16386	0.000123308	0.00838724	PAP12	2	11621222	11623618	-	1768	protein_coding	purple acid phosphatase 12 [Source:NCBI gene (formerly Entrezgene);Acc:817261] && sp|Q38924|PPA12_ARATH Fe(3+)-Zn(2+) purple acid phosphatase 12 OS=Arabidopsis thaliana OX=3702 GN=PAP12 PE=2 SV=3 && PF16656:Purple acid Phosphatase, N-terminal domain|PF14008:Iron/zinc purple acid phosphatase-like protein C|PF00149:Calcineurin-like phosphoesterase	SRS
AT5G46700	2087.25	1144.4	1504.74	1993.61	810.636	584.612	758.322	1682.5	717.857	1.2283	0.000119892	0.00828415	TRN2	5	18950843	18953127	+	1690	protein_coding	Tetraspanin family protein [Source:NCBI gene (formerly Entrezgene);Acc:834713] && sp|Q9FIQ5|TRN2_ARATH Protein TORNADO 2 OS=Arabidopsis thaliana OX=3702 GN=TRN2 PE=1 SV=1 && PF00335:Tetraspanin family	-
AT3G55110	175.389	70.9765	151.791	204.904	0	10.2744	0	150.765	3.42479	5.47746	0.000119089	0.00828415	ABCG18	3	20424550	20427384	-	2540	protein_coding	ABC-2 type transporter family protein [Source:NCBI gene (formerly Entrezgene);Acc:824677] && sp|Q9M2V5|AB18G_ARATH ABC transporter G family member 18 OS=Arabidopsis thaliana OX=3702 GN=ABCG18 PE=2 SV=1 && PF00005:ABC transporter|PF01061:ABC-2 type transporter	Nin-like
AT2G41520	860.774	642.776	553.641	663.216	291.064	267.134	312.023	680.101	290.074	1.2286	0.000116847	0.00823319	TPR15	2	17317467	17323056	+	3890	protein_coding	Heat shock protein DnaJ with tetratricopeptide repeat-containing protein [Source:NCBI gene (formerly Entrezgene);Acc:818750] && sp|Q99615|DNJC7_HUMAN DnaJ homolog subfamily C member 7 OS=Homo sapiens OX=9606 GN=DNAJC7 PE=1 SV=2 && PF00226:DnaJ domain	MYB_related
AT5G28290	813.506	233.664	580.84	344.476	112.082	110.963	36.7086	493.122	86.5844	2.50906	0.000115338	0.0082158	NEK3	5	10278615	10282824	-	2916	protein_coding	NIMA-related kinase 3 [Source:NCBI gene (formerly Entrezgene);Acc:832912] && sp|Q8RX66|NEK3_ARATH Serine/threonine-protein kinase Nek3 OS=Arabidopsis thaliana OX=3702 GN=NEK3 PE=2 SV=1 && PF00069:Protein kinase domain	BBR-BPC
AT3G53360	0	103.673	119.327	172.238	0	0	0	98.8096	0	9.14074	9.98948e-05	0.00728789	AT3G53360	3	19783849	19786808	+	2769	protein_coding	Tetratricopeptide repeat (TPR)-like superfamily protein [Source:NCBI gene (formerly Entrezgene);Acc:824504] && sp|Q9LFI1|PP280_ARATH Pentatricopeptide repeat-containing protein At3g53360, mitochondrial OS=Arabidopsis thaliana OX=3702 GN=PCMP-E86 PE=2 SV=1 && PF13041:PPR repeat family	M-type_MADS
AT5G45160	829.676	786.323	672.967	828.525	58.2129	206.515	272.416	779.373	179.048	2.12273	9.35406e-05	0.00690788	RL2	5	18264616	18270296	+	3017	protein_coding	Root hair defective 3 GTP-binding protein (RHD3) [Source:NCBI gene (formerly Entrezgene);Acc:834552] && sp|Q9FKE9|RHD32_ARATH Protein ROOT HAIR DEFECTIVE 3 homolog 2 OS=Arabidopsis thaliana OX=3702 GN=At5g45160 PE=2 SV=1 && PF05879:Root hair defective 3 GTP-binding protein (RHD3)	G2-like
AT5G13870	252.51	207.347	290.42	340.517	31.2786	3.08231	0	272.698	11.4536	4.56569	9.10281e-05	0.00677766	XTH5	5	4474922	4477090	-	1922	protein_coding	xyloglucan endotransglucosylase/hydrolase 5 [Source:NCBI gene (formerly Entrezgene);Acc:831233] && sp|Q9XIW1|XTH5_ARATH Probable xyloglucan endotransglucosylase/hydrolase protein 5 OS=Arabidopsis thaliana OX=3702 GN=XTH5 PE=2 SV=1 && PF06955:Xyloglucan endo-transglycosylase (XET) C-terminus|PF00722:Glycosyl hydrolases family 16	bHLH
AT3G57500	135.584	55.0267	172.848	105.917	9.55734	1.02744	0	117.344	3.52826	5.03617	8.66646e-05	0.00653343	AT3G57500	3	21281804	21282591	+	788	protein_coding	fission regulator-like protein [Source:NCBI gene (formerly Entrezgene);Acc:824917] && - && -	-
AT2G26330	1990.23	1067.84	2486.56	1567.96	616.014	443.853	801.792	1778.15	620.553	1.51854	8.39995e-05	0.00641267	ER	2	11208080	11214662	-	3985	protein_coding	Leucine-rich receptor-like protein kinase family protein [Source:NCBI gene (formerly Entrezgene);Acc:817173] && sp|Q42371|ERECT_ARATH LRR receptor-like serine/threonine-protein kinase ERECTA OS=Arabidopsis thaliana OX=3702 GN=ERECTA PE=1 SV=1 && PF00069:Protein kinase domain|PF08263:Leucine rich repeat N-terminal domain|PF13855:Leucine rich repeat	STAT
AT1G65090	258.73	0	164.074	53.4532	0	0	0	119.064	0	9.40906	7.42104e-05	0.00573798	AT1G65090	1	24180830	24183300	-	1519	protein_coding	nucleolin [Source:NCBI gene (formerly Entrezgene);Acc:842817] && - && -	-
AT1G22710	0	467.328	198.293	61.3722	1.7377	0	0	181.748	0.579233	8.24557	7.12391e-05	0.00557978	SUC2	1	8030587	8033156	-	2049	protein_coding	sucrose-proton symporter 2 [Source:NCBI gene (formerly Entrezgene);Acc:838877] && sp|Q39231|SUC2_ARATH Sucrose transport protein SUC2 OS=Arabidopsis thaliana OX=3702 GN=SUC2 PE=1 SV=2 && PF13347:MFS/sugar transport protein	HD-ZIP
AT5G57735	49.7557	32.697	69.3148	18.8076	0	0	0	42.6438	0	7.92807	6.69101e-05	0.00526641	TASIR-ARF	5	23394005	23394500	+	496	ncRNA	ncRNA [Source:NCBI gene (formerly Entrezgene);Acc:3771528] && - && -	-
AT2G20190	728.921	854.11	928.291	908.705	364.917	458.237	321.683	855.007	381.612	1.16441	6.23078e-05	0.00502147	CLASP	2	8711579	8719115	-	4905	protein_coding	CLIP-associated protein [Source:NCBI gene (formerly Entrezgene);Acc:816539] && sp|Q8RWY6|CLASP_ARATH CLIP-associated protein OS=Arabidopsis thaliana OX=3702 GN=CLASP PE=1 SV=1 && PF12348:CLASP N terminal	FAR1
AT1G03980	13.6828	72.5714	45.6249	47.514	0	0	0	44.8483	0	8.00197	6.10366e-05	0.00496307	PCS2	1	1019311	1022108	-	1697	protein_coding	phytochelatin synthase 2 [Source:NCBI gene (formerly Entrezgene);Acc:839354] && sp|Q9ZWB7|PCS2_ARATH Glutathione gamma-glutamylcysteinyltransferase 2 OS=Arabidopsis thaliana OX=3702 GN=PCS2 PE=2 SV=1 && PF09328:Domain of unknown function (DUF1984)|PF05023:Phytochelatin synthase	-
AT2G32990	0	86.1287	168.461	269.246	0	0	0.966015	130.959	0.322005	8.58527	5.67832e-05	0.00475638	GH9B8	2	14003128	14006065	+	2032	protein_coding	glycosyl hydrolase 9B8 [Source:NCBI gene (formerly Entrezgene);Acc:817861] && sp|O48766|GUN11_ARATH Endoglucanase 11 OS=Arabidopsis thaliana OX=3702 GN=At2g32990 PE=2 SV=1 && PF00759:Glycosyl hydrolase family 9	ERF
AT5G65225	110.706	92.5086	14.0384	12.8684	0	0	0	57.5305	0	8.35958	4.65954e-05	0.00411244	AT5G65225	5	26062874	26068168	+	967	protein_coding	- && - && -	-
AT3G60130	24.8778	15.1523	100.024	61.3722	0	0	0	50.3565	0	8.16833	4.59944e-05	0.0040793	BGLU16	3	22210026	22213882	+	2094	protein_coding	beta glucosidase 16 [Source:NCBI gene (formerly Entrezgene);Acc:825183] && sp|Q9M1D0|BGL16_ARATH Beta-glucosidase 16 OS=Arabidopsis thaliana OX=3702 GN=BGLU16 PE=2 SV=1 && PF00232:Glycosyl hydrolase family 1	C2H2
AT1G66960	70.9019	66.1915	129.856	68.3013	0	4.10975	0	83.8126	1.36992	5.97382	4.52817e-05	0.00405585	LUP5	1	24984878	24992043	-	3162	protein_coding	Terpenoid cyclases family protein [Source:NCBI gene (formerly Entrezgene);Acc:843014] && sp|Q9FZI2|LUP5_ARATH Lupeol synthase 5 OS=Arabidopsis thaliana OX=3702 GN=LUP5 PE=2 SV=1 && PF13249:Squalene-hopene cyclase N-terminal domain|PF13243:Squalene-hopene cyclase C-terminal domain	-
AT3G21215	1539.94	1141.21	1233.63	1257.14	663.801	581.529	691.667	1292.98	645.666	1.00127	3.97962e-05	0.00361825	AT3G21215	3	7441451	7445312	-	2620	protein_coding	RNA-binding (RRM/RBD/RNP motifs) family protein [Source:NCBI gene (formerly Entrezgene);Acc:821675] && sp|O74452|SCW1_SCHPO Cell wall integrity protein scw1 OS=Schizosaccharomyces pombe (strain 972 / ATCC 24843) OX=284812 GN=scw1 PE=1 SV=1 && PF00076:RNA recognition motif. (a.k.a. RRM, RBD, or RNP domain)	-
AT2G16500	1312.31	625.231	622.078	708.75	234.589	278.435	247.3	817.091	253.442	1.6883	3.91906e-05	0.00358119	ADC1	2	7150514	7153430	-	2917	protein_coding	arginine decarboxylase 1 [Source:NCBI gene (formerly Entrezgene);Acc:816149] && sp|Q9SI64|SPE1_ARATH Arginine decarboxylase 1 OS=Arabidopsis thaliana OX=3702 GN=ADC1 PE=1 SV=1 && PF02784:Pyridoxal-dependent decarboxylase, pyridoxal binding domain	G2-like
AT4G36260	492.581	34.292	92.1272	0	0	0	0	154.75	0	9.78714	3.783e-05	0.00347441	STY2	4	17155556	17157645	-	1757	protein_coding	Lateral root primordium (LRP) protein-like protein [Source:NCBI gene (formerly Entrezgene);Acc:829783] && sp|O65517|SRS2_ARATH Protein SHI RELATED SEQUENCE 2 OS=Arabidopsis thaliana OX=3702 GN=SRS2 PE=1 SV=1 && PF05142:Domain of unknown function (DUF702)	SRS
AT4G11040	218.925	177.84	111.43	0	0	0	0	127.049	0	9.50298	3.46606e-05	0.00322431	AT4G11040	4	6745100	6746944	+	1364	protein_coding	Protein phosphatase 2C family protein [Source:NCBI gene (formerly Entrezgene);Acc:826705] && sp|Q9T010|P2C54_ARATH Probable protein phosphatase 2C 54 OS=Arabidopsis thaliana OX=3702 GN=At4g11040 PE=2 SV=1 && -	-
AT1G26870	329.631	16.7473	295.685	0	0	0	0	160.516	0	9.84019	3.30774e-05	0.00312164	FEZ	1	9312936	9315122	+	1489	protein_coding	NAC (No Apical Meristem) domain transcriptional regulator superfamily protein [Source:NCBI gene (formerly Entrezgene);Acc:837796] && sp|Q9ZVH0|FEZ_ARATH Protein FEZ OS=Arabidopsis thaliana OX=3702 GN=FEZ PE=2 SV=1 && PF02365:No apical meristem (NAM) protein	NAC
AT5G39820	633.141	52.6342	31.5865	0	0	0	0	179.34	0	9.99991	3.03677e-05	0.00290711	NAC094	5	15939110	15940590	-	1303	protein_coding	NAC domain containing protein 94 [Source:NCBI gene (formerly Entrezgene);Acc:833978] && sp|Q9FIW5|NAC94_ARATH Putative NAC domain-containing protein 94 OS=Arabidopsis thaliana OX=3702 GN=ANAC094 PE=1 SV=1 && PF02365:No apical meristem (NAM) protein	NAC
AT1G33750	140.56	154.713	249.182	0	0	0	0	136.114	0	9.60262	2.40907e-05	0.00239491	AT1G33750	1	12233632	12236576	+	2177	protein_coding	Terpenoid cyclases/Protein prenyltransferases superfamily protein [Source:NCBI gene (formerly Entrezgene);Acc:840266] && sp|Q9LQ27|TPS22_ARATH Terpenoid synthase 22 OS=Arabidopsis thaliana OX=3702 GN=TPS22 PE=2 SV=2 && PF03936:Terpene synthase family, metal binding domain|PF01397:Terpene synthase, N-terminal domain	bHLH
AT5G23920	70.9019	25.5196	36.8509	56.4228	0	0	0	47.4238	0	8.08044	2.32672e-05	0.00233875	AT5G23920	5	8073222	8074286	-	999	protein_coding	transmembrane protein [Source:NCBI gene (formerly Entrezgene);Acc:832457] && - && -	C2H2
AT5G17800	130.609	21.5322	53.5215	104.927	1.7377	0	0	77.6473	0.579233	6.99621	2.24021e-05	0.00227685	MYB56	5	5877113	5879331	+	1366	protein_coding	myb domain protein 56 [Source:NCBI gene (formerly Entrezgene);Acc:831648] && sp|Q6R053|MYB56_ARATH Transcription factor MYB56 OS=Arabidopsis thaliana OX=3702 GN=MYB56 PE=1 SV=1 && PF00249:Myb-like DNA-binding domain	MYB
AT1G33680	527.41	1551.11	906.356	1184.88	314.523	297.957	261.79	1042.44	291.423	1.83917	2.17211e-05	0.00222034	AT1G33680	1	12203945	12208698	+	2819	protein_coding	KH domain-containing protein [Source:NCBI gene (formerly Entrezgene);Acc:840259] && sp|Q96I24|FUBP3_HUMAN Far upstream element-binding protein 3 OS=Homo sapiens OX=9606 GN=FUBP3 PE=1 SV=2 && PF00013:KH domain	C3H
AT1G22530	463.972	416.289	730.876	721.618	0	15.4116	60.8589	583.189	25.4235	4.52121	2.02521e-05	0.00209384	PATL2	1	7955445	7958564	-	2618	protein_coding	PATELLIN 2 [Source:NCBI gene (formerly Entrezgene);Acc:838859] && sp|Q56ZI2|PATL2_ARATH Patellin-2 OS=Arabidopsis thaliana OX=3702 GN=PATL2 PE=1 SV=2 && PF03765:CRAL/TRIO, N-terminal domain|PF00650:CRAL/TRIO domain	bHLH
AT3G12810	638.117	879.63	497.487	228.661	79.9341	104.799	18.3543	560.974	67.6957	3.05116	1.88613e-05	0.00197259	PIE1	3	4065042	4074194	+	6964	protein_coding	SNF2 domain-containing protein / helicase domain-containing protein [Source:NCBI gene (formerly Entrezgene);Acc:820463] && sp|Q7X9V2|PIE1_ARATH Protein PHOTOPERIOD-INDEPENDENT EARLY FLOWERING 1 OS=Arabidopsis thaliana OX=3702 GN=PIE1 PE=1 SV=1 && PF07529:HSA|PF00176:SNF2 family N-terminal domain|PF00271:Helicase conserved C-terminal domain	WRKY
AT3G61240	3282.63	3961.92	1744.28	1884.72	1033.06	893.87	876.175	2718.39	934.369	1.54062	1.83515e-05	0.00193043	AT3G61240	3	22666147	22669757	+	2438	protein_coding	DEA(D/H)-box RNA helicase family protein [Source:NCBI gene (formerly Entrezgene);Acc:825296] && sp|Q9M2E0|RH12_ARATH DEAD-box ATP-dependent RNA helicase 12 OS=Arabidopsis thaliana OX=3702 GN=RH12 PE=2 SV=1 && PF00271:Helicase conserved C-terminal domain|PF00270:DEAD/DEAH box helicase	Whirly
AT2G36026	43.5362	64.5966	52.6441	32.6659	0	0	0	48.3607	0	8.11007	1.40372e-05	0.00152997	AT2G36026	2	15127265	15127816	+	552	protein_coding	Ovate family protein [Source:NCBI gene (formerly Entrezgene);Acc:6241209] && sp|Q3EAL1|OFP6_ARATH Transcription repressor OFP6 OS=Arabidopsis thaliana OX=3702 GN=OFP6 PE=1 SV=1 && PF04844:Transcriptional repressor, ovate	HB-other
AT1G21610	1442.92	1204.21	548.376	1209.63	268.474	375.015	290.77	1101.28	311.42	1.82226	1.23207e-05	0.00137603	AT1G21610	1	7573830	7578963	+	3180	protein_coding	wound-responsive family protein [Source:NCBI gene (formerly Entrezgene);Acc:838762] && sp|Q8RX78|UBN1_ARATH Ubinuclein-1 OS=Arabidopsis thaliana OX=3702 GN=UBN1 PE=1 SV=1 && -	-
AT4G38660	3634.65	2484.18	2724.33	3117.11	1648.21	1265.8	1492.49	2990.07	1468.83	1.0251	1.2116e-05	0.00136158	AT4G38660	4	18066030	18068293	-	1856	protein_coding	Pathosis-related thaumatin superfamily protein [Source:NCBI gene (formerly Entrezgene);Acc:830022] && sp|A0A1P8B554|THLP1_ARATH Thaumatin-like protein 1 OS=Arabidopsis thaliana OX=3702 GN=TLP1 PE=2 SV=1 && PF00314:Thaumatin family	MYB
AT5G22500	180.364	253.601	562.415	16.8279	0	0	7.72812	253.302	2.57604	6.62329	9.78877e-06	0.00114263	FAR1	5	7470328	7474133	+	2268	protein_coding	fatty acid reductase 1 [Source:NCBI gene (formerly Entrezgene);Acc:832311] && sp|Q39152|FACR1_ARATH Fatty acyl-CoA reductase 1 OS=Arabidopsis thaliana OX=3702 GN=FAR1 PE=1 SV=1 && PF07993:Male sterility protein	-
AT1G70710	2154.42	1633.26	2844.54	2246.02	1063.47	474.676	596.997	2219.56	711.715	1.64047	8.5108e-06	0.00101977	GH9B1	1	26659129	26663337	-	2081	protein_coding	glycosyl hydrolase 9B1 [Source:NCBI gene (formerly Entrezgene);Acc:843408] && sp|Q9CAC1|GUN8_ARATH Endoglucanase 8 OS=Arabidopsis thaliana OX=3702 GN=CEL1 PE=2 SV=1 && PF00759:Glycosyl hydrolase family 9	ERF
AT5G49120	73.3897	29.5071	58.7859	149.471	0	2.05487	0.966015	77.7884	1.00696	6.30996	8.23937e-06	0.000993833	AT5G49120	5	19908614	19909452	-	759	protein_coding	DUF581 family protein, putative (DUF581) [Source:NCBI gene (formerly Entrezgene);Acc:834971] && sp|Q9FH22|FLZ15_ARATH FCS-Like Zinc finger 15 OS=Arabidopsis thaliana OX=3702 GN=FLZ15 PE=1 SV=1 && PF04570:zinc-finger of the FCS-type, C2-C2	ERF
AT4G15215	189.072	135.573	0	391.99	0	0	0	179.159	0	9.99883	7.3793e-06	0.000896065	ABCG41	4	8671349	8679176	+	5165	protein_coding	pleiotropic drug resistance 13 [Source:NCBI gene (formerly Entrezgene);Acc:827186] && sp|Q7PC83|AB41G_ARATH ABC transporter G family member 41 OS=Arabidopsis thaliana OX=3702 GN=ABCG41 PE=2 SV=1 && PF00005:ABC transporter|PF14510:ABC-transporter N-terminal|PF08370:Plant PDR ABC transporter associated|PF01061:ABC-2 type transporter	MYB_related
AT1G63850	339.583	307.83	432.559	283.104	79.0653	103.771	62.791	340.769	81.8758	2.05804	5.14421e-06	0.000655452	AT1G63850	1	23696720	23699030	+	2211	protein_coding	BTB/POZ domain-containing protein [Source:NCBI gene (formerly Entrezgene);Acc:842688] && sp|Q9CAJ9|Y1385_ARATH BTB/POZ domain-containing protein At1g63850 OS=Arabidopsis thaliana OX=3702 GN=At1g63850 PE=1 SV=1 && -	-
AT5G05740	700.311	350.097	665.948	278.155	47.7867	35.9603	115.922	498.628	66.5563	2.90502	4.01927e-06	0.00052317	EGY2	5	1723687	1727068	-	2216	protein_coding	ethylene-dependent gravitropism-deficient and yellow-green-like 2 [Source:NCBI gene (formerly Entrezgene);Acc:830458] && sp|Q9FFK3|EGY2_ARATH Probable zinc metalloprotease EGY2, chloroplastic OS=Arabidopsis thaliana OX=3702 GN=EGY2 PE=3 SV=1 && -	-
AT5G57930	568.459	483.278	707.186	469.2	54.7375	146.924	137.174	557.031	112.945	2.30358	2.79971e-06	0.000375224	APO2	5	23454592	23456526	+	1602	protein_coding	APO RNA-binding protein (DUF794) [Source:NCBI gene (formerly Entrezgene);Acc:835904] && sp|Q8W4A5|APO2_ARATH APO protein 2, chloroplastic OS=Arabidopsis thaliana OX=3702 GN=APO2 PE=2 SV=1 && PF05634:APO RNA-binding	bHLH
AT1G04250	517.459	266.361	142.139	0	0	0	0	231.49	0	10.3685	1.78383e-06	0.000250193	AXR3	1	1136078	1138663	+	1317	protein_coding	AUX/IAA transcriptional regulator family protein [Source:NCBI gene (formerly Entrezgene);Acc:839568] && sp|P93830|IAA17_ARATH Auxin-responsive protein IAA17 OS=Arabidopsis thaliana OX=3702 GN=IAA17 PE=1 SV=2 && PF02309:AUX/IAA family	ARF
AT4G37295	37.3168	47.8493	117.572	60.3823	0	0	0	65.7801	0	8.55399	1.69864e-06	0.000240105	AT4G37295	4	17553310	17554105	+	796	protein_coding	- && - && -	-
AT1G79580	560.995	125.206	18.4254	3.9595	0	0	0	177.147	0	9.98204	1.18281e-06	0.000172585	SMB	1	29940803	29943713	-	2099	protein_coding	NAC (No Apical Meristem) domain transcriptional regulator superfamily protein [Source:NCBI gene (formerly Entrezgene);Acc:844296] && sp|Q9MA17|SMB_ARATH Protein SOMBRERO OS=Arabidopsis thaliana OX=3702 GN=SMB PE=1 SV=1 && PF02365:No apical meristem (NAM) protein	NAC
AT3G60980	100.755	35.0895	35.9735	119.775	0	0	0	72.8983	0	8.70086	1.17625e-06	0.000172585	AT3G60980	3	22565309	22566773	-	1465	protein_coding	Tetratricopeptide repeat (TPR)-like superfamily protein [Source:NCBI gene (formerly Entrezgene);Acc:825270] && sp|Q9LEX5|PP290_ARATH Pentatricopeptide repeat-containing protein At3g60980, mitochondrial OS=Arabidopsis thaliana OX=3702 GN=At3g60980 PE=2 SV=1 && -	-
AT3G22150	85.8286	98.0911	23.6899	77.2102	0	0	0	71.2049	0	8.6676	1.11918e-06	0.000167349	AT3G22150	3	7812861	7816011	+	3151	protein_coding	Tetratricopeptide repeat (TPR)-like superfamily protein [Source:NCBI gene (formerly Entrezgene);Acc:821779] && sp|Q9LIE7|PP246_ARATH Pentatricopeptide repeat-containing protein At3g22150, chloroplastic OS=Arabidopsis thaliana OX=3702 GN=PCMP-E95 PE=2 SV=1 && PF13041:PPR repeat family	bHLH
AT4G18020	370.68	335.743	543.989	251.428	72.9833	55.4816	24.1504	375.46	50.8718	2.88265	9.97029e-07	0.000152875	APRR2	4	10002846	10007626	-	3175	protein_coding	CheY-like two-component responsive regulator family protein [Source:NCBI gene (formerly Entrezgene);Acc:827527] && sp|Q6LA43|APRR2_ARATH Two-component response regulator-like APRR2 OS=Arabidopsis thaliana OX=3702 GN=APRR2 PE=2 SV=2 && PF00249:Myb-like DNA-binding domain|PF00072:Response regulator receiver domain	ARR-B
AT1G32810	1109.55	518.367	867.751	883.958	155.524	109.936	255.028	844.907	173.496	2.28332	6.37893e-07	0.00010124	AT1G32810	1	11881311	11886015	+	3878	protein_coding	RING/FYVE/PHD zinc finger superfamily protein [Source:NCBI gene (formerly Entrezgene);Acc:840175] && - && -	MYB_related
AT3G60070	114.438	60.6091	148.281	20.7874	0	0	0	86.0289	0	8.94046	5.80547e-07	9.37842e-05	AT3G60070	3	22183243	22186657	-	2412	protein_coding	Major facilitator superfamily protein [Source:NCBI gene (formerly Entrezgene);Acc:825177] && sp|Q6NUT3|MFS12_HUMAN Major facilitator superfamily domain-containing protein 12 OS=Homo sapiens OX=9606 GN=MFSD12 PE=1 SV=2 && PF13347:MFS/sugar transport protein	GRAS
AT1G66140	75.8774	52.6342	139.507	39.595	0	0	0	76.9034	0	8.77898	4.71411e-07	7.75385e-05	ZFP4	1	24619830	24622117	-	1370	protein_coding	zinc finger protein 4 [Source:NCBI gene (formerly Entrezgene);Acc:842928] && sp|Q39263|ZFP4_ARATH Zinc finger protein 4 OS=Arabidopsis thaliana OX=3702 GN=ZFP4 PE=2 SV=2 && -	C2H2
AT2G44640	1277.48	890.794	1037.97	951.269	393.589	355.493	419.25	1039.38	389.444	1.41562	2.86105e-07	4.9774e-05	AT2G44640	2	18417243	18419396	+	1732	protein_coding	TRIGALACTOSYLDIACYLGLYCEROL-like protein [Source:NCBI gene (formerly Entrezgene);Acc:819072] && sp|Q9M903|TGD4_ARATH Protein TRIGALACTOSYLDIACYLGLYCEROL 4, chloroplastic OS=Arabidopsis thaliana OX=3702 GN=TGD4 PE=1 SV=1 && PF12600:Protein of unknown function (DUF3769)	-
AT5G65230	181.608	101.281	70.1922	25.7367	0	0	0	94.7046	0	9.07856	2.1115e-07	3.78251e-05	MYB53	5	26068112	26069652	+	1355	protein_coding	myb domain protein 53 [Source:NCBI gene (formerly Entrezgene);Acc:836648] && sp|Q9FJP2|MYB53_ARATH Transcription factor MYB53 OS=Arabidopsis thaliana OX=3702 GN=MYB53 PE=1 SV=1 && PF00249:Myb-like DNA-binding domain	MYB
AT5G36910	164.194	39.0769	168.461	34.6456	0	0	0	101.594	0	9.18005	1.67983e-07	3.13332e-05	THI2.2	5	14561743	14562863	-	905	protein_coding	thionin 2.2 [Source:NCBI gene (formerly Entrezgene);Acc:833659] && sp|Q42597|THN22_ARATH Thionin-2.2 OS=Arabidopsis thaliana OX=3702 GN=THI2.2 PE=2 SV=2 && PF00321:Plant thionin	-
AT5G63390	172.901	94.1036	23.6899	102.947	0	0	0	98.4104	0	9.13384	1.38104e-07	2.63023e-05	AT5G63390	5	25390249	25392684	-	2036	protein_coding	O-fucosyltransferase family protein [Source:NCBI gene (formerly Entrezgene);Acc:836458] && sp|Q9FMW3|OFT37_ARATH O-fucosyltransferase 37 OS=Arabidopsis thaliana OX=3702 GN=OFUT37 PE=2 SV=1 && PF10250:GDP-fucose protein O-fucosyltransferase	MYB
AT5G14210	32.3412	122.016	109.675	106.906	0	0	0	92.7347	0	9.04972	7.37302e-08	1.51591e-05	AT5G14210	5	4578378	4582856	-	4125	protein_coding	Leucine-rich repeat protein kinase family protein [Source:NCBI gene (formerly Entrezgene);Acc:831271] && sp|Q8LFN2|Y3037_ARATH Probable inactive leucine-rich repeat receptor-like protein kinase At3g03770 OS=Arabidopsis thaliana OX=3702 GN=At3g03770 PE=1 SV=1 && PF00069:Protein kinase domain|PF13855:Leucine rich repeat	LBD
AT1G13940	156.73	75.7614	119.327	46.5241	0	0	0	99.5857	0	9.15119	2.68979e-08	6.00819e-06	AT1G13940	1	4762479	4766852	-	3701	protein_coding	T-box transcription factor, putative (DUF863) [Source:NCBI gene (formerly Entrezgene);Acc:837954] && - && PF05904:Plant protein of unknown function (DUF863)	WRKY
AT2G25220	207.73	73.3689	103.533	104.927	0.868849	0	0	122.39	0.289616	8.48638	2.20356e-08	5.11142e-06	AT2G25220	2	10742623	10745819	-	2268	protein_coding	Protein kinase superfamily protein [Source:NCBI gene (formerly Entrezgene);Acc:817060] && sp|Q0V7T5|Y1864_ARATH Probable receptor-like protein kinase At1g80640 OS=Arabidopsis thaliana OX=3702 GN=At1g80640 PE=2 SV=1 && PF00069:Protein kinase domain	bHLH
AT4G22010	36.0729	149.928	399.218	51.4735	0	0	0	159.173	0	9.82892	1.76515e-08	4.25824e-06	sks4	4	11663186	11666716	+	2122	protein_coding	SKU5 similar 4 [Source:NCBI gene (formerly Entrezgene);Acc:828290] && sp|Q00624|ASOL_BRANA L-ascorbate oxidase homolog OS=Brassica napus OX=3708 GN=Bp10 PE=2 SV=1 && PF00394:Multicopper oxidase|PF07731:Multicopper oxidase|PF07732:Multicopper oxidase	G2-like
AT3G24929	41.0484	116.433	207.944	113.836	0	0	0	119.815	0	9.41925	8.03136e-09	2.01821e-06	AT3G24929	3	9103981	9109606	+	4656	protein_coding	- && sp|Q9LRW9|RLP40_ARATH Receptor-like protein 40 OS=Arabidopsis thaliana OX=3702 GN=RLP40 PE=2 SV=1 && PF13855:Leucine rich repeat	bHLH
AT5G53200	156.73	29.5071	865.996	79.1899	0	0	0	282.856	0	10.658	1.53527e-09	4.40916e-07	TRY	5	21582614	21584243	+	903	protein_coding	Homeodomain-like superfamily protein [Source:NCBI gene (formerly Entrezgene);Acc:835401] && sp|Q8GV05|TRY_ARATH Transcription factor TRY OS=Arabidopsis thaliana OX=3702 GN=TRY PE=1 SV=1 && PF00249:Myb-like DNA-binding domain	MYB_related
AT2G33060	133.096	38.2794	220.228	223.712	0	0	0	153.829	0	9.77892	1.213e-09	3.59783e-07	RLP27	2	14025483	14028261	+	2779	protein_coding	receptor like protein 27 [Source:NCBI gene (formerly Entrezgene);Acc:817868] && sp|F4IUU1|RLP27_ARATH Receptor like protein 27 OS=Arabidopsis thaliana OX=3702 GN=RLP27 PE=2 SV=1 && PF12799:Leucine Rich repeats (2 copies)|PF13855:Leucine rich repeat	B3
AT2G31070	129.365	168.27	65.8052	127.694	0	0	0	122.783	0	9.45388	9.82012e-10	3.09125e-07	TCP10	2	13220478	13222642	-	2050	protein_coding	TCP domain protein 10 [Source:NCBI gene (formerly Entrezgene);Acc:817659] && sp|O82277|TCP10_ARATH Transcription factor TCP10 OS=Arabidopsis thaliana OX=3702 GN=TCP10 PE=1 SV=1 && PF03634:TCP family transcription factor	TCP
AT1G79560	1215.28	943.429	1046.74	755.274	228.507	296.929	248.266	990.182	257.901	1.94106	6.30025e-10	2.07255e-07	FTSH12	1	29926624	29932585	+	3742	protein_coding	FTSH protease 12 [Source:NCBI gene (formerly Entrezgene);Acc:844294] && sp|Q9SAJ3|FTSHC_ARATH ATP-dependent zinc metalloprotease FTSH 12, chloroplastic OS=Arabidopsis thaliana OX=3702 GN=FTSH12 PE=2 SV=2 && PF17862:AAA+ lid domain|PF00004:ATPase family associated with various cellular activities (AAA)|PF01434:Peptidase family M41	WRKY
AT4G36880	218.925	133.181	70.1922	132.643	0	0	0	138.735	0	9.6294	3.76894e-10	1.42066e-07	CP1	4	17374454	17376279	-	1468	protein_coding	cysteine proteinase1 [Source:NCBI gene (formerly Entrezgene);Acc:829841] && sp|Q94B08|RDL1_ARATH Germination-specific cysteine protease 1 OS=Arabidopsis thaliana OX=3702 GN=GCP1 PE=2 SV=2 && PF08246:Cathepsin propeptide inhibitor domain (I29)|PF00112:Papain family cysteine protease	bHLH
AT5G02940	212.706	166.675	243.918	109.876	2.60655	0	0	183.294	0.868849	7.64007	2.78964e-10	1.12162e-07	AT5G02940	5	684474	689955	-	2989	protein_coding	ion channel POLLUX-like protein, putative (DUF1012) [Source:NCBI gene (formerly Entrezgene);Acc:831426] && sp|Q8VZM7|POLL1_ARATH Putative ion channel POLLUX-like 1 OS=Arabidopsis thaliana OX=3702 GN=At5g02940 PE=2 SV=1 && PF06241:Castor and Pollux, part of voltage-gated ion channel	FAR1
AT4G34610	237.583	94.9011	192.151	79.1899	0	0	0	150.956	0	9.75133	2.43509e-10	1.00132e-07	BLH6	4	16530346	16533362	-	2663	protein_coding	BEL1-like homeodomain 6 [Source:NCBI gene (formerly Entrezgene);Acc:829613] && sp|O65685|BLH6_ARATH BEL1-like homeodomain protein 6 OS=Arabidopsis thaliana OX=3702 GN=BLH6 PE=1 SV=1 && PF05920:Homeobox KN domain|PF07526:Associated with HOX	TALE
AT3G60870	160.462	94.1036	275.504	138.582	0	0	0	167.163	0	9.899	3.50682e-11	1.71483e-08	AHL18	3	22492811	22494253	+	1443	protein_coding	AT-hook motif nuclear-localized protein 18 [Source:NCBI gene (formerly Entrezgene);Acc:825258] && sp|Q9LZX7|AHL18_ARATH AT-hook motif nuclear-localized protein 18 OS=Arabidopsis thaliana OX=3702 GN=AHL18 PE=2 SV=1 && PF03479:Plants and Prokaryotes Conserved (PCC) domain	Nin-like
AT2G45900	154.243	167.473	111.43	167.289	0	0	0	150.109	0	9.7437	2.10449e-11	1.0879e-08	TRM13	2	18885751	18889178	-	2927	protein_coding	Phosphatidylinositol N-acetyglucosaminlytransferase subunit P-like protein [Source:NCBI gene (formerly Entrezgene);Acc:819198] && sp|F4HSD5|TRM32_ARATH Protein TRM32 OS=Arabidopsis thaliana OX=3702 GN=TRM32 PE=2 SV=1 && PF14309:Domain of unknown function (DUF4378)	-
AT4G17030	191.559	200.967	92.1272	220.742	0	0	0	176.349	0	9.97602	8.85585e-12	5.00715e-09	EXLB1	4	9581562	9583290	-	1117	protein_coding	expansin-like B1 [Source:NCBI gene (formerly Entrezgene);Acc:827411] && sp|O23547|EXLB1_ARATH Expansin-like B1 OS=Arabidopsis thaliana OX=3702 GN=EXLB1 PE=2 SV=2 && PF03330:Lytic transglycolase|PF01357:Pollen allergen	MYB_related
AT1G55740	1347.14	1311.07	1300.31	1063.13	227.638	323.643	360.323	1255.41	303.868	2.04724	2.85391e-12	1.91244e-09	SIP1	1	20835256	20838778	-	2587	protein_coding	seed imbibition 1 [Source:NCBI gene (formerly Entrezgene);Acc:842023] && sp|Q84VX0|RFS1_ARATH Probable galactinol--sucrose galactosyltransferase 1 OS=Arabidopsis thaliana OX=3702 GN=RFS1 PE=2 SV=1 && PF05691:Raffinose synthase or seed imbibition protein Sip1	-
AT2G03090	5131.06	7379.16	5566.24	8091.23	1814.16	1082.92	1129.27	6541.92	1342.12	2.28502	3.06737e-15	5.04527e-12	EXPA15	2	916806	918671	-	1434	protein_coding	expansin A15 [Source:NCBI gene (formerly Entrezgene);Acc:814838] && sp|O80622|EXP15_ARATH Expansin-A15 OS=Arabidopsis thaliana OX=3702 GN=EXPA15 PE=2 SV=2 && PF01357:Pollen allergen|PF03330:Lytic transglycolase	MYB_related
AT2G22840	1404.35	1088.57	914.253	1026.5	132.934	174.664	180.645	1108.42	162.748	2.76821	1.43376e-18	8.3202e-15	GRF1	2	9728480	9731301	+	2114	protein_coding	growth-regulating factor 1 [Source:NCBI gene (formerly Entrezgene);Acc:816815] && sp|O81001|GRF1_ARATH Growth-regulating factor 1 OS=Arabidopsis thaliana OX=3702 GN=GRF1 PE=1 SV=1 && PF08880:QLQ|PF08879:WRC	GRF

## Sheet: hap1-1vsWT_DEGs_down
gene_id	hap1_1_1	hap1_1_2	hap1_1_3	hap1_1_4	WT_1	WT_2	WT_3	Mutant	WT	log2FoldChange	pvalue	padj	gene_name	gene_chr	gene_start	gene_end	gene_strand	gene_length	gene_biotype	gene_description	Family
AT1G55600	0	0	0	0	85.1472	175.692	82.1112	0	114.317	-9.33316	1.20369e-07	2.34176e-05	WRKY10	1	20774046	20776294	-	1462	protein_coding	WRKY DNA-binding protein 10 [Source:NCBI gene (formerly Entrezgene);Acc:842009] && sp|Q9LG05|WRK10_ARATH Probable WRKY transcription factor 10 OS=Arabidopsis thaliana OX=3702 GN=WRKY10 PE=1 SV=2 && PF03106:WRKY DNA -binding domain	WRKY
AT1G05680	0	0	0	0	405.753	2338.45	228.945	0	991.048	-12.4491	1.83943e-18	8.3202e-15	UGT74E2	1	1703002	1704838	-	1755	protein_coding	Uridine diphosphate glycosyltransferase 74E2 [Source:NCBI gene (formerly Entrezgene);Acc:837075] && sp|Q9SYK9|U74E2_ARATH UDP-glycosyltransferase 74E2 OS=Arabidopsis thaliana OX=3702 GN=UGT74E2 PE=1 SV=1 && PF00201:UDP-glucoronosyl and UDP-glucosyl transferase	GRAS
AT1G45145	131.853	114.838	78.0888	86.1191	311.048	415.085	461.755	102.725	395.963	-1.94791	2.06401e-05	0.00212182	TRX5	1	17074942	17076417	-	840	protein_coding	thioredoxin H-type 5 [Source:NCBI gene (formerly Entrezgene);Acc:841082] && sp|Q39241|TRXH5_ARATH Thioredoxin H5 OS=Arabidopsis thaliana OX=3702 GN=TRX5 PE=1 SV=1 && PF00085:Thioredoxin	bHLH
AT2G29330	0	0	0	0	117.295	553.789	310.091	0	327.058	-10.8496	8.39659e-14	7.59597e-11	TRI	2	12594536	12596438	+	1093	protein_coding	tropinone reductase [Source:NCBI gene (formerly Entrezgene);Acc:817482] && sp|Q9ZW16|TRNHA_ARATH Tropinone reductase homolog At2g29330 OS=Arabidopsis thaliana OX=3702 GN=TRI PE=1 SV=1 && PF13561:Enoyl-(Acyl carrier protein) reductase	C2H2
AT5G64510	0	0	0	0	110.344	443.853	55.0628	0	203.087	-10.1622	2.5851e-09	6.98093e-07	TIN1	5	25784404	25786385	+	1696	protein_coding	tunicamycin induced protein [Source:NCBI gene (formerly Entrezgene);Acc:836572] && - && -	C3H
AT5G58070	574.678	912.327	1510.01	648.368	1985.32	2682.64	5043.56	911.345	3237.17	-1.82826	6.46459e-05	0.00512999	TIL	5	23500061	23501416	-	1272	protein_coding	temperature-induced lipocalin [Source:NCBI gene (formerly Entrezgene);Acc:835919] && sp|Q9FGT8|TIL_ARATH Temperature-induced lipocalin-1 OS=Arabidopsis thaliana OX=3702 GN=TIL PE=1 SV=1 && PF08212:Lipocalin-like domain	FAR1
AT2G37720	0	0	17.548	11.8785	374.474	1094.22	316.853	7.35663	595.182	-6.33087	6.57735e-07	0.00010259	TBL15	2	15818082	15821311	+	1541	protein_coding	TRICHOME BIREFRINGENCE-LIKE 15 [Source:NCBI gene (formerly Entrezgene);Acc:818349] && sp|O80940|TBL15_ARATH Protein trichome birefringence-like 15 OS=Arabidopsis thaliana OX=3702 GN=TBL15 PE=3 SV=1 && PF13839:GDSL/SGNH-like Acyl-Esterase family found in Pmr5 and Cas1p|PF14416:PMR5 N terminal Domain	bZIP
AT1G09070	4267.79	5201.22	6138.31	6347.07	8051.63	13699.8	16670.5	5488.6	12807.3	-1.22238	2.86012e-05	0.00276728	SRC2	1	2927502	2929107	+	1606	protein_coding	soybean regulated by cold-2 [Source:NCBI gene (formerly Entrezgene);Acc:837428] && sp|O04023|SRC2_ARATH Protein SRC2 homolog OS=Arabidopsis thaliana OX=3702 GN=SRC2 PE=1 SV=1 && PF00168:C2 domain	-
AT1G07350	740.116	1256.84	861.609	948.3	1999.22	1451.77	2358.04	951.717	1936.34	-1.02428	0.00101946	0.0414498	SR45a	1	2257384	2260187	-	1983	protein_coding	RNA-binding (RRM/RBD/RNP motifs) family protein [Source:NCBI gene (formerly Entrezgene);Acc:837246] && sp|Q84TH4|SR45A_ARATH Serine/arginine-rich splicing factor SR45a OS=Arabidopsis thaliana OX=3702 GN=SR45A PE=1 SV=1 && PF00076:RNA recognition motif. (a.k.a. RRM, RBD, or RNP domain)	NF-YA
AT5G39440	0	0	0	0	0	161.308	147.8	0	103.036	-9.18325	0.00101815	0.0414498	SnRK1.3	5	15781907	15784699	+	1485	protein_coding	SNF1-related protein kinase 1.3 [Source:NCBI gene (formerly Entrezgene);Acc:833940] && sp|Q9FLZ3|KIN12_ARATH SNF1-related protein kinase catalytic subunit alpha KIN12 OS=Arabidopsis thaliana OX=3702 GN=KIN12 PE=2 SV=1 && PF00627:UBA/TS-N domain|PF00069:Protein kinase domain|PF02149:Kinase associated domain 1	NAC
AT2G03190	0	0	5.26441	0	27.8032	206.515	256.96	1.3161	163.759	-6.92456	7.21445e-05	0.00562634	SK16	2	964214	964901	+	688	protein_coding	SKP1-like 16 [Source:NCBI gene (formerly Entrezgene);Acc:814848] && sp|O81055|ASK16_ARATH SKP1-like protein 16 OS=Arabidopsis thaliana OX=3702 GN=ASK16 PE=1 SV=1 && PF01466:Skp1 family, dimerisation domain|PF03931:Skp1 family, tetramerisation domain	Nin-like
AT1G55920	180.364	798.286	830.9	921.573	3585.74	3093.61	2051.82	682.781	2910.39	-2.09116	6.24457e-05	0.00502147	SERAT2;1	1	20912116	20913565	+	1450	protein_coding	serine acetyltransferase 2;1 [Source:NCBI gene (formerly Entrezgene);Acc:842043] && sp|Q42588|SAT1_ARATH Serine acetyltransferase 1, chloroplastic OS=Arabidopsis thaliana OX=3702 GN=SAT1 PE=1 SV=2 && PF00132:Bacterial transferase hexapeptide (six repeats)|PF06426:Serine acetyltransferase, N-terminal	HRT-like
AT2G05117	0	0	15.7932	0	233.72	589.749	284.974	3.94831	369.481	-6.53275	5.41906e-05	0.00458164	SCRL9	2	1838592	1839014	-	273	protein_coding	SCR-like 9 [Source:NCBI gene (formerly Entrezgene);Acc:3768317] && sp|P82628|DF243_ARATH Putative defensin-like protein 243 OS=Arabidopsis thaliana OX=3702 GN=SCRL9 PE=3 SV=1 && -	-
AT1G60986	0	0	0	0	0.868849	91.4419	276.28	0	122.864	-9.43721	4.77758e-05	0.00417588	SCRL4	1	22459000	22459650	+	548	protein_coding	SCR-like 4 [Source:NCBI gene (formerly Entrezgene);Acc:3767592] && sp|P82623|DF245_ARATH Defensin-like protein 245 OS=Arabidopsis thaliana OX=3702 GN=SCRL4 PE=2 SV=2 && PF06876:Plant self-incompatibility response (SCRL) protein	-
AT4G22105	118.17	1.59498	201.802	207.874	724.62	3197.38	422.148	132.36	1448.05	-3.45183	0.00126142	0.0482512	SCRL26	4	11710054	11710651	-	471	protein_coding	SCR-like 26 [Source:NCBI gene (formerly Entrezgene);Acc:3769849] && sp|P82645|DF235_ARATH Putative defensin-like protein 235 OS=Arabidopsis thaliana OX=3702 GN=SCRL26 PE=3 SV=1 && PF06876:Plant self-incompatibility response (SCRL) protein	-
AT4G22115	53.4874	51.0393	132.488	16.8279	852.341	1955.21	603.759	63.4606	1137.1	-4.16165	6.04628e-09	1.54078e-06	SCRL14	4	11714743	11715243	-	337	protein_coding	SCR-like 14 [Source:NCBI gene (formerly Entrezgene);Acc:3770429] && sp|P82633|DF234_ARATH Putative defensin-like protein 234 OS=Arabidopsis thaliana OX=3702 GN=SCRL14 PE=3 SV=1 && PF06876:Plant self-incompatibility response (SCRL) protein	-
AT4G15735	449.045	586.951	490.468	273.205	6083.68	19099	7090.55	449.917	10757.8	-4.5792	2.91274e-25	5.27002e-21	SCRL10	4	8963041	8963583	+	436	protein_coding	SCR-like 10 [Source:NCBI gene (formerly Entrezgene);Acc:2745709] && sp|P82629|DF242_ARATH Defensin-like protein 242 OS=Arabidopsis thaliana OX=3702 GN=SCRL10 PE=3 SV=2 && PF06876:Plant self-incompatibility response (SCRL) protein	-
AT1G50600	824.701	1227.33	1029.19	1067.08	1494.42	2644.62	3689.21	1037.08	2609.42	-1.33084	0.000195462	0.0121948	SCL5	1	18737063	18739649	-	2393	protein_coding	scarecrow-like 5 [Source:NCBI gene (formerly Entrezgene);Acc:841482] && sp|Q8H125|SCL5_ARATH Scarecrow-like protein 5 OS=Arabidopsis thaliana OX=3702 GN=SCL5 PE=1 SV=1 && PF03514:GRAS domain family	GRAS
AT2G02990	150.511	310.223	155.3	80.1798	575.178	951.407	828.841	174.053	785.142	-2.17187	6.69471e-05	0.00526641	RNS1	2	873506	874886	+	1120	protein_coding	ribonuclease 1 [Source:NCBI gene (formerly Entrezgene);Acc:814828] && sp|P42813|RNS1_ARATH Ribonuclease 1 OS=Arabidopsis thaliana OX=3702 GN=RNS1 PE=1 SV=1 && PF00445:Ribonuclease T2 family	bZIP
AT5G38420	1.24389	0	0	0	10.4262	49.317	320.717	0.310973	126.82	-8.7616	5.55095e-06	0.00070233	RBCS2B	5	15380907	15382071	-	935	protein_coding	Ribulose bisphosphate carboxylase (small chain) family protein [Source:NCBI gene (formerly Entrezgene);Acc:833829] && sp|P10797|RBS2B_ARATH Ribulose bisphosphate carboxylase small subunit 2B, chloroplastic OS=Arabidopsis thaliana OX=3702 GN=RBCS-2B PE=2 SV=2 && PF12338:Ribulose-1,5-bisphosphate carboxylase small subunit|PF00101:Ribulose bisphosphate carboxylase, small chain	M-type_MADS
AT3G05490	1100.84	1191.45	1632.85	1607.56	2798.56	2559.35	3314.4	1383.17	2890.77	-1.06327	3.21291e-05	0.00305954	RALFL22	3	1591115	1593047	+	1933	protein_coding	ralf-like 22 [Source:NCBI gene (formerly Entrezgene);Acc:28718845] && sp|Q9MA62|RLF22_ARATH Protein RALF-like 22 OS=Arabidopsis thaliana OX=3702 GN=RALFL22 PE=3 SV=1 && PF05498:Rapid ALkalinization Factor (RALF)	HSF
AT2G33130	206.486	30.3046	120.204	97.9976	865.374	2244.95	173.883	113.748	1094.74	-3.26844	0.000105204	0.0075835	RALFL18	2	14046388	14047063	-	676	protein_coding	ralf-like 18 [Source:NCBI gene (formerly Entrezgene);Acc:817875] && sp|O49320|RLF18_ARATH Protein RALF-like 18 OS=Arabidopsis thaliana OX=3702 GN=RALFL18 PE=3 SV=1 && PF05498:Rapid ALkalinization Factor (RALF)	-
AT3G15060	352.022	365.25	407.115	463.261	828.013	919.556	746.729	396.912	831.433	-1.06651	0.000169433	0.0108707	RABA1g	3	5069104	5070540	+	1304	protein_coding	RAB GTPase homolog A1G [Source:NCBI gene (formerly Entrezgene);Acc:820735] && sp|Q9LK99|RAA1G_ARATH Ras-related protein RABA1g OS=Arabidopsis thaliana OX=3702 GN=RABA1G PE=2 SV=1 && PF00071:Ras family	WOX
AT3G15340	150.511	352.49	164.952	38.6051	914.029	1270.94	733.205	176.639	972.725	-2.45999	0.000267902	0.0157887	PPI2	3	5159698	5162945	-	2792	protein_coding	proton pump interactor 2 [Source:NCBI gene (formerly Entrezgene);Acc:820765] && sp|B3H4K7|PPI2_ARATH Proton pump-interactor 2 OS=Arabidopsis thaliana OX=3702 GN=PPI2 PE=2 SV=1 && -	-
AT1G56250	225.145	346.11	1096.75	1180.92	3001.01	2961.07	2302.98	712.232	2755.02	-1.95139	0.000608438	0.0289696	PP2-B14	1	21061522	21063047	-	1276	protein_coding	phloem protein 2-B14 [Source:NCBI gene (formerly Entrezgene);Acc:842078] && sp|Q9C7K0|VBF_ARATH F-box protein VBF OS=Arabidopsis thaliana OX=3702 GN=VBF PE=1 SV=1 && PF14299:Phloem protein 2	GRAS
AT3G28210	195.291	141.953	207.944	203.914	786.309	1009.97	2198.65	187.276	1331.64	-2.83042	5.33298e-10	1.85557e-07	PMZ	3	10520443	10521796	+	1164	protein_coding	zinc finger (AN1-like) family protein [Source:NCBI gene (formerly Entrezgene);Acc:822447] && sp|Q67YE6|SAP12_ARATH Zinc finger AN1 domain-containing stress-associated protein 12 OS=Arabidopsis thaliana OX=3702 GN=SAP12 PE=2 SV=2 && PF01428:AN1-like Zinc finger	C2H2
AT3G59010	0	0	0	0	20.8524	40.07	91.7714	0	50.8979	-8.16581	0.000484992	0.0247182	PME61	3	21802770	21805335	-	2072	protein_coding	pectin methylesterase 61 [Source:NCBI gene (formerly Entrezgene);Acc:825070] && sp|Q9LYT5|PME35_ARATH Probable pectinesterase/pectinesterase inhibitor 35 OS=Arabidopsis thaliana OX=3702 GN=PME35 PE=2 SV=1 && PF04043:Plant invertase/pectin methylesterase inhibitor|PF01095:Pectinesterase	NAC
AT1G71770	487.606	430.644	234.266	866.14	1619.53	1232.92	1541.76	504.664	1464.74	-1.53761	0.000945003	0.0396704	PAB5	1	26990525	26994259	-	2576	protein_coding	poly(A)-binding protein 5 [Source:NCBI gene (formerly Entrezgene);Acc:843507] && sp|Q05196|PABP5_ARATH Polyadenylate-binding protein 5 OS=Arabidopsis thaliana OX=3702 GN=PAB5 PE=1 SV=3 && PF00076:RNA recognition motif. (a.k.a. RRM, RBD, or RNP domain)|PF00658:Poly-adenylate binding protein, unique domain	NAC
AT1G76690	189.072	123.611	69.3148	17.8177	535.211	753.111	749.627	99.9537	679.317	-2.76643	0.000163735	0.010596	OPR2	1	28778622	28780483	+	1607	protein_coding	12-oxophytodienoate reductase 2 [Source:NCBI gene (formerly Entrezgene);Acc:844002] && sp|Q8GYB8|OPR2_ARATH 12-oxophytodienoate reductase 2 OS=Arabidopsis thaliana OX=3702 GN=OPR2 PE=1 SV=2 && PF00724:NADH:flavin oxidoreductase / NADH oxidase family	NAC
AT1G15960	0	0	0	0	96.4423	219.872	190.305	0	168.873	-9.89606	3.4208e-10	1.32956e-07	NRAMP6	1	5481665	5486105	-	3160	protein_coding	NRAMP metal ion transporter 6 [Source:NCBI gene (formerly Entrezgene);Acc:838166] && sp|Q9S9N8|NRAM6_ARATH Metal transporter Nramp6 OS=Arabidopsis thaliana OX=3702 GN=NRAMP6 PE=2 SV=2 && PF01566:Natural resistance-associated macrophage protein	-
AT2G17750	0	0	0	0	0	119.183	188.373	0	102.519	-9.17601	0.00106044	0.0428271	NIP1	2	7709192	7711151	-	1237	protein_coding	NEP-interacting protein 1 [Source:NCBI gene (formerly Entrezgene);Acc:816284] && - && PF14365:Neprosin activation peptide|PF03080:Neprosin	G2-like
AT1G37130	0	0	0	0	277.163	7.19206	164.222	0	149.526	-9.72083	1.09592e-06	0.000165237	NIA2	1	14158452	14161938	+	3205	protein_coding	nitrate reductase 2 [Source:NCBI gene (formerly Entrezgene);Acc:840630] && sp|P11035|NIA2_ARATH Nitrate reductase [NADH] 2 OS=Arabidopsis thaliana OX=3702 GN=NIA2 PE=1 SV=1 && PF00970:Oxidoreductase FAD-binding domain|PF00174:Oxidoreductase molybdopterin binding domain|PF00173:Cytochrome b5-like Heme/Steroid binding domain|PF03404:Mo-co oxidoreductase dimerisation domain|PF00175:Oxidoreductase NA…	C3H
AT1G03080	0	0	0	0	47.7867	217.817	416.352	0	227.319	-10.3249	3.45378e-10	1.32956e-07	NET1D	1	731554	738306	-	6167	protein_coding	kinase interacting (KIP1-like) family protein [Source:NCBI gene (formerly Entrezgene);Acc:838350] && sp|F4HZB5|NET1D_ARATH Protein NETWORKED 1D OS=Arabidopsis thaliana OX=3702 GN=NET1D PE=3 SV=1 && PF07765:KIP1-like protein	bHLH
AT2G20800	0	0	0	0	335.376	1675.75	130.412	0	713.846	-11.9758	6.02924e-16	1.36359e-12	NDB4	2	8953057	8955831	-	2076	protein_coding	NAD(P)H dehydrogenase B4 [Source:NCBI gene (formerly Entrezgene);Acc:816609] && sp|Q9SKT7|NDB4_ARATH External alternative NAD(P)H-ubiquinone oxidoreductase B4, mitochondrial OS=Arabidopsis thaliana OX=3702 GN=NDB4 PE=1 SV=1 && PF07992:Pyridine nucleotide-disulphide oxidoreductase	-
AT5G02600	101.999	71.7739	31.5865	147.491	894.915	2079.53	847.195	88.2127	1273.88	-3.85399	1.74488e-10	7.70002e-08	NAKR1	5	584162	586953	-	2264	protein_coding	Heavy metal transport/detoxification superfamily protein [Source:NCBI gene (formerly Entrezgene);Acc:831874] && sp|Q8LDS4|NAKR1_ARATH Protein SODIUM POTASSIUM ROOT DEFECTIVE 1 OS=Arabidopsis thaliana OX=3702 GN=NAKR1 PE=1 SV=1 && -	-
AT1G32870	476.411	248.816	214.086	267.266	1312.83	922.639	777.642	301.645	1004.37	-1.73714	5.269e-05	0.00447569	NAC13	1	11911631	11913947	+	1956	protein_coding	NAC domain protein 13 [Source:NCBI gene (formerly Entrezgene);Acc:840181] && sp|F4IED2|NAC13_ARATH NAC domain-containing protein 13 OS=Arabidopsis thaliana OX=3702 GN=NAC013 PE=1 SV=1 && PF02365:No apical meristem (NAM) protein	NAC
AT3G24500	57.219	573.394	73.7018	113.836	1153.83	1346.97	1487.66	204.538	1329.49	-2.69881	0.00050757	0.0253687	MBF1C	3	8918267	8919683	+	1206	protein_coding	multiprotein bridging factor 1C [Source:NCBI gene (formerly Entrezgene);Acc:822041] && sp|Q9LV58|MBF1C_ARATH Multiprotein-bridging factor 1c OS=Arabidopsis thaliana OX=3702 GN=MBF1C PE=1 SV=1 && PF08523:Multiprotein bridging factor 1|PF01381:Helix-turn-helix	-
AT1G02140	3266.46	3316.75	2891.92	3664.51	8226.26	5292.33	7380.35	3284.91	6966.31	-1.08462	1.04848e-06	0.000159414	MAGO	1	403100	404456	-	875	protein_coding	mago nashi family protein [Source:NCBI gene (formerly Entrezgene);Acc:837560] && sp|O23676|MGN_ARATH Protein mago nashi homolog OS=Arabidopsis thaliana OX=3702 GN=MAGO PE=1 SV=1 && PF02792:Mago nashi protein	-
AT2G22040	0	0	0	0	38.2294	115.073	80.1792	0	77.8272	-8.7784	1.19393e-05	0.00135011	LST8-2	2	9374438	9376260	-	1080	protein_coding	Transducin/WD40 repeat-like superfamily protein [Source:NCBI gene (formerly Entrezgene);Acc:816739] && sp|F4IIK6|LST82_ARATH Non-functional target of rapamycin complex subunit LST8-2 OS=Arabidopsis thaliana OX=3702 GN=LST8-2 PE=3 SV=1 && PF00400:WD domain, G-beta repeat	C3H
AT2G14365	29.8534	56.6217	182.5	0	638.604	1611.02	781.506	67.2437	1010.38	-3.90787	0.000786098	0.0348209	LCR84	2	6088292	6088813	+	383	protein_coding	low-molecular-weight cysteine-rich 84 [Source:NCBI gene (formerly Entrezgene);Acc:3768590] && sp|P82793|DEF71_ARATH Defensin-like protein 71 OS=Arabidopsis thaliana OX=3702 GN=LCR84 PE=3 SV=1 && -	-
AT5G54225	109.463	198.575	377.283	172.238	1630.83	5054.99	1181.44	214.39	2622.42	-3.61142	1.37449e-09	4.01108e-07	LCR83	5	22013832	22014363	+	337	protein_coding	low-molecular-weight cysteine-rich 83 [Source:NCBI gene (formerly Entrezgene);Acc:3771507] && sp|P82792|DEF70_ARATH Putative defensin-like protein 70 OS=Arabidopsis thaliana OX=3702 GN=LCR83 PE=3 SV=1 && -	-
AT2G04425	105.731	35.0895	40.3605	18.8076	429.212	1207.24	492.667	49.9971	709.706	-3.83318	9.0257e-08	1.81447e-05	LCR82	2	1536975	1537504	-	306	protein_coding	low-molecular-weight cysteine-rich 82 [Source:NCBI gene (formerly Entrezgene);Acc:3768214] && sp|P82791|DEF86_ARATH Putative defensin-like protein 86 OS=Arabidopsis thaliana OX=3702 GN=LCR82 PE=3 SV=1 && -	-
AT2G02130	405.509	1950.66	996.729	2734.03	8254.94	13653.6	4012.82	1521.73	8640.46	-2.50522	2.34622e-05	0.00234532	LCR68	2	539898	540707	+	707	protein_coding	low-molecular-weight cysteine-rich 68 [Source:NCBI gene (formerly Entrezgene);Acc:814744] && sp|Q9ZUL7|DEF01_ARATH Defensin-like protein 1 OS=Arabidopsis thaliana OX=3702 GN=PDF2.3 PE=2 SV=1 && PF00304:Gamma-thionin family	-
AT1G73603	0	0	0	0	1.7377	174.664	28.0144	0	68.1388	-8.58648	0.000704085	0.0325806	LCR64	1	27674288	27674976	+	410	protein_coding	low-molecular-weight cysteine-rich 64 [Source:NCBI gene (formerly Entrezgene);Acc:3767692] && sp|P82778|DF178_ARATH Defensin-like protein 178 OS=Arabidopsis thaliana OX=3702 GN=LCR64 PE=3 SV=1 && -	-
AT2G20208	67.1702	110.053	116.694	33.6557	427.474	1929.53	535.172	81.8934	964.058	-3.55541	2.90986e-07	5.01411e-05	LCR60	2	8720790	8721423	+	452	protein_coding	low-molecular-weight cysteine-rich 60 [Source:NCBI gene (formerly Entrezgene);Acc:3767924] && sp|P82774|DF172_ARATH Defensin-like protein 172 OS=Arabidopsis thaliana OX=3702 GN=LCR60 PE=2 SV=1 && -	-
AT2G12465	0	0	0	0	16.5081	42.1249	83.0773	0	47.2368	-8.05808	0.000811524	0.0356381	LCR50	2	5055415	5055880	-	370	protein_coding	low-molecular-weight cysteine-rich 50 [Source:NCBI gene (formerly Entrezgene);Acc:3768693] && sp|P82765|DF111_ARATH Putative defensin-like protein 111 OS=Arabidopsis thaliana OX=3702 GN=LCR50 PE=3 SV=1 && -	-
AT3G48231	256.242	273.538	937.066	216.782	1468.36	17961.7	5112.15	420.907	8180.72	-4.28031	5.68537e-09	1.46951e-06	LCR48	3	17858234	17858874	-	439	protein_coding	low-molecular-weight cysteine-rich 48 [Source:NCBI gene (formerly Entrezgene);Acc:3769681] && sp|P82763|DEF51_ARATH Defensin-like protein 51 OS=Arabidopsis thaliana OX=3702 GN=LCR48 PE=3 SV=1 && -	-
AT4G19905	435.362	204.157	144.771	54.4431	3174.77	8354.09	4605.96	209.683	5378.27	-4.68259	1.20516e-14	1.3628e-11	LCR38	4	10794011	10794811	-	438	protein_coding	low-molecular-weight cysteine-rich 38 [Source:NCBI gene (formerly Entrezgene);Acc:3770536] && sp|P82753|DF164_ARATH Defensin-like protein 164 OS=Arabidopsis thaliana OX=3702 GN=LCR38 PE=2 SV=1 && -	-
AT4G09153	65.9263	59.0141	53.5215	30.6861	486.556	727.425	853.957	52.287	689.313	-3.72181	3.93992e-15	5.68948e-12	LCR36	4	5835020	5835413	+	307	protein_coding	low-molecular-weight cysteine-rich 36 [Source:NCBI gene (formerly Entrezgene);Acc:3770109] && sp|P82751|DF155_ARATH Defensin-like protein 155 OS=Arabidopsis thaliana OX=3702 GN=LCR36 PE=2 SV=2 && -	-
AT2G22121	349.534	132.383	141.262	46.5241	2808.12	5513.23	3739.44	167.426	4020.26	-4.58823	2.8883e-15	5.04527e-12	LCR35	2	9397864	9398259	+	237	protein_coding	low-molecular-weight cysteine-rich 35 [Source:NCBI gene (formerly Entrezgene);Acc:3768634] && sp|P82750|DF154_ARATH Putative defensin-like protein 154 OS=Arabidopsis thaliana OX=3702 GN=LCR35 PE=3 SV=1 && -	-
AT4G29285	36.0729	31.8995	51.7667	16.8279	373.605	1107.58	572.847	34.1418	684.676	-4.32458	1.38827e-12	9.7678e-10	LCR24	4	14431526	14432290	+	435	protein_coding	low-molecular-weight cysteine-rich 24 [Source:NCBI gene (formerly Entrezgene);Acc:829050] && sp|Q8LFM0|DF163_ARATH Defensin-like protein 163 OS=Arabidopsis thaliana OX=3702 GN=LCR24 PE=3 SV=2 && -	-
AT4G29273	106.975	2.39246	14.9158	0.989874	433.556	1003.81	578.643	31.3182	672.002	-4.43119	0.000297577	0.0167848	LCR23	4	14425441	14425857	-	278	protein_coding	low-molecular-weight cysteine-rich 23 [Source:NCBI gene (formerly Entrezgene);Acc:3770553] && sp|P82737|DF158_ARATH Putative defensin-like protein 158 OS=Arabidopsis thaliana OX=3702 GN=LCR23 PE=3 SV=1 && -	-
AT4G29283	267.437	71.7739	94.7594	53.4532	1007	2987.79	1867.31	121.856	1954.03	-4.0068	1.85266e-10	7.981e-08	LCR21	4	14430180	14430650	-	341	protein_coding	low-molecular-weight cysteine-rich 21 [Source:NCBI gene (formerly Entrezgene);Acc:3770554] && sp|P82735|DF156_ARATH Defensin-like protein 156 OS=Arabidopsis thaliana OX=3702 GN=LCR21 PE=2 SV=1 && -	-
AT1G36000	0	0	0	0	139.016	276.381	142.004	0	185.8	-10.0339	6.10909e-11	2.83415e-08	LBD5	1	13422554	13423028	+	387	protein_coding	LOB domain-containing protein 5 [Source:NCBI gene (formerly Entrezgene);Acc:840503] && sp|Q9C8V8|LBD5_ARATH LOB domain-containing protein 5 OS=Arabidopsis thaliana OX=3702 GN=LBD5 PE=2 SV=1 && PF03195:Lateral organ boundaries (LOB) domain	LBD
AT3G12580	511.24	2432.34	236.021	257.367	3153.92	7512.62	8844.83	859.242	6503.79	-2.91979	8.92739e-05	0.00667451	HSP70	3	3991117	3993886	-	2520	protein_coding	heat shock protein 70 [Source:NCBI gene (formerly Entrezgene);Acc:820438] && sp|Q9LHA8|HS704_ARATH Heat shock 70 kDa protein 4 OS=Arabidopsis thaliana OX=3702 GN=HSP70-4 PE=1 SV=1 && PF00012:Hsp70 protein	TCP
AT2G26150	125.633	380.402	152.668	349.426	1450.11	624.682	1552.39	252.032	1209.06	-2.26128	5.12691e-05	0.00437553	HSFA2	2	11135624	11137792	+	1876	protein_coding	heat shock transcription factor A2 [Source:NCBI gene (formerly Entrezgene);Acc:817155] && sp|O80982|HSFA2_ARATH Heat stress transcription factor A-2 OS=Arabidopsis thaliana OX=3702 GN=HSFA2 PE=1 SV=1 && -	HSF
AT5G62480	0	0	0	0	249.36	398.646	0	0	216.002	-10.2512	2.51132e-05	0.00246942	GSTU9	5	25088527	25089626	-	1031	protein_coding	glutathione S-transferase tau 9 [Source:NCBI gene (formerly Entrezgene);Acc:836368] && sp|Q9FUT0|GSTU9_ARATH Glutathione S-transferase U9 OS=Arabidopsis thaliana OX=3702 GN=GSTU9 PE=2 SV=1 && PF13417:Glutathione S-transferase, N-terminal domain	-
AT2G29420	211.462	213.727	319.374	353.385	1140.8	376.042	1016.25	274.487	844.363	-1.6211	0.00125434	0.0482512	GSTU7	2	12617936	12618899	-	887	protein_coding	glutathione S-transferase tau 7 [Source:NCBI gene (formerly Entrezgene);Acc:817491] && sp|Q9ZW24|GSTU7_ARATH Glutathione S-transferase U7 OS=Arabidopsis thaliana OX=3702 GN=GSTU7 PE=2 SV=1 && PF02798:Glutathione S-transferase, N-terminal domain|PF00043:Glutathione S-transferase, C-terminal domain	-
AT2G29450	105.731	385.187	504.506	181.147	858.423	796.264	3134.72	294.143	1596.47	-2.43931	0.000324075	0.0178618	GSTU5	2	12624403	12625790	-	1270	protein_coding	glutathione S-transferase tau 5 [Source:NCBI gene (formerly Entrezgene);Acc:817494] && sp|P46421|GSTU5_ARATH Glutathione S-transferase U5 OS=Arabidopsis thaliana OX=3702 GN=GSTU5 PE=2 SV=1 && PF13410:Glutathione S-transferase, C-terminal domain|PF13417:Glutathione S-transferase, N-terminal domain	-
AT1G78380	3607.29	7212.48	6011.96	6386.67	17244.9	7950.31	12198.8	5804.6	12464.7	-1.1025	0.00100371	0.0411793	GSTU19	1	29486387	29488007	-	1120	protein_coding	glutathione S-transferase TAU 19 [Source:NCBI gene (formerly Entrezgene);Acc:844174] && sp|Q9ZRW8|GSTUJ_ARATH Glutathione S-transferase U19 OS=Arabidopsis thaliana OX=3702 GN=GSTU19 PE=1 SV=1 && PF13410:Glutathione S-transferase, C-terminal domain|PF02798:Glutathione S-transferase, N-terminal domain	ERF
AT2G47730	4654.65	5327.22	8568.71	5187.93	10105.6	9651.74	18623.8	5934.63	12793.7	-1.10815	0.00075573	0.0340519	GSTF8	2	19556326	19559485	+	2395	protein_coding	glutathione S-transferase phi 8 [Source:NCBI gene (formerly Entrezgene);Acc:819386] && sp|Q96266|GSTF8_ARATH Glutathione S-transferase F8, chloroplastic OS=Arabidopsis thaliana OX=3702 GN=GSTF8 PE=1 SV=3 && PF02798:Glutathione S-transferase, N-terminal domain|PF00043:Glutathione S-transferase, C-terminal domain	CAMTA
AT2G30870	1165.53	2000.1	2618.17	2128.23	2921.94	5169.04	6461.67	1978.01	4850.88	-1.29393	0.000495236	0.0248897	GSTF10	2	13141290	13142676	+	1132	protein_coding	glutathione S-transferase PHI 10 [Source:NCBI gene (formerly Entrezgene);Acc:817637] && sp|P42761|GSTFA_ARATH Glutathione S-transferase F10 OS=Arabidopsis thaliana OX=3702 GN=GSTF10 PE=1 SV=3 && PF02798:Glutathione S-transferase, N-terminal domain|PF00043:Glutathione S-transferase, C-terminal domain	CAMTA
AT4G11600	811.018	1028.76	808.965	1123.51	1988.8	2304.54	2387.02	943.062	2226.79	-1.23919	3.3546e-07	5.6724e-05	GPX6	4	7009769	7011406	-	1027	protein_coding	glutathione peroxidase 6 [Source:NCBI gene (formerly Entrezgene);Acc:826765] && sp|O48646|GPX6_ARATH Probable phospholipid hydroperoxide glutathione peroxidase 6, mitochondrial OS=Arabidopsis thaliana OX=3702 GN=GPX6 PE=2 SV=2 && PF00255:Glutathione peroxidase	GATA
AT1G09560	633.141	651.548	1074.82	1140.34	2027.89	2289.13	2176.43	874.961	2164.49	-1.30648	4.23152e-05	0.003809	GLP5	1	3093644	3094954	+	1227	protein_coding	germin-like protein 5 [Source:NCBI gene (formerly Entrezgene);Acc:837482] && sp|P94014|GL21_ARATH Germin-like protein subfamily 2 member 1 OS=Arabidopsis thaliana OX=3702 GN=GLP4 PE=2 SV=2 && PF00190:Cupin	bZIP
AT2G44540	129.365	72.5714	114.94	191.046	2090.45	4218.66	1270.31	126.98	2526.47	-4.31571	8.85699e-18	3.20499e-14	GH9B9	2	18386219	18388110	-	1598	protein_coding	glycosyl hydrolase 9B9 [Source:NCBI gene (formerly Entrezgene);Acc:819062] && sp|O64889|GUN12_ARATH Endoglucanase 12 OS=Arabidopsis thaliana OX=3702 GN=At2g44540 PE=3 SV=1 && PF00759:Glycosyl hydrolase family 9	WRKY
AT5G41080	1031.19	787.121	841.429	932.462	3789.92	2314.82	1972.6	898.05	2692.45	-1.58451	2.70573e-07	4.75289e-05	GDPD2	5	16441655	16444023	+	1599	protein_coding	PLC-like phosphodiesterases superfamily protein [Source:NCBI gene (formerly Entrezgene);Acc:834110] && sp|Q9FLM1|GDPD2_ARATH Glycerophosphodiester phosphodiesterase GDPD2 OS=Arabidopsis thaliana OX=3702 GN=GDPD2 PE=2 SV=1 && PF03009:Glycerophosphoryl diester phosphodiesterase family	-
AT1G43800	23.634	118.826	617.691	95.0279	2384.12	1917.2	1251.96	213.795	1851.09	-3.1131	0.000264814	0.0157091	FTM1	1	16577521	16579722	+	1490	protein_coding	Plant stearoyl-acyl-carrier-protein desaturase family protein [Source:NCBI gene (formerly Entrezgene);Acc:840977] && sp|Q84VY3|STAD6_ARATH Stearoyl-[acyl-carrier-protein] 9-desaturase 6, chloroplastic OS=Arabidopsis thaliana OX=3702 GN=S-ACP-DES6 PE=2 SV=2 && PF03405:Fatty acid desaturase	GRAS
AT2G36460	511.24	924.289	523.809	387.041	2804.65	2407.29	1836.39	586.595	2349.44	-2.00122	1.00669e-07	2.00154e-05	FBA6	2	15296613	15298754	-	2065	protein_coding	Aldolase superfamily protein [Source:NCBI gene (formerly Entrezgene);Acc:818220] && sp|Q9SJQ9|ALFC6_ARATH Fructose-bisphosphate aldolase 6, cytosolic OS=Arabidopsis thaliana OX=3702 GN=FBA6 PE=1 SV=1 && PF00274:Fructose-bisphosphate aldolase class-I	ERF
AT3G14270	182.852	188.207	207.067	403.869	470.916	1508.28	702.293	245.499	893.829	-1.86408	0.000731069	0.0335574	FAB1B	3	4753705	4761456	+	6454	protein_coding	phosphatidylinositol-4-phosphate 5-kinase family protein [Source:NCBI gene (formerly Entrezgene);Acc:820647] && sp|Q9LUM0|FAB1B_ARATH 1-phosphatidylinositol-3-phosphate 5-kinase FAB1B OS=Arabidopsis thaliana OX=3702 GN=FAB1B PE=2 SV=1 && PF00118:TCP-1/cpn60 chaperonin family|PF01363:FYVE zinc finger|PF01504:Phosphatidylinositol-4-phosphate 5-Kinase	bHLH
AT2G45110	0	4.78493	72.8244	2.96962	381.425	1024.35	320.717	20.1447	575.499	-4.83154	0.000299945	0.0168537	EXPB4	2	18599498	18601339	+	959	protein_coding	expansin B4 [Source:NCBI gene (formerly Entrezgene);Acc:819118] && sp|Q9SHD1|EXPB4_ARATH Expansin-B4 OS=Arabidopsis thaliana OX=3702 GN=EXPB4 PE=2 SV=1 && PF03330:Lytic transglycolase|PF01357:Pollen allergen	C2H2
AT5G39300	199.023	226.487	387.812	9.89874	1384.95	4577.23	1336	205.805	2432.73	-3.56283	3.36393e-05	0.00315355	EXPA25	5	15737366	15738479	-	936	protein_coding	expansin A25 [Source:NCBI gene (formerly Entrezgene);Acc:833926] && sp|Q9FL77|EXP25_ARATH Expansin-A25 OS=Arabidopsis thaliana OX=3702 GN=EXPA25 PE=2 SV=2 && PF01357:Pollen allergen|PF03330:Lytic transglycolase	MYB_related
AT5G39280	167.925	137.168	310.6	124.724	1214.65	3939.19	1479.93	185.104	2211.26	-3.57796	2.03903e-11	1.08506e-08	EXPA23	5	15730653	15731790	-	924	protein_coding	expansin A23 [Source:NCBI gene (formerly Entrezgene);Acc:833924] && sp|Q9FL79|EXP23_ARATH Expansin-A23 OS=Arabidopsis thaliana OX=3702 GN=EXPA23 PE=2 SV=3 && PF01357:Pollen allergen|PF03330:Lytic transglycolase	MYB_related
AT5G39260	58.4629	73.3689	196.538	20.7874	597.768	1439.44	1152.46	87.2893	1063.22	-3.60459	6.14507e-07	9.83919e-05	EXPA21	5	15726243	15727458	-	1067	protein_coding	expansin A21 [Source:NCBI gene (formerly Entrezgene);Acc:833922] && sp|Q9FL81|EXP21_ARATH Expansin-A21 OS=Arabidopsis thaliana OX=3702 GN=EXPA21 PE=2 SV=3 && PF03330:Lytic transglycolase|PF01357:Pollen allergen	MYB_related
AT3G45960	212.706	65.394	270.24	370.213	1042.62	1027.44	979.539	229.638	1016.53	-2.14681	0.000163979	0.010596	EXLA3	3	16892702	16894153	+	1368	protein_coding	expansin-like A3 [Source:NCBI gene (formerly Entrezgene);Acc:823739] && sp|Q9LZT5|EXLA3_ARATH Expansin-like A3 OS=Arabidopsis thaliana OX=3702 GN=EXLA3 PE=2 SV=1 && PF03330:Lytic transglycolase|PF01357:Pollen allergen	bHLH
AT2G47520	11.195	202.562	309.723	155.41	3207.79	1282.24	1243.26	169.723	1911.1	-3.49175	1.55882e-05	0.00167879	ERF71	2	19502776	19503702	-	843	protein_coding	Integrase-type DNA-binding superfamily protein [Source:NCBI gene (formerly Entrezgene);Acc:819365] && sp|O22259|ERF71_ARATH Ethylene-responsive transcription factor ERF071 OS=Arabidopsis thaliana OX=3702 GN=ERF071 PE=1 SV=1 && PF00847:AP2 domain	ERF
AT1G69410	1959.13	1514.43	1457.36	1947.08	2750.78	5260.48	4821.38	1719.5	4277.54	-1.31493	9.48623e-06	0.00112179	ELF5A-3	1	26089030	26090734	+	1288	protein_coding	eukaryotic elongation factor 5A-3 [Source:NCBI gene (formerly Entrezgene);Acc:843273] && sp|Q9C505|IF5A3_ARATH Eukaryotic translation initiation factor 5A-3 OS=Arabidopsis thaliana OX=3702 GN=ELF5A-3 PE=2 SV=1 && PF01287:Eukaryotic elongation factor 5A hypusine, DNA-binding OB fold	bHLH
AT3G14990	2159.4	2595.03	3252.53	4117.88	8970	6379.36	4339.34	3031.21	6562.9	-1.1144	0.000828842	0.0361355	DJ1A	3	5047376	5049971	+	1711	protein_coding	Class I glutamine amidotransferase-like superfamily protein [Source:NCBI gene (formerly Entrezgene);Acc:820728] && sp|Q9FPF0|DJ1A_ARATH Protein DJ-1 homolog A OS=Arabidopsis thaliana OX=3702 GN=DJ1A PE=1 SV=1 && PF01965:DJ-1/PfpI family	bHLH
AT5G66630	0	0	2.63221	0	137.278	78.0852	260.824	0.658052	158.729	-7.84807	4.29386e-07	7.12741e-05	DAR5	5	26592648	26595922	+	2412	protein_coding	DA1-related protein 5 [Source:NCBI gene (formerly Entrezgene);Acc:836795] && sp|Q84WJ0|DAR5_ARATH Protein DA1-related 5 OS=Arabidopsis thaliana OX=3702 GN=DAR5 PE=2 SV=2 && PF12315:Protein DA1|PF00412:LIM domain|PF00931:NB-ARC domain|PF05659:Arabidopsis broad-spectrum mildew resistance protein RPW8	SBP
AT4G10040	498.801	1022.38	832.655	991.854	1526.57	1915.14	2332.93	836.422	1924.88	-1.20179	0.000533117	0.0263345	CYTC-2	4	6276948	6278622	+	815	protein_coding	cytochrome c-2 [Source:NCBI gene (formerly Entrezgene);Acc:826595] && sp|Q9T0G2|CYC2_ARATH Cytochrome c-2 OS=Arabidopsis thaliana OX=3702 GN=CYTC-2 PE=1 SV=1 && PF00034:Cytochrome c	-
AT2G40880	0	7.97488	4.38701	0	46.049	63.7011	285.94	3.09047	131.897	-5.38456	0.000620288	0.0293025	CYSA	2	17057388	17058122	+	645	protein_coding	cystatin A [Source:NCBI gene (formerly Entrezgene);Acc:818685] && sp|Q41906|CYT3_ARATH Cysteine proteinase inhibitor 3 OS=Arabidopsis thaliana OX=3702 GN=CYS3 PE=2 SV=2 && PF16845:Aspartic acid proteinase inhibitor	bHLH
AT1G64940	0	0	0	0	45.1802	130.485	90.8054	0	88.8234	-8.96908	2.98898e-06	0.000394742	CYP89A6	1	24123789	24125514	+	1726	protein_coding	cytochrome P450, family 87, subfamily A, polypeptide 6 [Source:NCBI gene (formerly Entrezgene);Acc:842802] && sp|Q42602|C89A2_ARATH Cytochrome P450 89A2 OS=Arabidopsis thaliana OX=3702 GN=CYP89A2 PE=2 SV=2 && PF00067:Cytochrome P450	B3
AT4G37360	0	14.3548	6.14182	0	58.2129	564.063	209.625	5.12415	277.3	-5.73493	8.75531e-05	0.00657302	CYP81D2	4	17567124	17568858	-	1500	protein_coding	cytochrome P450, family 81, subfamily D, polypeptide 2 [Source:NCBI gene (formerly Entrezgene);Acc:829890] && sp|Q9LHA1|C8D11_ARATH Cytochrome P450 81D11 OS=Arabidopsis thaliana OX=3702 GN=CYP81D11 PE=2 SV=1 && PF00067:Cytochrome P450	E2F/DP
AT2G28860	17.4145	7.17739	10.5288	62.3621	91.2292	531.185	511.988	24.3707	378.134	-3.9579	4.99027e-05	0.00432005	CYP710A4	2	12388168	12389891	-	1724	protein_coding	cytochrome P450, family 710, subfamily A, polypeptide 4 [Source:NCBI gene (formerly Entrezgene);Acc:817435] && sp|Q9ZV28|C7104_ARATH Cytochrome P450 710A4 OS=Arabidopsis thaliana OX=3702 GN=CYP710A4 PE=2 SV=1 && PF00067:Cytochrome P450	NAC
AT1G02980	0	0	10.5288	0	278.032	508.581	205.761	2.63221	330.791	-6.94947	6.15656e-06	0.000768211	CUL2	1	677360	681378	+	2488	protein_coding	cullin 2 [Source:NCBI gene (formerly Entrezgene);Acc:839415] && sp|Q9SRZ0|CUL2_ARATH Cullin-2 OS=Arabidopsis thaliana OX=3702 GN=CUL2 PE=1 SV=1 && PF00888:Cullin family|PF10557:Cullin protein neddylation domain	ERF
AT4G17090	0	92.5086	109.675	188.076	168.557	1052.1	3078.69	97.565	1433.11	-3.87583	0.00128567	0.0486528	CT-BMY	4	9604962	9607402	-	2103	protein_coding	chloroplast beta-amylase [Source:NCBI gene (formerly Entrezgene);Acc:827419] && sp|O23553|BAM3_ARATH Beta-amylase 3, chloroplastic OS=Arabidopsis thaliana OX=3702 GN=BAM3 PE=1 SV=3 && PF01373:Glycosyl hydrolase family 14	BES1
AT3G61630	202.754	169.068	197.415	491.968	2432.78	919.556	849.127	265.301	1400.49	-2.40054	2.5854e-05	0.00252852	CRF6	3	22804998	22806527	+	1530	protein_coding	- && sp|Q9M374|CRF6_ARATH Ethylene-responsive transcription factor CRF6 OS=Arabidopsis thaliana OX=3702 GN=CRF6 PE=1 SV=1 && PF00847:AP2 domain	ERF
AT5G49480	253.754	235.259	201.802	212.823	721.145	437.688	515.852	225.91	558.228	-1.30592	0.000415028	0.0216401	CP1	5	20070489	20071682	+	1194	protein_coding	Ca2+-binding protein 1 [Source:NCBI gene (formerly Entrezgene);Acc:835008] && sp|Q9FDX6|CP1_ARATH Calcium-binding protein CP1 OS=Arabidopsis thaliana OX=3702 GN=CP1 PE=2 SV=1 && PF13499:EF-hand domain pair|PF00036:EF hand	-
AT1G66160	141.804	145.143	147.404	188.076	339.72	532.212	511.022	155.607	460.985	-1.56648	9.63301e-05	0.00708496	CMPG1	1	24637196	24638608	+	1413	protein_coding	CYS, MET, PRO, and GLY protein 1 [Source:NCBI gene (formerly Entrezgene);Acc:842931] && sp|Q9C8D1|PUB20_ARATH U-box domain-containing protein 20 OS=Arabidopsis thaliana OX=3702 GN=PUB20 PE=1 SV=1 && PF04564:U-box domain	C3H
AT5G39930	0	43.0644	24.5673	2.96962	398.802	526.048	283.042	17.6503	402.631	-4.50199	0.000158277	0.0103967	CLPS5	5	15985025	15987339	-	1598	protein_coding	CLP1-similar protein 5 [Source:NCBI gene (formerly Entrezgene);Acc:833990] && sp|Q9FLE2|CLP5_ARATH Protein CLP1 homolog 5 OS=Arabidopsis thaliana OX=3702 GN=CLPS5 PE=1 SV=1 && PF16575:mRNA cleavage and polyadenylation factor CLP1 P-loop|PF16573:N-terminal beta-sandwich domain of polyadenylation factor|PF06807:Pre-mRNA cleavage complex II protein Clp1	-
AT1G67775	65.9263	73.3689	25.4447	8.90887	63.426	723.316	697.463	43.4122	494.735	-3.5108	0.000292884	0.016664	CLE8	1	25411312	25411696	-	385	protein_coding	CLAVATA3/ESR-RELATED 8 [Source:NCBI gene (formerly Entrezgene);Acc:3767662] && sp|Q2V4E2|CLE8_ARATH CLAVATA3/ESR (CLE)-related protein 8 OS=Arabidopsis thaliana OX=3702 GN=CLE8 PE=1 SV=1 && -	-
AT2G19500	62.1946	17.5447	21.9351	68.3013	364.048	1488.76	592.167	42.4939	814.99	-4.26676	3.96025e-09	1.03845e-06	CKX2	2	8444204	8447355	-	1667	protein_coding	cytokinin oxidase 2 [Source:NCBI gene (formerly Entrezgene);Acc:816469] && sp|Q9FUJ3|CKX2_ARATH Cytokinin dehydrogenase 2 OS=Arabidopsis thaliana OX=3702 GN=CKX2 PE=1 SV=2 && PF09265:Cytokinin dehydrogenase 1, FAD and cytokinin binding|PF01565:FAD binding domain	bHLH
AT2G21450	0	0	4.38701	0	199.835	181.856	52.1648	1.09675	144.619	-7.00046	2.74223e-05	0.00266748	CHR34	2	9179410	9183037	-	2998	protein_coding	chromatin remodeling 34 [Source:NCBI gene (formerly Entrezgene);Acc:816684] && sp|Q9SIW2|CHR35_ARATH Protein CHROMATIN REMODELING 35 OS=Arabidopsis thaliana OX=3702 GN=DRD1 PE=1 SV=1 && PF00176:SNF2 family N-terminal domain|PF00271:Helicase conserved C-terminal domain	MYB_related
AT2G43570	0	0	0	0	29.5409	53.4267	58.9269	0	47.2982	-8.05998	0.000545319	0.026596	CHI	2	18076166	18077517	-	1139	protein_coding	chitinase [Source:NCBI gene (formerly Entrezgene);Acc:818959] && sp|O24603|CHI_ARATH Endochitinase CHI OS=Arabidopsis thaliana OX=3702 GN=CHI PE=2 SV=1 && PF00187:Chitin recognition protein|PF00182:Chitinase class I	-
AT1G42990	751.311	815.033	887.931	779.031	4753.47	2244.95	2209.28	808.327	3069.23	-1.92484	2.26791e-08	5.19408e-06	BZIP60	1	16135723	16137463	-	1231	protein_coding	basic region/leucine zipper motif 60 [Source:NCBI gene (formerly Entrezgene);Acc:840897] && sp|Q9C7S0|BZP60_ARATH bZIP transcription factor 60 OS=Arabidopsis thaliana OX=3702 GN=BZIP60 PE=1 SV=1 && PF07716:Basic region leucine zipper	bZIP
AT5G09730	203.998	173.852	340.432	262.317	1014.82	5351.92	1214.28	245.15	2527.01	-3.36546	2.02819e-08	4.76571e-06	BXL3	5	3014894	3018342	-	2863	protein_coding	beta-xylosidase 3 [Source:NCBI gene (formerly Entrezgene);Acc:830833] && sp|Q9LXD6|BXL3_ARATH Beta-D-xylosidase 3 OS=Arabidopsis thaliana OX=3702 GN=BXL3 PE=1 SV=1 && PF00933:Glycosyl hydrolase family 3 N terminal domain|PF14310:Fibronectin type III-like domain|PF01915:Glycosyl hydrolase family 3 C-terminal domain	ARR-B
AT1G08860	639.361	887.605	1177.47	949.289	1656.9	2791.55	3169.49	913.432	2539.31	-1.47457	1.71352e-05	0.00183448	BON3	1	2841969	2846350	+	2151	protein_coding	Calcium-dependent phospholipid-binding Copine family protein [Source:NCBI gene (formerly Entrezgene);Acc:837408] && sp|Q5XQC7|BON3_ARATH Protein BONZAI 3 OS=Arabidopsis thaliana OX=3702 GN=BON3 PE=1 SV=1 && PF07002:Copine|PF00168:C2 domain	M-type_MADS
AT2G44480	70.9019	106.066	24.5673	59.3925	79.9341	753.111	709.055	65.2319	514.033	-2.97777	0.000410564	0.0214692	BGLU17	2	18359663	18363346	+	2320	protein_coding	beta glucosidase 17 [Source:NCBI gene (formerly Entrezgene);Acc:819055] && sp|O64882|BGL17_ARATH Beta-glucosidase 17 OS=Arabidopsis thaliana OX=3702 GN=BGLU17 PE=2 SV=1 && PF00232:Glycosyl hydrolase family 1	C2H2
AT5G20710	0	0	0	0	128.59	214.734	34.7765	0	126.034	-9.47398	2.14106e-07	3.79786e-05	BGAL7	5	7010451	7014249	+	2852	protein_coding	beta-galactosidase 7 [Source:NCBI gene (formerly Entrezgene);Acc:832194] && sp|Q9SCV5|BGAL7_ARATH Beta-galactosidase 7 OS=Arabidopsis thaliana OX=3702 GN=BGAL7 PE=2 SV=2 && PF02140:Galactose binding lectin domain|PF01301:Glycosyl hydrolases family 35|PF17834:Beta-sandwich domain in beta galactosidase	MYB_related
AT1G70410	476.411	100.484	356.225	301.912	594.293	2601.47	866.515	308.758	1354.09	-2.13348	0.00120162	0.0468556	BCA4	1	26533824	26538437	-	2428	protein_coding	beta carbonic anhydrase 4 [Source:NCBI gene (formerly Entrezgene);Acc:843377] && sp|Q94CE4|BCA4_ARATH Beta carbonic anhydrase 4 OS=Arabidopsis thaliana OX=3702 GN=BCA4 PE=1 SV=1 && PF00484:Carbonic anhydrase	bHLH
AT2G46240	31.0973	429.846	332.535	509.785	1860.21	1686.02	1963.91	325.816	1836.71	-2.49422	0.000419348	0.02174	BAG6	2	18986133	18990220	+	3784	protein_coding	BCL-2-associated athano 6 [Source:NCBI gene (formerly Entrezgene);Acc:819232] && sp|O82345|BAG6_ARATH BAG family molecular chaperone regulator 6 OS=Arabidopsis thaliana OX=3702 GN=BAG6 PE=1 SV=1 && PF02179:BAG domain	-
AT2G43050	0	0	0	0	87.7538	383.234	0	0	156.996	-9.79086	0.000175608	0.0111483	ATPMEPCRD	2	17902370	17904443	+	1964	protein_coding	Plant invertase/pectin methylesterase inhibitor superfamily [Source:NCBI gene (formerly Entrezgene);Acc:818907] && sp|Q9SKX2|PME16_ARATH Probable pectinesterase/pectinesterase inhibitor 16 OS=Arabidopsis thaliana OX=3702 GN=PME16 PE=2 SV=1 && PF01095:Pectinesterase|PF04043:Plant invertase/pectin methylesterase inhibitor	G2-like
AT1G73687	0	0.797488	0	0	7.81964	67.8109	56.9949	0.199372	44.2085	-7.24091	0.00100341	0.0411793	ath-MIR159a	1	27713233	27713416	-	184	miRNA	ath-MIR159a [Source:miRBase;Acc:MI0000189] && - && -	-
AT5G08790	1605.87	4840.75	3325.35	5908.56	14173.5	6126.61	14061.3	3920.13	11453.8	-1.54677	0.000670267	0.0314174	ATAF2	5	2858849	2860558	-	1530	protein_coding	NAC (No Apical Meristem) domain transcriptional regulator superfamily protein [Source:NCBI gene (formerly Entrezgene);Acc:830779] && sp|Q9C598|NAC81_ARATH Protein ATAF2 OS=Arabidopsis thaliana OX=3702 GN=NAC081 PE=1 SV=1 && PF02365:No apical meristem (NAM) protein	NAC
AT5G63087	342.07	258.386	438.701	169.269	2617.84	8010.93	4560.56	302.107	5063.11	-4.06692	3.9133e-19	3.54017e-15	AT5G63087	5	25304750	25305371	+	524	protein_coding	Plant thionin family protein [Source:NCBI gene (formerly Entrezgene);Acc:5008328] && - && -	-
AT5G63085	88.3164	1.59498	351.838	63.352	468.31	4965.6	4071.75	126.275	3168.56	-4.64902	0.00111355	0.0444756	AT5G63085	5	25302814	25303355	+	419	protein_coding	Plant thionin family protein [Source:NCBI gene (formerly Entrezgene);Acc:5008327] && - && -	-
AT5G62360	0	0	0	0	39.9671	130.485	66.655	0	79.0355	-8.80061	1.15773e-05	0.00131741	AT5G62360	5	25040540	25041504	+	965	protein_coding	Plant invertase/pectin methylesterase inhibitor superfamily protein [Source:NCBI gene (formerly Entrezgene);Acc:836357] && sp|Q9STY5|PMI11_ARATH Pectinesterase inhibitor 11 OS=Arabidopsis thaliana OX=3702 GN=PMEI11 PE=2 SV=1 && PF04043:Plant invertase/pectin methylesterase inhibitor	-
AT5G62350	6.21946	22.3297	70.1922	26.7266	168.557	167.472	397.032	31.367	244.354	-2.95703	0.00128396	0.0486528	AT5G62350	5	25037191	25038424	+	1234	protein_coding	Plant invertase/pectin methylesterase inhibitor superfamily protein [Source:NCBI gene (formerly Entrezgene);Acc:836356] && sp|Q9STY5|PMI11_ARATH Pectinesterase inhibitor 11 OS=Arabidopsis thaliana OX=3702 GN=PMEI11 PE=2 SV=1 && PF04043:Plant invertase/pectin methylesterase inhibitor	-
AT5G61890	0	0	0	0	131.196	198.295	0	0	109.831	-9.27547	0.000750856	0.0340482	AT5G61890	5	24852322	24853941	-	1261	protein_coding	Integrase-type DNA-binding superfamily protein [Source:NCBI gene (formerly Entrezgene);Acc:836310] && sp|Q9FH54|EF114_ARATH Ethylene-responsive transcription factor ERF114 OS=Arabidopsis thaliana OX=3702 GN=ERF114 PE=1 SV=1 && PF00847:AP2 domain	ERF
AT5G61412	4796.45	2870.96	2884.02	6256.01	10055.2	34060.6	11780.5	4201.86	18632.1	-2.14874	3.63387e-06	0.000476433	AT5G61412	5	24686610	24687366	-	757	protein_coding	- && - && -	-
AT5G58840	0	42.2669	28.9543	89.0887	193.753	858.937	521.648	40.0775	524.78	-3.70888	0.00127323	0.048498	AT5G58840	5	23759003	23762438	+	2851	protein_coding	Subtilase family protein [Source:NCBI gene (formerly Entrezgene);Acc:836001] && sp|Q9FIM5|SBT49_ARATH Subtilisin-like protease SBT4.9 OS=Arabidopsis thaliana OX=3702 GN=SBT4.9 PE=2 SV=1 && PF00082:Subtilase family|PF05922:Peptidase inhibitor I9	HRT-like
AT5G55132	2037.5	1415.54	1421.39	221.732	8254.94	20254.9	14069	1274.04	14193	-3.4778	2.33776e-09	6.40865e-07	AT5G55132	5	22378906	22379548	+	413	protein_coding	Defensin-like (DEFL) family protein [Source:NCBI gene (formerly Entrezgene);Acc:835605] && sp|Q8GXV6|DEF85_ARATH Defensin-like protein 85 OS=Arabidopsis thaliana OX=3702 GN=At5g55132 PE=3 SV=1 && -	-
AT5G55131	70.9019	11.9623	93.0046	7.91899	995.701	1949.05	1585.23	45.947	1509.99	-5.04082	2.31031e-10	9.72102e-08	AT5G55131	5	22376583	22376989	+	264	protein_coding	Protein of unknown function (PD694200) [Source:NCBI gene (formerly Entrezgene);Acc:3771513] && sp|Q2V2Y3|DEF84_ARATH Putative defensin-like protein 84 OS=Arabidopsis thaliana OX=3702 GN=At5g55131 PE=3 SV=1 && -	-
AT5G54940	389.338	732.094	354.47	308.841	839.308	1265.8	1413.28	446.186	1172.8	-1.39345	0.00120728	0.0468742	AT5G54940	5	22307982	22309453	-	1396	protein_coding	Translation initiation factor SUI1 family protein [Source:NCBI gene (formerly Entrezgene);Acc:835585] && sp|P56330|SUI1_MAIZE Protein translation factor SUI1 homolog OS=Zea mays OX=4577 GN=TIF PE=3 SV=1 && PF01253:Translation initiation factor SUI1	MYB_related
AT5G54220	848.335	216.917	397.463	185.106	3658.72	10459.3	5430.93	411.955	6516.32	-3.9847	1.3121e-12	9.7678e-10	AT5G54220	5	22011297	22011796	+	384	protein_coding	Cysteine-rich protein [Source:NCBI gene (formerly Entrezgene);Acc:835510] && sp|Q9FL73|DEF69_ARATH Defensin-like protein 69 OS=Arabidopsis thaliana OX=3702 GN=At5g54220 PE=3 SV=1 && -	-
AT5G53750	0	0	0	0	143.36	92.4693	115.922	0	117.25	-9.36995	4.6044e-08	9.80087e-06	AT5G53750	5	21817128	21818958	+	1750	protein_coding	CBS domain-containing protein [Source:NCBI gene (formerly Entrezgene);Acc:835456] && sp|Q84WQ5|CBSX5_ARATH CBS domain-containing protein CBSX5 OS=Arabidopsis thaliana OX=3702 GN=CBSX5 PE=2 SV=2 && -	-
AT5G51440	1.24389	299.058	10.5288	146.501	2555.29	2087.75	1574.6	114.333	2072.55	-4.17867	0.000162647	0.0105855	AT5G51440	5	20891163	20892416	+	1115	protein_coding	HSP20-like chaperones superfamily protein [Source:NCBI gene (formerly Entrezgene);Acc:835218] && sp|Q9FGM9|HS235_ARATH 23.5 kDa heat shock protein, mitochondrial OS=Arabidopsis thaliana OX=3702 GN=HSP23.5 PE=1 SV=1 && PF00011:Hsp20/alpha crystallin family	MYB_related
AT5G50070	0	0	0	1.97975	24.3278	590.776	0	0.494937	205.035	-8.65652	0.000345052	0.0186359	AT5G50070	5	20364516	20365481	+	644	protein_coding	Plant invertase/pectin methylesterase inhibitor superfamily protein [Source:NCBI gene (formerly Entrezgene);Acc:835071] && - && PF04043:Plant invertase/pectin methylesterase inhibitor	-
AT5G48140	0	0	0	0	257.179	144.869	0	0	134.016	-9.56269	0.00030568	0.0170699	AT5G48140	5	19518666	19520528	-	1545	protein_coding	Pectin lyase-like superfamily protein [Source:NCBI gene (formerly Entrezgene);Acc:834866] && sp|P35337|PGLR_BRANA Polygalacturonase OS=Brassica napus OX=3708 PE=2 SV=1 && PF00295:Glycosyl hydrolases family 28	MYB
AT5G46960	187.828	164.283	204.435	50.4836	1511.8	4883.41	2322.3	151.757	2905.84	-4.2591	2.26328e-14	2.4088e-11	AT5G46960	5	19062146	19062814	-	669	protein_coding	Plant invertase/pectin methylesterase inhibitor superfamily protein [Source:NCBI gene (formerly Entrezgene);Acc:834742] && sp|Q9FJR5|PMI12_ARATH Pectinesterase inhibitor 12 OS=Arabidopsis thaliana OX=3702 GN=PMEI12 PE=2 SV=1 && PF04043:Plant invertase/pectin methylesterase inhibitor	-
AT5G46950	218.925	161.093	132.488	148.481	867.98	2679.56	2287.52	165.247	1945.02	-3.55836	4.4024e-15	5.68948e-12	AT5G46950	5	19059472	19060121	-	650	protein_coding	Plant invertase/pectin methylesterase inhibitor superfamily protein [Source:NCBI gene (formerly Entrezgene);Acc:834741] && sp|Q9FJR5|PMI12_ARATH Pectinesterase inhibitor 12 OS=Arabidopsis thaliana OX=3702 GN=PMEI12 PE=2 SV=1 && PF04043:Plant invertase/pectin methylesterase inhibitor	-
AT5G46871	869.481	184.22	525.564	440.494	854.079	5519.39	2697.11	504.94	3023.53	-2.58262	5.88675e-05	0.00485262	AT5G46871	5	19017942	19018710	+	663	protein_coding	Putative membrane lipoprotein [Source:NCBI gene (formerly Entrezgene);Acc:3771453] && sp|Q4VP04|DF308_ARATH Defensin-like protein 308 OS=Arabidopsis thaliana OX=3702 GN=At5g46871 PE=3 SV=2 && -	-
AT5G46810	31.0973	21.5322	21.0577	1.97975	379.687	1896.65	293.668	18.9167	856.668	-5.50412	1.57093e-09	4.44106e-07	AT5G46810	5	18991164	18993376	+	1127	protein_coding	carboxyl-terminal proteinase-like protein, putative (DUF239) [Source:NCBI gene (formerly Entrezgene);Acc:834725] && - && PF03080:Neprosin|PF14365:Neprosin activation peptide	G2-like
AT5G44973	410.484	376.414	364.999	172.238	353.622	2074.4	1622.9	331.034	1350.31	-2.0282	0.000857966	0.0370433	AT5G44973	5	18157610	18158264	-	474	protein_coding	defensin-like protein [Source:NCBI gene (formerly Entrezgene);Acc:3771434] && sp|Q2V315|DF285_ARATH Defensin-like protein 285 OS=Arabidopsis thaliana OX=3702 GN=At5g44973 PE=3 SV=2 && -	-
AT5G43620	213.949	308.628	213.209	212.823	412.703	745.919	980.505	237.152	713.043	-1.58732	0.000325264	0.0178618	AT5G43620	5	17522486	17524003	+	1518	protein_coding	Pre-mRNA cleavage complex II [Source:NCBI gene (formerly Entrezgene);Acc:834382] && sp|Q9FIX8|PCFS5_ARATH Polyadenylation and cleavage factor homolog 5 OS=Arabidopsis thaliana OX=3702 GN=PCFS5 PE=1 SV=1 && -	C2H2
AT5G42640	0	0	4.38701	0	92.9669	246.585	68.587	1.09675	136.046	-6.9131	4.55615e-05	0.00406081	AT5G42640	5	17088695	17089597	+	903	protein_coding	C2H2 and C2HC zinc fingers superfamily protein [Source:NCBI gene (formerly Entrezgene);Acc:834272] && - && -	C2H2
AT5G42223	177.877	28.7096	182.5	60.3823	478.736	1867.88	908.054	112.367	1084.89	-3.27272	9.6716e-06	0.00113629	AT5G42223	5	16878562	16878956	-	314	protein_coding	Defensin-like (DEFL) family protein [Source:NCBI gene (formerly Entrezgene);Acc:3771400] && sp|Q2V322|DF114_ARATH Putative defensin-like protein 114 OS=Arabidopsis thaliana OX=3702 GN=At5g42223 PE=3 SV=1 && -	-
AT5G40690	0	0	0	0	413.572	93.4968	0	0	169.023	-9.89754	0.000122504	0.00836405	AT5G40690	5	16290386	16291713	+	1328	protein_coding	histone-lysine N-methyltransferase trithorax-like protein [Source:NCBI gene (formerly Entrezgene);Acc:834069] && - && -	FAR1
AT5G40680	0	0	0	0	59.0817	192.131	591.201	0	280.804	-10.6298	4.71497e-11	2.24495e-08	AT5G40680	5	16288754	16290001	+	1248	protein_coding	Galactose oxidase/kelch repeat superfamily protein [Source:NCBI gene (formerly Entrezgene);Acc:834068] && sp|Q9LI89|FBK70_ARATH F-box/kelch-repeat protein At3g27150 OS=Arabidopsis thaliana OX=3702 GN=At3g27150 PE=2 SV=1 && PF01344:Kelch motif	bHLH
AT5G39890	385.607	468.923	730.876	458.312	1473.57	1164.09	1054.89	510.929	1230.85	-1.26788	0.000254434	0.015143	AT5G39890	5	15974270	15976270	+	1405	protein_coding	2-aminoethanethiol dioxygenase, putative (DUF1637) [Source:NCBI gene (formerly Entrezgene);Acc:833986] && sp|Q8LGJ5|PCO2_ARATH Plant cysteine oxidase 2 OS=Arabidopsis thaliana OX=3702 GN=PCO2 PE=1 SV=1 && PF07847:PCO_ADO	LBD
AT5G39645	0	0	0	0	38.2294	78.0852	73.4171	0	63.2439	-8.47911	6.11709e-05	0.00496307	AT5G39645	5	15873392	15873680	-	186	protein_coding	Defensin-like (DEFL) family protein [Source:NCBI gene (formerly Entrezgene);Acc:5008286] && sp|P0CAX9|DEF21_ARATH Defensin-like protein 21 OS=Arabidopsis thaliana OX=3702 GN=At4g14276 PE=2 SV=1 && -	-
AT5G39640	0	0	0	0	54.7375	127.402	89.8394	0	90.6597	-8.99863	1.87112e-06	0.000258429	AT5G39640	5	15873039	15873269	-	231	protein_coding	Putative endonuclease or glycosyl hydrolase [Source:NCBI gene (formerly Entrezgene);Acc:833960] && - && -	C2H2
AT5G37560	0	0	0	0	64.2948	20.5487	108.194	0	64.3457	-8.50427	0.000101162	0.00735072	AT5G37560	5	14921986	14923790	+	1335	protein_coding	RING/U-box superfamily protein [Source:NCBI gene (formerly Entrezgene);Acc:833734] && - && PF01485:IBR domain, a half RING-finger domain|PF13456:Reverse transcriptase-like	C3H
AT5G37070	159.218	66.989	150.913	171.248	520.441	553.789	441.469	137.092	505.233	-1.88348	0.000117202	0.00823319	AT5G37070	5	14650913	14652363	+	907	protein_coding	- && sp|Q9M015|Y5161_ARATH Uncharacterized protein At5g01610 OS=Arabidopsis thaliana OX=3702 GN=At5g01610 PE=1 SV=1 && PF04398:Protein of unknown function, DUF538	-
AT5G32619	181.608	75.7614	137.752	34.6456	840.177	2286.05	1270.31	107.442	1465.51	-3.7718	9.90951e-10	3.09125e-07	AT5G32619	5	12277542	12278091	-	343	protein_coding	Defensin-like (DEFL) family protein [Source:NCBI gene (formerly Entrezgene);Acc:3771072] && sp|Q2V334|DEF82_ARATH Defensin-like protein 82 OS=Arabidopsis thaliana OX=3702 GN=At5g32619 PE=3 SV=1 && -	-
AT5G25450	23.634	91.7112	67.56	74.2406	429.212	292.82	488.803	64.2864	403.612	-2.64617	1.77294e-05	0.00188693	AT5G25450	5	8856917	8858476	+	1395	protein_coding	Cytochrome bd ubiquinol oxidase, 14kDa subunit [Source:NCBI gene (formerly Entrezgene);Acc:832619] && sp|F4JWS8|QCR72_ARATH Cytochrome b-c1 complex subunit 7-2, mitochondrial OS=Arabidopsis thaliana OX=3702 GN=QCR7-2 PE=1 SV=1 && PF02271:Ubiquinol-cytochrome C reductase complex 14kD subunit	-
AT5G24640	0	0	0	0	267.606	239.393	88.8733	0	198.624	-10.1304	6.28913e-11	2.84473e-08	AT5G24640	5	8436352	8436895	+	544	protein_coding	- && - && -	FAR1
AT5G19270	0	0	0	0	77.3276	55.4816	40.5726	0	57.7939	-8.34934	0.000121965	0.00836405	AT5G19270	5	6485617	6487009	-	1098	protein_coding	reverse transcriptase-like protein [Source:NCBI gene (formerly Entrezgene);Acc:832047] && sp|Q3EAZ3|P2C45_ARATH Putative protein phosphatase 2C-like protein 45 OS=Arabidopsis thaliana OX=3702 GN=At3g27140 PE=5 SV=1 && PF13456:Reverse transcriptase-like	bHLH
AT5G19175	11.195	47.8493	73.7018	14.8481	471.785	1237.03	431.809	36.8986	713.543	-4.26684	5.4001e-08	1.12303e-05	AT5G19175	5	6449704	6450258	-	361	protein_coding	Cysteine-rich protein [Source:NCBI gene (formerly Entrezgene);Acc:3770621] && sp|Q2V365|DEF48_ARATH Putative defensin-like protein 48 OS=Arabidopsis thaliana OX=3702 GN=At5g19175 PE=3 SV=1 && -	-
AT5G19172	21.1462	15.9498	23.6899	26.7266	333.638	783.935	297.533	21.8781	471.702	-4.4319	1.64409e-13	1.35211e-10	AT5G19172	5	6448070	6448732	-	395	protein_coding	Cysteine-rich protein [Source:NCBI gene (formerly Entrezgene);Acc:3770620] && sp|Q2V366|DEF49_ARATH Defensin-like protein 49 OS=Arabidopsis thaliana OX=3702 GN=At5g19172 PE=3 SV=1 && -	-
AT5G17000	134.34	353.287	247.427	563.238	2454.5	1579.17	659.788	324.573	1564.49	-2.26861	0.000141893	0.00943852	AT5G17000	5	5584708	5587237	-	1794	protein_coding	Zinc-binding dehydrogenase family protein [Source:NCBI gene (formerly Entrezgene);Acc:831563] && sp|Q39172|AER_ARATH NADPH-dependent oxidoreductase 2-alkenal reductase OS=Arabidopsis thaliana OX=3702 GN=AER PE=1 SV=1 && PF00107:Zinc-binding dehydrogenase|PF16884:N-terminal domain of oxidoreductase	-
AT5G15000	124.389	56.6217	137.752	0	1728.14	4403.6	1483.8	79.6908	2538.51	-4.99372	0.000548442	0.0266746	AT5G15000	5	4854875	4855171	+	297	protein_coding	ECA1 gametosis family protein [Source:NCBI gene (formerly Entrezgene);Acc:831352] && - && -	-
AT5G12420	0	0	0	13.8582	119.901	993.532	878.107	3.46456	663.847	-7.58531	6.47526e-07	0.000101876	AT5G12420	5	4024286	4026849	-	1947	protein_coding	O-acyltransferase (WSD1-like) family protein [Source:NCBI gene (formerly Entrezgene);Acc:831117] && sp|Q94CK0|WSD7_ARATH Wax ester synthase/diacylglycerol acyltransferase 7 OS=Arabidopsis thaliana OX=3702 GN=WSD7 PE=1 SV=1 && PF06974:Protein of unknown function (DUF1298)|PF03007:Wax ester synthase-like Acyl-CoA acyltransferase domain	-
AT5G09370	717.726	599.711	1107.28	482.069	1501.37	11760	4979.81	726.697	6080.41	-3.06465	1.31571e-07	2.53246e-05	AT5G09370	5	2909239	2910554	-	1110	protein_coding	Bifunctional inhibitor/lipid-transfer protein/seed storage 2S albumin superfamily protein [Source:NCBI gene (formerly Entrezgene);Acc:830796] && sp|Q9FY78|LTG29_ARATH Non-specific lipid transfer protein GPI-anchored 29 OS=Arabidopsis thaliana OX=3702 GN=LTPG29 PE=2 SV=1 && PF14368:Probable lipid transfer	-
AT5G07260	0	0	0	0	47.7867	141.786	576.711	0	255.428	-10.4931	4.68332e-10	1.69471e-07	AT5G07260	5	2277813	2280281	+	1899	protein_coding	START (StAR-related lipid-transfer) lipid-binding domain-containing protein [Source:NCBI gene (formerly Entrezgene);Acc:830617] && sp|Q9LTK3|HDG7_ARATH Homeobox-leucine zipper protein HDG7 OS=Arabidopsis thaliana OX=3702 GN=HDG7 PE=2 SV=1 && PF01852:START domain	HD-ZIP
AT5G05365	0	0	4.38701	0	234.589	302.067	44.4367	1.09675	193.697	-7.41984	4.32443e-06	0.000558871	AT5G05365	5	1590036	1590861	+	512	protein_coding	Heavy metal transport/detoxification superfamily protein [Source:NCBI gene (formerly Entrezgene);Acc:5008200] && sp|B3H6D0|HIP45_ARATH Heavy metal-associated isoprenylated plant protein 45 OS=Arabidopsis thaliana OX=3702 GN=HIPP45 PE=3 SV=1 && PF00403:Heavy-metal-associated domain	-
AT5G05120	0	11.1648	16.6706	0	122.508	327.752	184.509	6.95887	211.59	-4.91154	0.000761612	0.0341085	AT5G05120	5	1511232	1511837	+	606	protein_coding	C2H2 and C2HC zinc fingers superfamily protein [Source:NCBI gene (formerly Entrezgene);Acc:830394] && sp|Q39266|ZFP7_ARATH Zinc finger protein 7 OS=Arabidopsis thaliana OX=3702 GN=ZFP7 PE=1 SV=1 && -	C2H2
AT5G04045	57.219	122.016	226.37	17.8177	305.835	1679.86	1093.53	105.856	1026.41	-3.27576	9.84545e-05	0.00721189	AT5G04045	5	1093679	1094230	+	463	protein_coding	Putative membrane lipoprotein [Source:NCBI gene (formerly Entrezgene);Acc:2745976] && sp|Q3E715|DF301_ARATH Defensin-like protein 301 OS=Arabidopsis thaliana OX=3702 GN=At5g04045 PE=3 SV=1 && -	-
AT5G03380	305.998	217.714	418.521	122.744	873.193	853.8	1593.92	266.244	1106.97	-2.05584	6.37918e-05	0.00508452	AT5G03380	5	832035	834549	-	1881	protein_coding	Heavy metal transport/detoxification superfamily protein [Source:NCBI gene (formerly Entrezgene);Acc:831854] && sp|Q9LZF1|HIP6_ARATH Heavy metal-associated isoprenylated plant protein 6 OS=Arabidopsis thaliana OX=3702 GN=HIPP06 PE=1 SV=1 && PF00403:Heavy-metal-associated domain	MIKC_MADS
AT5G01380	197.779	212.132	207.944	348.436	580.391	1461.02	1337.93	241.573	1126.45	-2.22103	1.29692e-06	0.000187721	AT5G01380	5	155610	157601	-	1296	protein_coding	Homeodomain-like superfamily protein [Source:NCBI gene (formerly Entrezgene);Acc:831895] && sp|Q9SDW0|TGT3A_ARATH Trihelix transcription factor GT-3a OS=Arabidopsis thaliana OX=3702 GN=GT-3A PE=1 SV=1 && PF13837:Myb/SANT-like DNA-binding domain	Trihelix
AT4G37030	0	0	4.38701	7.91899	722.883	109.936	33.8105	3.0765	288.876	-6.54786	1.51946e-05	0.00164621	AT4G37030	4	17451637	17454760	+	2354	protein_coding	membrane protein [Source:NCBI gene (formerly Entrezgene);Acc:829857] && sp|Q8GUM4|Y3739_ARATH Uncharacterized membrane protein At3g27390 OS=Arabidopsis thaliana OX=3702 GN=At3g27390 PE=1 SV=2 && -	B3
AT4G35725	161.706	116.433	66.6826	41.5747	263.261	750.029	372.882	96.5991	462.057	-2.25939	0.000836122	0.0363653	AT4G35725	4	16929905	16930560	-	570	protein_coding	transmembrane protein [Source:NCBI gene (formerly Entrezgene);Acc:829725] && - && -	-
AT4G33840	0	3.18995	4.38701	0	92.098	873.322	211.557	1.89424	392.326	-7.63461	1.05126e-09	3.17972e-07	AT4G33840	4	16223501	16226153	-	1982	protein_coding	Glycosyl hydrolase family 10 protein [Source:NCBI gene (formerly Entrezgene);Acc:829526] && sp|Q84WT5|XYN5L_ARATH Endo-1,4-beta-xylanase 5-like OS=Arabidopsis thaliana OX=3702 GN=At4g33820 PE=2 SV=1 && PF00331:Glycosyl hydrolase family 10|PF02018:Carbohydrate binding domain	Nin-like
AT4G32380	0	2.39246	18.4254	0	481.342	1038.74	853.957	5.20448	791.346	-7.22548	1.05446e-09	3.17972e-07	AT4G32380	4	15632712	15635494	+	1493	protein_coding	pectin lyase superfamily protein [Source:NCBI gene (formerly Entrezgene);Acc:829373] && sp|P05117|PGLR_SOLLC Polygalacturonase-2 OS=Solanum lycopersicum OX=4081 GN=PG2 PE=1 SV=1 && PF00295:Glycosyl hydrolases family 28	GRAS
AT4G32350	190.316	363.655	249.182	210.843	625.571	877.431	698.429	253.499	733.81	-1.53171	0.000107678	0.00773099	AT4G32350	4	15617361	15621062	+	2979	protein_coding	Regulator of Vps4 activity in the MVB pathway protein [Source:NCBI gene (formerly Entrezgene);Acc:829369] && - && PF03398:Regulator of Vps4 activity in the MVB pathway	ERF
AT4G32105	34.829	38.2794	67.56	5.93925	430.949	1696.3	318.785	36.6519	815.344	-4.47348	1.6595e-07	3.12763e-05	AT4G32105	4	15513214	15514087	-	632	protein_coding	Beta-1,3-N-Acetylglucosaminyltransferase family protein [Source:NCBI gene (formerly Entrezgene);Acc:829342] && - && -	-
AT4G30380	0	0	0	0	78.1964	20.5487	41.5386	0	46.7613	-8.04389	0.000755768	0.0340519	AT4G30380	4	14860480	14861239	+	537	protein_coding	Barwin-related endoglucanase [Source:NCBI gene (formerly Entrezgene);Acc:829161] && sp|Q9M0C2|EGC1_ARATH Putative EG45-like domain containing protein 1 OS=Arabidopsis thaliana OX=3702 GN=EGC1 PE=3 SV=1 && PF03330:Lytic transglycolase	B3
AT4G29270	190.316	200.17	158.81	215.793	535.211	2119.6	407.658	191.272	1020.82	-2.41592	9.23191e-05	0.00684561	AT4G29270	4	14423627	14424898	-	991	protein_coding	HAD superfamily, subfamily IIIB acid phosphatase [Source:NCBI gene (formerly Entrezgene);Acc:829048] && sp|P27061|PPA1_SOLLC Acid phosphatase 1 OS=Solanum lycopersicum OX=4081 GN=APS1 PE=2 SV=1 && PF03767:HAD superfamily, subfamily IIIB (Acid phosphatase)	G2-like
AT4G29033	0	0	14.9158	0	136.409	399.673	138.14	3.72896	224.741	-5.89972	0.000928953	0.0392601	AT4G29033	4	14308919	14309379	-	294	protein_coding	Defensin-like (DEFL) family protein [Source:NCBI gene (formerly Entrezgene);Acc:3770552] && sp|Q2V3D7|DEF31_ARATH Putative defensin-like protein 31 OS=Arabidopsis thaliana OX=3702 GN=At4g29033 PE=3 SV=1 && -	-
AT4G24130	492.581	790.311	1263.46	662.226	975.718	4971.77	3568.46	802.144	3171.98	-1.98309	0.000252838	0.0151357	AT4G24130	4	12527675	12528686	+	923	protein_coding	DUF538 family protein (Protein of unknown function, DUF538) [Source:NCBI gene (formerly Entrezgene);Acc:828513] && - && PF04398:Protein of unknown function, DUF538	-
AT4G23350	0	6.37991	18.4254	28.7064	71.2456	738.727	172.917	13.3779	327.63	-4.61013	0.000242938	0.0146029	AT4G23350	4	12197307	12199224	-	1378	protein_coding	transmembrane protein, putative (DUF239) [Source:NCBI gene (formerly Entrezgene);Acc:828434] && - && PF14365:Neprosin activation peptide|PF03080:Neprosin	G2-like
AT4G22530	55.9752	87.7237	74.5792	199.955	708.112	938.05	592.167	104.558	746.11	-2.83434	4.85679e-07	7.91657e-05	AT4G22530	4	11858444	11860426	-	1886	protein_coding	S-adenosyl-L-methionine-dependent methyltransferases superfamily protein [Source:NCBI gene (formerly Entrezgene);Acc:828348] && sp|Q55EX9|Y8948_DICDI Putative methyltransferase DDB_G0268948 OS=Dictyostelium discoideum OX=44689 GN=DDB_G0268948 PE=1 SV=2 && PF08241:Methyltransferase domain	-
AT4G20830	227.632	251.209	561.537	960.178	2481.43	1598.69	1817.07	500.139	1965.73	-1.97454	0.000271556	0.0158573	AT4G20830	4	11155453	11157806	+	2200	protein_coding	FAD-binding Berberine family protein [Source:NCBI gene (formerly Entrezgene);Acc:827831] && sp|Q9SVG4|RETOL_ARATH Berberine bridge enzyme-like 19 OS=Arabidopsis thaliana OX=3702 GN=At4g20830 PE=1 SV=2 && PF08031:Berberine and berberine like|PF01565:FAD binding domain	GRAS
AT4G18670	272.412	95.6986	363.244	269.246	602.112	1143.54	827.875	250.15	857.842	-1.77835	0.000874062	0.0375639	AT4G18670	4	10275462	10278794	-	3333	protein_coding	Leucine-rich repeat (LRR) family protein [Source:NCBI gene (formerly Entrezgene);Acc:827601] && sp|Q9SN46|LRX5_ARATH Leucine-rich repeat extensin-like protein 5 OS=Arabidopsis thaliana OX=3702 GN=LRX5 PE=2 SV=2 && PF13855:Leucine rich repeat	C3H
AT4G17900	308.485	205.752	361.49	184.117	1337.16	868.184	1661.55	264.961	1288.96	-2.28284	3.41942e-08	7.54484e-06	AT4G17900	4	9945778	9948157	+	1912	protein_coding	PLATZ transcription factor family protein [Source:NCBI gene (formerly Entrezgene);Acc:827514] && sp|Q1G3Q4|RITF1_ARATH Protein RGF1 INDUCIBLE TRANSCRIPTION FACTOR 1 OS=Arabidopsis thaliana OX=3702 GN=RITF1 PE=1 SV=1 && PF04640:PLATZ transcription factor	Trihelix
AT4G16500	488.85	580.572	652.787	600.854	939.226	1719.93	1319.58	580.766	1326.24	-1.19072	0.000188571	0.0118056	AT4G16500	4	9300721	9302434	-	1714	protein_coding	Cystatin/monellin superfamily protein [Source:NCBI gene (formerly Entrezgene);Acc:827348] && sp|Q84WT8|CYT4_ARATH Cysteine proteinase inhibitor 4 OS=Arabidopsis thaliana OX=3702 GN=CYS4 PE=3 SV=2 && PF16845:Aspartic acid proteinase inhibitor	bHLH
AT4G16165	11.195	19.1397	169.339	0	557.801	1660.34	699.395	49.9183	972.511	-4.28218	0.000756584	0.0340519	AT4G16165	4	9164080	9164633	+	554	protein_coding	Carbohydrate-binding X8 domain superfamily protein [Source:NCBI gene (formerly Entrezgene);Acc:2745711] && sp|Q9M069|E137_ARATH Glucan endo-1,3-beta-glucosidase 7 OS=Arabidopsis thaliana OX=3702 GN=At4g34480 PE=1 SV=2 && PF07983:X8 domain	STAT
AT4G15053	0	0	0	0	81.6718	863.047	394.134	0	446.284	-11.2981	4.77849e-14	4.80318e-11	AT4G15053	4	8591930	8593834	-	1246	protein_coding	NEP-interacting protein, putative (DUF239) [Source:NCBI gene (formerly Entrezgene);Acc:827167] && - && PF03080:Neprosin|PF14365:Neprosin activation peptide	-
AT4G04090	2424.35	3548.03	2421.63	7919.98	7053.32	29134	12210.4	4078.5	16132.6	-1.98384	0.000221483	0.0135382	AT4G04090	4	1964980	1965650	+	579	protein_coding	BTB/POZ domain-containing protein [Source:NCBI gene (formerly Entrezgene);Acc:825720] && sp|O81432|Y4409_ARATH Putative BTB/POZ domain-containing protein At4g04090 OS=Arabidopsis thaliana OX=3702 GN=At4g04090 PE=3 SV=1 && PF00651:BTB/POZ domain	Trihelix
AT4G03945	8.70725	1.59498	23.6899	2.96962	351.015	1583.28	597.963	9.24043	844.086	-6.51169	1.40365e-12	9.7678e-10	AT4G03945	4	1877872	1878545	+	674	protein_coding	Plant invertase/pectin methylesterase inhibitor superfamily protein [Source:NCBI gene (formerly Entrezgene);Acc:6240679] && - && PF04043:Plant invertase/pectin methylesterase inhibitor	-
AT4G01870	171.657	605.294	151.791	435.545	1165.13	1169.22	1551.42	341.072	1295.26	-1.9242	0.000510456	0.0254426	AT4G01870	4	808376	810611	-	2236	protein_coding	tolB protein-like protein [Source:NCBI gene (formerly Entrezgene);Acc:828228] && - && -	-
AT4G00295	0	0	0	0	0	272.271	131.378	0	134.55	-9.56824	0.000323169	0.0178618	AT4G00295	4	126509	128060	+	1401	protein_coding	fringe-like protein [Source:NCBI gene (formerly Entrezgene);Acc:828072] && - && PF04646:Protein of unknown function, DUF604	HSF
AT3G55677	1.24389	7.97488	10.5288	11.8785	291.933	684.273	10.6262	7.90652	328.944	-5.36979	9.25505e-06	0.00110166	AT3G55677	3	20663983	20664576	+	594	protein_coding	Plant self-incompatibility protein S1 family [Source:NCBI gene (formerly Entrezgene);Acc:3769720] && - && PF05938:Plant self-incompatibility protein S1	G2-like
AT3G54160	0	0	0	0	77.3276	2.05487	176.781	0	85.3877	-8.91242	0.000153596	0.0101424	AT3G54160	3	20053020	20055309	+	2035	protein_coding	RNI-like superfamily protein [Source:NCBI gene (formerly Entrezgene);Acc:824583] && sp|Q9LZP7|FB216_ARATH F-box protein At3g62430 OS=Arabidopsis thaliana OX=3702 GN=At3g62430 PE=2 SV=1 && PF07723:Leucine Rich Repeat	BES1
AT3G46110	101.999	114.838	314.11	480.089	770.669	1459.99	935.102	252.759	1055.25	-2.06136	0.00100717	0.0412278	AT3G46110	3	16931991	16933909	+	1825	protein_coding	UPSTREAM OF FLC-like protein (DUF966) [Source:NCBI gene (formerly Entrezgene);Acc:823754] && sp|Q8GY65|SOK4_ARATH Protein SOSEKI 4 OS=Arabidopsis thaliana OX=3702 GN=SOK4 PE=1 SV=1 && PF06136:Domain of unknown function (DUF966)	C2H2
AT3G46080	559.752	513.582	690.516	417.727	910.554	2787.44	1523.41	545.394	1740.47	-1.6739	0.000122368	0.00836405	AT3G46080	3	16922514	16923299	-	786	protein_coding	C2H2-type zinc finger family protein [Source:NCBI gene (formerly Entrezgene);Acc:823751] && sp|Q9LX85|ZAT8_ARATH Zinc finger protein ZAT8 OS=Arabidopsis thaliana OX=3702 GN=ZAT8 PE=2 SV=1 && PF13912:C2H2-type zinc finger	C2H2
AT3G28500	563.483	465.733	359.735	402.879	1278.95	1760	1278.04	447.958	1438.99	-1.68434	3.75684e-08	8.18946e-06	AT3G28500	3	10682029	10682979	+	951	protein_coding	60S acidic ribosomal protein family [Source:NCBI gene (formerly Entrezgene);Acc:822480] && sp|Q9LH85|RLA23_ARATH 60S acidic ribosomal protein P2-3 OS=Arabidopsis thaliana OX=3702 GN=RPP2C PE=1 SV=1 && PF00428:60s Acidic ribosomal protein	-
AT3G28250	0	0	9.65142	0	104.262	420.222	291.736	2.41286	272.073	-6.79318	2.48211e-05	0.00245404	AT3G28250	3	10533324	10533689	+	366	protein_coding	Carbohydrate-binding X8 domain superfamily protein [Source:NCBI gene (formerly Entrezgene);Acc:822451] && - && PF07983:X8 domain	Nin-like
AT3G27999	0	5.58242	34.2187	0	238.065	1256.56	1000.79	9.95028	831.804	-6.37505	2.01755e-06	0.000276542	AT3G27999	3	10402872	10403511	+	640	protein_coding	Plant invertase/pectin methylesterase inhibitor superfamily protein [Source:NCBI gene (formerly Entrezgene);Acc:6240965] && - && PF04043:Plant invertase/pectin methylesterase inhibitor	-
AT3G27425	93.2919	208.144	193.028	22.7671	973.111	4647.1	1396.86	129.308	2339.02	-4.17551	2.31589e-08	5.23768e-06	AT3G27425	3	10150993	10151388	+	396	protein_coding	ECA1-like gametosis related family protein [Source:NCBI gene (formerly Entrezgene);Acc:5008038] && - && -	-
AT3G25160	0	0	0	0	42.5736	381.179	56.0289	0	159.927	-9.81743	1.18169e-07	2.32395e-05	AT3G25160	3	9160168	9162220	-	1185	protein_coding	ER lumen protein retaining receptor family protein [Source:NCBI gene (formerly Entrezgene);Acc:822107] && sp|Q09473|ERD22_CAEEL ER lumen protein-retaining receptor erd-2.2 OS=Caenorhabditis elegans OX=6239 GN=erd-2.2 PE=3 SV=1 && PF00810:ER lumen protein retaining receptor	M-type_MADS
AT3G24510	432.875	415.491	541.357	210.843	2805.51	8534.92	4264.95	400.142	5201.8	-3.70024	3.14871e-16	8.13852e-13	AT3G24510	3	8931916	8932813	+	539	protein_coding	Defensin-like (DEFL) family protein [Source:NCBI gene (formerly Entrezgene);Acc:822044] && sp|Q9LV55|DF259_ARATH Defensin-like protein 259 OS=Arabidopsis thaliana OX=3702 GN=At3g24510 PE=3 SV=1 && -	-
AT3G24065	0	31.102	9.65142	0	666.407	830.169	125.582	10.1884	540.719	-5.71652	4.74836e-05	0.00417049	AT3G24065	3	8690574	8691155	-	582	protein_coding	Plant self-incompatibility protein S1 family [Source:NCBI gene (formerly Entrezgene);Acc:821992] && - && PF05938:Plant self-incompatibility protein S1	-
AT3G23170	1780.01	1661.97	1970.65	1629.33	3024.46	3531.3	5403.89	1760.49	3986.55	-1.17913	1.01676e-05	0.00117925	AT3G23170	3	8267920	8268961	-	1042	protein_coding	- && sp|Q6NN02|Y4445_ARATH Uncharacterized protein At4g14450, chloroplastic OS=Arabidopsis thaliana OX=3702 GN=At4g14450 PE=2 SV=1 && -	-
AT3G17152	0	13.5573	51.7667	6.92912	462.228	1194.91	303.329	18.0633	653.489	-5.16937	4.5291e-06	0.00058117	AT3G17152	3	5848787	5849660	+	669	protein_coding	Plant invertase/pectin methylesterase inhibitor superfamily protein [Source:NCBI gene (formerly Entrezgene);Acc:5008004] && - && PF04043:Plant invertase/pectin methylesterase inhibitor	-
AT3G17150	57.219	35.0895	76.334	7.91899	579.522	1209.29	240.538	44.1404	676.451	-3.93819	1.83791e-06	0.000255794	AT3G17150	3	5847258	5848195	+	641	protein_coding	Plant invertase/pectin methylesterase inhibitor superfamily protein [Source:NCBI gene (formerly Entrezgene);Acc:820972] && - && PF04043:Plant invertase/pectin methylesterase inhibitor	-
AT3G11920	7.46335	0	0.877402	0	87.7538	453.1	35.7425	2.08519	192.199	-6.59299	4.88664e-05	0.00425067	AT3G11920	3	3772311	3774887	+	1893	protein_coding	glutaredoxin-like protein [Source:NCBI gene (formerly Entrezgene);Acc:820365] && - && PF04784:Protein of unknown function, DUF547|PF00462:Glutaredoxin|PF00610:Domain found in Dishevelled, Egl-10, and Pleckstrin (DEP)	FAR1
AT3G10595	0	0	7.89662	0	59.0817	356.521	486.871	1.97415	300.825	-7.22288	6.28567e-06	0.00077895	AT3G10595	3	3311785	3312831	-	688	protein_coding	Duplicated homeodomain-like superfamily protein [Source:NCBI gene (formerly Entrezgene);Acc:820228] && sp|Q9FNN6|SRM1_ARATH Transcription factor SRM1 OS=Arabidopsis thaliana OX=3702 GN=SRM1 PE=1 SV=1 && -	MYB_related
AT3G10405	0	0	0	1.97975	0	208.57	216.387	0.494937	141.652	-8.12341	0.000717166	0.033017	AT3G10405	3	3232457	3235289	-	2331	protein_coding	vacuolar acid trehalase [Source:NCBI gene (formerly Entrezgene);Acc:820204] && sp|Q9CAE4|U1131_ARATH U11/U12 small nuclear ribonucleoprotein 31 kDa protein OS=Arabidopsis thaliana OX=3702 GN=SNRNP31 PE=2 SV=1 && PF12646:Domain of unknown function (DUF3783)	-
AT3G10195	13.6828	43.8619	41.2379	0	339.72	697.63	333.275	24.6956	456.875	-4.2047	0.000158891	0.0103967	AT3G10195	3	3156551	3157011	-	360	protein_coding	Putative membrane lipoprotein [Source:NCBI gene (formerly Entrezgene);Acc:3768836] && sp|Q2V3X3|DF311_ARATH Defensin-like protein 311 OS=Arabidopsis thaliana OX=3702 GN=At3g10195 PE=2 SV=1 && -	-
AT3G07470	266.193	432.239	279.014	251.428	1016.55	652.423	1032.67	307.218	900.549	-1.55069	5.06761e-05	0.00436611	AT3G07470	3	2386611	2388696	-	2086	protein_coding	transmembrane protein, putative (Protein of unknown function, DUF538) [Source:NCBI gene (formerly Entrezgene);Acc:819935] && - && PF04398:Protein of unknown function, DUF538	FAR1
AT3G05460	182.852	115.636	300.949	69.2912	482.211	2934.36	755.423	167.182	1390.67	-3.05614	2.25256e-05	0.00227685	AT3G05460	3	1577790	1578788	+	681	protein_coding	sporozoite surface protein-like protein [Source:NCBI gene (formerly Entrezgene);Acc:819711] && - && -	-
AT3G03828	75.8774	15.9498	89.495	14.8481	582.129	1987.06	473.347	49.0426	1014.18	-4.37234	8.92893e-08	1.81447e-05	AT3G03828	3	979379	979900	+	431	protein_coding	transmembrane protein [Source:NCBI gene (formerly Entrezgene);Acc:6241103] && - && -	-
AT3G03270	440.338	469.721	690.516	215.793	750.686	1659.31	2891.28	454.092	1767.09	-1.96003	0.000336252	0.018215	AT3G03270	3	761004	763369	-	1906	protein_coding	Adenine nucleotide alpha hydrolases-like superfamily protein [Source:NCBI gene (formerly Entrezgene);Acc:821303] && - && PF00582:Universal stress protein family	-
AT3G03020	130.609	69.3815	249.182	155.41	767.194	649.34	883.903	151.146	766.813	-2.34293	5.71642e-06	0.000718244	AT3G03020	3	680944	681999	+	779	protein_coding	- && - && -	-
AT3G01329	47.2679	32.697	63.173	3.9595	121.639	1541.16	777.642	36.7743	813.479	-4.46738	2.83947e-06	0.000377754	AT3G01329	3	118849	119178	-	330	protein_coding	ECA1-like gametosis related family protein [Source:NCBI gene (formerly Entrezgene);Acc:5007975] && - && -	-
AT3G01325	884.407	293.476	228.125	154.42	3871.59	12362.1	4961.45	390.107	7065.06	-4.17998	8.11963e-12	4.73898e-09	AT3G01325	3	123369	123741	-	373	protein_coding	Expressed protein [Source:NCBI gene (formerly Entrezgene);Acc:2745867] && - && -	-
AT3G01324	57.219	193.79	186.009	75.2304	197.229	3319.65	394.134	128.062	1303.67	-3.34634	0.000184932	0.011618	AT3G01324	3	122118	122480	-	363	protein_coding	ECA1-like gametosis related family protein [Source:NCBI gene (formerly Entrezgene);Acc:5007977] && - && -	-
AT3G01323	286.095	129.991	175.48	56.4228	865.374	3312.46	1231.67	161.997	1803.17	-3.47787	5.2208e-08	1.09837e-05	AT3G01323	3	121057	121503	-	447	protein_coding	ECA1-like gametosis related family protein [Source:NCBI gene (formerly Entrezgene);Acc:3768812] && - && -	-
AT2G47485	176.633	306.236	372.019	171.248	699.424	813.73	1255.82	256.534	922.991	-1.84578	5.84949e-05	0.00485262	AT2G47485	2	19485809	19486833	+	1025	protein_coding	- && - && -	C3H
AT2G45860	5964.46	5028.96	5082.79	3647.69	8272.31	11338.8	16346.9	4930.98	11986	-1.28144	1.0561e-05	0.00120937	AT2G45860	2	18874566	18875653	-	672	protein_coding	- && - && -	-
AT2G43261	0	0	0	0	37.3605	35.9603	75.3491	0	49.5567	-8.12738	0.000418564	0.02174	AT2G43261	2	17985247	17986775	-	1025	protein_coding	transmembrane protein [Source:NCBI gene (formerly Entrezgene);Acc:6241500] && - && -	-
AT2G41730	0	0	15.7932	0	1224.21	734.618	472.381	3.94831	810.402	-7.67273	0.000551923	0.026772	AT2G41730	2	17409370	17410334	+	965	protein_coding	calcium-binding site protein [Source:NCBI gene (formerly Entrezgene);Acc:818772] && - && -	FAR1
AT2G40995	0	0	1.7548	0	33.8851	122.265	28.0144	0.438701	61.3882	-7.00711	0.000535897	0.0263345	AT2G40995	2	17109360	17109804	+	372	protein_coding	Molecular chaperone Hsp40/DnaJ family protein [Source:NCBI gene (formerly Entrezgene);Acc:3768724] && sp|Q2V413|DF107_ARATH Defensin-like protein 107 OS=Arabidopsis thaliana OX=3702 GN=At2g40995 PE=2 SV=1 && -	-
AT2G38255	0	29.5071	25.4447	57.4127	322.343	940.105	489.769	28.0911	584.072	-4.37441	2.96243e-05	0.00285102	AT2G38255	2	16022334	16024854	-	696	protein_coding	- && - && PF03080:Neprosin|PF14365:Neprosin activation peptide	G2-like
AT2G37540	266.193	111.648	101.779	97.0077	415.31	763.386	884.869	144.157	687.855	-2.2571	6.01129e-05	0.00492137	AT2G37540	2	15751568	15754061	-	1384	protein_coding	NAD(P)-binding Rossmann-fold superfamily protein [Source:NCBI gene (formerly Entrezgene);Acc:818330] && sp|A0A078ISJ6|TC32B_BRANA Short-chain dehydrogenase TIC 32 B, chloroplastic OS=Brassica napus OX=3708 GN=TIC32B PE=3 SV=1 && PF00106:short chain dehydrogenase	C2H2
AT2G36724	126.877	146.738	105.288	49.4937	245.015	1980.9	1241.33	107.099	1155.75	-3.43149	8.22883e-07	0.000127251	AT2G36724	2	15401374	15401787	+	414	protein_coding	transmembrane protein [Source:NCBI gene (formerly Entrezgene);Acc:3768018] && - && -	-
AT2G36695	16.1706	14.3548	22.8125	0	42.5736	410.975	261.79	13.3345	238.446	-4.15938	0.000918065	0.0389006	AT2G36695	2	15382661	15383444	+	541	protein_coding	- && - && -	-
AT2G30810	2324.83	2043.96	2138.23	548.39	10732.9	43148.2	17823	1763.85	23901.4	-3.7603	3.05526e-12	1.97424e-09	AT2G30810	2	13127826	13128666	-	476	protein_coding	Gibberellin-regulated family protein [Source:NCBI gene (formerly Entrezgene);Acc:817632] && sp|Q6GKX7|GASAC_ARATH Gibberellin-regulated protein 12 OS=Arabidopsis thaliana OX=3702 GN=GASA12 PE=3 SV=1 && PF02704:Gibberellin regulated protein	ZF-HD
AT2G30560	354.509	100.484	83.3532	368.233	809.767	2435.03	660.754	226.645	1301.85	-2.52322	0.000347826	0.0187298	AT2G30560	2	13017347	13019000	+	659	protein_coding	glycine-rich protein [Source:NCBI gene (formerly Entrezgene);Acc:817605] && - && -	-
AT2G28680	444.07	95.6986	208.822	720.629	1298.93	4958.41	471.415	367.305	2242.92	-2.61073	0.00122446	0.0474393	AT2G28680	2	12302959	12304830	-	1313	protein_coding	RmlC-like cupins superfamily protein [Source:NCBI gene (formerly Entrezgene);Acc:817417] && sp|P07730|GLUA2_ORYSJ Glutelin type-A 2 OS=Oryza sativa subsp. japonica OX=39947 GN=GLUA2 PE=1 SV=1 && PF00190:Cupin	-
AT2G27580	325.9	565.419	322.884	363.284	1213.78	1183.61	1126.37	394.372	1174.59	-1.57348	2.2827e-06	0.000310533	AT2G27580	2	11776410	11777553	-	1027	protein_coding	A20/AN1-like zinc finger family protein [Source:NCBI gene (formerly Entrezgene);Acc:817304] && sp|Q9ZNU9|SAP3_ARATH Zinc finger A20 and AN1 domain-containing stress-associated protein 3 OS=Arabidopsis thaliana OX=3702 GN=SAP3 PE=2 SV=1 && PF01428:AN1-like Zinc finger|PF01754:A20-like zinc finger	NF-YB
AT2G27080	1235.19	2023.23	2191.75	2816.19	4098.36	5133.08	3575.22	2066.59	4268.89	-1.04637	0.0011038	0.0441838	AT2G27080	2	11563933	11567504	+	1278	protein_coding	Late embryosis abundant (LEA) hydroxyproline-rich glycoprotein family [Source:NCBI gene (formerly Entrezgene);Acc:817250] && sp|Q9ZVD2|NHL13_ARATH NDR1/HIN1-like protein 13 OS=Arabidopsis thaliana OX=3702 GN=NHL13 PE=2 SV=1 && PF03168:Late embryogenesis abundant protein	-
AT2G26050	0	0	0	0	25.1966	52.3993	46.3687	0	41.3215	-7.86505	0.00129074	0.0486528	AT2G26050	2	11098652	11099380	-	666	protein_coding	- && - && PF07800:Protein of unknown function (DUF1644)	CPP
AT2G25770	38.5607	99.686	109.675	102.947	357.097	329.807	309.125	87.7172	332.01	-1.91729	0.000607605	0.0289696	AT2G25770	2	10992728	10993652	+	925	protein_coding	Polyketide cyclase/dehydrase and lipid transport superfamily protein [Source:NCBI gene (formerly Entrezgene);Acc:817119] && - && PF10604:Polyketide cyclase / dehydrase and lipid transport	MYB_related
AT2G25185	9.95114	80.5463	99.1464	23.757	405.753	1240.12	482.041	53.3502	709.304	-3.72807	7.20732e-06	0.000881095	AT2G25185	2	10731556	10732075	+	426	protein_coding	Defensin-like (DEFL) family protein [Source:NCBI gene (formerly Entrezgene);Acc:3768529] && sp|Q2V459|DF298_ARATH Putative defensin-like protein 298 OS=Arabidopsis thaliana OX=3702 GN=At2g25185 PE=3 SV=1 && -	-
AT2G24693	264.949	165.08	147.404	68.3013	1055.65	2244.95	1271.28	161.434	1523.96	-3.24036	5.97935e-10	2.00341e-07	AT2G24693	2	10506024	10506859	+	443	protein_coding	Protein of unknown function (PD694200) [Source:NCBI gene (formerly Entrezgene);Acc:2745555] && sp|Q3E7S1|DEF87_ARATH Defensin-like protein 87 OS=Arabidopsis thaliana OX=3702 GN=At2g24693 PE=5 SV=1 && -	-
AT2G23970	0	96.4961	62.2956	138.582	341.458	2156.59	505.226	74.3435	1001.09	-3.74988	0.00118147	0.0463675	AT2G23970	2	10199675	10201095	+	793	protein_coding	Class I glutamine amidotransferase-like superfamily protein [Source:NCBI gene (formerly Entrezgene);Acc:816930] && sp|O82225|GGP5_ARATH Gamma-glutamyl peptidase 5 OS=Arabidopsis thaliana OX=3702 GN=GGP5 PE=2 SV=1 && PF00117:Glutamine amidotransferase class-I	-
AT2G23120	1286.18	1429.9	1696.02	647.378	1986.19	3872.41	7816.99	1264.87	4558.53	-1.84947	0.000159172	0.0103967	AT2G23120	2	9841842	9842634	+	793	protein_coding	Late embryosis abundant protein, group 6 [Source:NCBI gene (formerly Entrezgene);Acc:816844] && - && -	-
AT2G22420	400.533	447.391	662.439	431.585	1138.19	1246.28	1293.49	485.487	1225.99	-1.33573	1.24341e-05	0.00137735	AT2G22420	2	9513024	9514552	+	1375	protein_coding	Peroxidase superfamily protein [Source:NCBI gene (formerly Entrezgene);Acc:816773] && sp|Q9SJZ2|PER17_ARATH Peroxidase 17 OS=Arabidopsis thaliana OX=3702 GN=PER17 PE=2 SV=1 && PF00141:Peroxidase	MYB_related
AT2G21465	638.117	342.92	381.67	100.967	2546.6	9815.11	6038.56	365.918	6133.42	-4.06774	5.1236e-12	3.1966e-09	AT2G21465	2	9195477	9195984	-	420	protein_coding	Defensin-like (DEFL) family protein [Source:NCBI gene (formerly Entrezgene);Acc:3768355] && sp|Q2V472|DF291_ARATH Defensin-like protein 291 OS=Arabidopsis thaliana OX=3702 GN=At2g21465 PE=2 SV=1 && -	-
AT2G20465	151.755	120.421	182.5	33.6557	2192.98	5787.55	1739.79	122.083	3240.11	-4.73015	4.31286e-15	5.68948e-12	AT2G20465	2	8825053	8825544	-	395	protein_coding	Molecular chaperone Hsp40/DnaJ family protein [Source:NCBI gene (formerly Entrezgene);Acc:816566] && sp|Q8GXR4|DF103_ARATH Defensin-like protein 103 OS=Arabidopsis thaliana OX=3702 GN=At2g20465 PE=3 SV=1 && -	-
AT2G20463	228.876	124.408	315.865	78.2001	1201.62	3335.06	1155.35	186.837	1897.34	-3.34434	1.99228e-08	4.74293e-06	AT2G20463	2	8823669	8824150	-	368	protein_coding	Defensin-like (DEFL) family protein [Source:NCBI gene (formerly Entrezgene);Acc:3767853] && sp|Q2V476|DF104_ARATH Putative defensin-like protein 104 OS=Arabidopsis thaliana OX=3702 GN=At2g20463 PE=3 SV=1 && -	-
AT2G19802	12.4389	9.56986	0	0	38.2294	354.466	653.026	5.5022	348.574	-5.99498	5.11781e-05	0.00437553	AT2G19802	2	8538776	8539217	-	442	protein_coding	transmembrane protein [Source:NCBI gene (formerly Entrezgene);Acc:3768170] && - && -	-
AT2G17705	155.487	148.333	515.912	159.37	1345.85	801.401	694.565	244.775	947.271	-1.95169	0.000996173	0.0410564	AT2G17705	2	7692396	7693253	+	858	protein_coding	methionine-S-oxide reductase [Source:NCBI gene (formerly Entrezgene);Acc:816279] && - && -	bHLH
AT2G15340	130.609	84.5338	55.2763	50.4836	480.474	1211.35	513.92	80.2256	735.247	-3.19879	4.04889e-08	8.72103e-06	AT2G15340	2	6677225	6677928	+	704	protein_coding	glycine-rich protein [Source:NCBI gene (formerly Entrezgene);Acc:816025] && - && -	-
AT2G14846	24.8778	7.97488	14.0384	0	217.212	534.267	194.169	11.7228	315.216	-4.75816	1.81797e-05	0.00192354	AT2G14846	2	6382368	6382810	+	443	protein_coding	Bifunctional inhibitor/lipid-transfer protein/seed storage 2S albumin superfamily protein [Source:NCBI gene (formerly Entrezgene);Acc:2745539] && - && PF14368:Probable lipid transfer	bHLH
AT2G12190	0	0	0	0	41.7048	142.814	0.966015	0	61.8282	-8.44638	0.00124728	0.0481172	AT2G12190	2	4891642	4893397	-	1756	protein_coding	Cytochrome P450 superfamily protein [Source:NCBI gene (formerly Entrezgene);Acc:815688] && sp|Q42602|C89A2_ARATH Cytochrome P450 89A2 OS=Arabidopsis thaliana OX=3702 GN=CYP89A2 PE=2 SV=2 && PF00067:Cytochrome P450	G2-like
AT2G04925	251.266	203.36	330.781	31.676	707.243	3239.51	1676.04	204.271	1874.26	-3.19767	1.24847e-05	0.00137735	AT2G04925	2	1729666	1730190	-	421	protein_coding	Putative membrane lipoprotein [Source:NCBI gene (formerly Entrezgene);Acc:3768556] && sp|Q2V4A3|DF293_ARATH Defensin-like protein 293 OS=Arabidopsis thaliana OX=3702 GN=At2g04925 PE=3 SV=1 && -	-
AT2G04034	82.0969	129.991	121.959	6.92912	289.327	1186.69	911.918	85.2439	795.978	-3.2219	0.000208639	0.0129722	AT2G04034	2	1297046	1297550	+	401	protein_coding	Putative membrane lipoprotein [Source:NCBI gene (formerly Entrezgene);Acc:3768059] && sp|Q2V4A4|DF294_ARATH Defensin-like protein 294 OS=Arabidopsis thaliana OX=3702 GN=At2g04034 PE=2 SV=1 && -	-
AT2G03955	55.9752	36.6845	37.7283	0	549.113	1734.31	1117.68	32.597	1133.7	-5.12199	2.02907e-07	3.67119e-05	AT2G03955	2	1238630	1239163	+	373	protein_coding	Cysteine-rich protein [Source:NCBI gene (formerly Entrezgene);Acc:3768064] && sp|Q2V4A5|DEF60_ARATH Putative defensin-like protein 60 OS=Arabidopsis thaliana OX=3702 GN=At2g03955 PE=3 SV=1 && -	-
AT2G02515	911.773	438.619	424.663	275.185	3575.31	11829.9	6295.52	512.56	7233.58	-3.81974	1.13074e-14	1.3628e-11	AT2G02515	2	675218	675687	+	470	protein_coding	- && - && -	-
AT2G02498	72.1458	34.292	42.9927	33.6557	346.671	1309.98	729.341	45.7715	795.331	-4.12396	6.00138e-12	3.61943e-09	AT2G02498	2	669760	670204	+	445	protein_coding	transmembrane protein [Source:NCBI gene (formerly Entrezgene);Acc:7922322] && - && -	-
AT1G79600	128.121	110.053	181.622	69.2912	346.671	456.182	623.079	122.272	475.311	-1.95837	0.000173899	0.0110787	AT1G79600	1	29949910	29952726	-	2541	protein_coding	Protein kinase superfamily protein [Source:NCBI gene (formerly Entrezgene);Acc:844298] && sp|Q9MA15|AB1K3_ARATH Protein ACTIVITY OF BC1 COMPLEX KINASE 3, chloroplastic OS=Arabidopsis thaliana OX=3702 GN=ABC1K3 PE=1 SV=1 && PF03109:ABC1 family	MYB_related
AT1G79075	3430.66	4518.57	4982.77	2295.52	7719.73	6458.47	11130.4	3806.88	8436.21	-1.14789	0.000491515	0.0248897	AT1G79075	1	29745939	29746842	+	904	ncRNA	ncRNA [Source:NCBI gene (formerly Entrezgene);Acc:5007857] && - && -	-
AT1G77525	4154.6	2119.72	3687.72	3562.56	7091.55	18782.6	12260.7	3381.15	12711.6	-1.91065	1.90059e-07	3.50892e-05	AT1G77525	1	29133936	29134531	-	428	protein_coding	defensin-like protein [Source:NCBI gene (formerly Entrezgene);Acc:6241320] && - && -	-
AT1G71950	1166.77	1105.32	1196.78	1189.83	1497.9	2401.12	3459.3	1164.67	2452.77	-1.07443	0.000935521	0.0393637	AT1G71950	1	27080184	27081641	-	748	protein_coding	Proteinase inhibitor, propeptide [Source:NCBI gene (formerly Entrezgene);Acc:843526] && - && PF05922:Peptidase inhibitor I9	DBB
AT1G70430	0	0	0	0	26.9343	11.3018	177.747	0	71.9943	-8.66618	0.000169093	0.0108707	AT1G70430	1	26545189	26549216	+	2511	protein_coding	Protein kinase superfamily protein [Source:NCBI gene (formerly Entrezgene);Acc:843379] && sp|Q551H4|FRAY2_DICDI Serine/threonine-protein kinase fray2 OS=Dictyostelium discoideum OX=44689 GN=fray2 PE=3 SV=1 && PF00069:Protein kinase domain	NF-YC
AT1G69480	0	0	0	0	78.1964	188.021	181.611	0	149.276	-9.7181	3.11528e-09	8.28893e-07	AT1G69480	1	26113990	26117955	-	3007	protein_coding	EXS (ERD1/XPR1/SYG1) family protein [Source:NCBI gene (formerly Entrezgene);Acc:843280] && sp|Q6R8G0|PHO1A_ARATH Phosphate transporter PHO1 homolog 10 OS=Arabidopsis thaliana OX=3702 GN=PHO1-H10 PE=2 SV=1 && PF03124:EXS family|PF03105:SPX domain	ERF
AT1G68905	0	0	0	0	59.0817	165.417	92.7374	0	105.746	-9.22067	4.08451e-07	6.84269e-05	AT1G68905	1	25906716	25907092	-	288	protein_coding	Defensin-like (DEFL) family protein [Source:NCBI gene (formerly Entrezgene);Acc:3767668] && sp|Q2V4E0|DF262_ARATH Putative defensin-like protein 262 OS=Arabidopsis thaliana OX=3702 GN=At1g68905 PE=3 SV=1 && -	-
AT1G65845	258.73	74.1664	482.571	413.767	2204.27	3471.71	693.599	307.309	2123.19	-2.78858	4.01348e-05	0.00363079	AT1G65845	1	24493011	24493923	-	777	protein_coding	transmembrane protein [Source:NCBI gene (formerly Entrezgene);Acc:842895] && - && -	-
AT1G64830	0	0.797488	4.38701	0	178.983	45.2072	148.766	1.29612	124.319	-6.53377	1.27984e-05	0.0014034	AT1G64830	1	24091137	24092579	-	1443	protein_coding	Eukaryotic aspartyl protease family protein [Source:NCBI gene (formerly Entrezgene);Acc:842791] && sp|Q6XBF8|CDR1_ARATH Aspartic proteinase CDR1 OS=Arabidopsis thaliana OX=3702 GN=CDR1 PE=1 SV=1 && PF14541:Xylanase inhibitor C-terminal|PF14543:Xylanase inhibitor N-terminal	NAC
AT1G63840	241.315	158.7	259.711	189.066	437.031	596.941	768.948	212.198	600.973	-1.50243	0.00027102	0.0158573	AT1G63840	1	23689603	23690807	-	1205	protein_coding	RING/U-box superfamily protein [Source:NCBI gene (formerly Entrezgene);Acc:842687] && sp|Q9XF92|BRH1_ARATH Brassinosteroid-responsive RING protein 1 OS=Arabidopsis thaliana OX=3702 GN=BRH1 PE=2 SV=1 && PF13639:Ring finger domain	C3H
AT1G61688	42.2923	136.371	137.752	163.329	2166.04	4766.28	493.633	119.936	2475.32	-4.36571	3.99063e-10	1.47352e-07	AT1G61688	1	22780732	22781388	-	414	protein_coding	Defensin-like (DEFL) family protein [Source:NCBI gene (formerly Entrezgene);Acc:3767601] && sp|Q1G3Y1|DF106_ARATH Defensin-like protein 106 OS=Arabidopsis thaliana OX=3702 GN=At1g61688 PE=3 SV=1 && -	-
AT1G58055	532.386	610.079	695.78	264.296	1861.94	7391.38	4089.14	525.635	4447.49	-3.08059	5.57607e-10	1.90355e-07	AT1G58055	1	21488716	21489132	+	333	protein_coding	Defensin-like (DEFL) family protein [Source:NCBI gene (formerly Entrezgene);Acc:3767564] && sp|Q2V4G3|DF117_ARATH Defensin-like protein 117 OS=Arabidopsis thaliana OX=3702 GN=At1g58055 PE=3 SV=1 && -	-
AT1G56415	89.5603	112.446	166.706	98.9874	1072.16	3010.39	937.034	116.925	1673.19	-3.83747	1.02424e-13	8.82459e-11	AT1G56415	1	21119816	21120415	+	499	protein_coding	Expressed protein [Source:NCBI gene (formerly Entrezgene);Acc:2745834] && - && -	-
AT1G56400	0	0	0	0	108.606	257.887	0	0	122.164	-9.42898	0.000493671	0.0248897	AT1G56400	1	21111727	21113621	-	1518	protein_coding	F-box family protein [Source:NCBI gene (formerly Entrezgene);Acc:842093] && sp|Q9C7X8|FBL33_ARATH Putative F-box/LRR-repeat protein At1g56400 OS=Arabidopsis thaliana OX=3702 GN=At1g56400 PE=4 SV=1 && -	B3
AT1G56300	62.1946	83.7363	170.216	48.5038	367.523	475.703	283.042	91.1627	375.423	-2.03998	0.00113647	0.0451914	AT1G56300	1	21078023	21080423	-	1865	protein_coding	Chaperone DnaJ-domain superfamily protein [Source:NCBI gene (formerly Entrezgene);Acc:842083] && sp|Q28C44|C19L2_XENTR CWF19-like protein 2 OS=Xenopus tropicalis OX=8364 GN=cwf19l2 PE=2 SV=1 && PF04676:Protein similar to CwfJ C-terminus 2|PF04677:Protein similar to CwfJ C-terminus 1	C2H2
AT1G56233	169.169	181.827	106.166	37.6152	1187.72	3046.35	1465.44	123.694	1899.84	-3.94114	1.91591e-11	1.05044e-08	AT1G56233	1	21050540	21051017	-	335	protein_coding	Protein of unknown function (PD694200) [Source:NCBI gene (formerly Entrezgene);Acc:3767465] && sp|Q2V4G6|DEF81_ARATH Defensin-like protein 81 OS=Arabidopsis thaliana OX=3702 GN=At1g56233 PE=3 SV=1 && -	-
AT1G54445	573.434	354.085	458.004	104.927	2125.21	5261.51	2742.52	372.612	3376.41	-3.18016	1.0693e-08	2.61444e-06	AT1G54445	1	20332149	20332970	+	418	protein_coding	Protein of unknown function (PD694200) [Source:NCBI gene (formerly Entrezgene);Acc:3767452] && sp|Q2V4G9|DEF90_ARATH Defensin-like protein 90 OS=Arabidopsis thaliana OX=3702 GN=At1g54445 PE=2 SV=1 && -	-
AT1G51850	442.826	95.6986	78.9662	160.36	496.113	1776.44	854.923	194.463	1042.49	-2.42449	0.00073613	0.0336333	AT1G51850	1	19252811	19256927	-	2955	protein_coding	Leucine-rich repeat protein kinase family protein [Source:NCBI gene (formerly Entrezgene);Acc:841612] && sp|C0LGG3|Y5182_ARATH Probable LRR receptor-like serine/threonine-protein kinase At1g51820 OS=Arabidopsis thaliana OX=3702 GN=At1g51820 PE=1 SV=1 && PF12819:Malectin-like domain|PF13855:Leucine rich repeat|PF00069:Protein kinase domain	NF-YB
AT1G51270	0	0	0	0	6.08194	290.765	65.689	0	120.845	-9.41316	1.02836e-05	0.0011851	AT1G51270	1	19007364	19011285	+	3205	protein_coding	vesicle-associated protein 1-4 [Source:NCBI gene (formerly Entrezgene);Acc:841550] && sp|Q9SYC9|VAP14_ARATH Vesicle-associated protein 1-4 OS=Arabidopsis thaliana OX=3702 GN=PVA14 PE=2 SV=1 && PF01582:TIR domain|PF00635:MSP (Major sperm protein) domain	WRKY
AT1G44130	0	0	17.548	0	239.802	310.286	414.42	4.38701	321.503	-6.18227	0.000211738	0.013075	AT1G44130	1	16787508	16789436	-	1336	protein_coding	Eukaryotic aspartyl protease family protein [Source:NCBI gene (formerly Entrezgene);Acc:841016] && sp|Q0IU52|ASP1_ORYSJ Aspartic proteinase Asp1 OS=Oryza sativa subsp. japonica OX=39947 GN=ASP1 PE=2 SV=1 && PF14543:Xylanase inhibitor N-terminal|PF14541:Xylanase inhibitor C-terminal	C2H2
AT1G35537	0	2.39246	0	0	88.6226	275.353	126.548	0.598116	163.508	-7.95722	2.02248e-07	3.67119e-05	AT1G35537	1	13105130	13105596	-	348	protein_coding	Defensin-like (DEFL) family protein [Source:NCBI gene (formerly Entrezgene);Acc:3766949] && sp|Q2V4I8|DEF32_ARATH Defensin-like protein 32 OS=Arabidopsis thaliana OX=3702 GN=At1g35537 PE=1 SV=1 && -	-
AT1G32280	156.73	136.371	59.6633	33.6557	372.736	2610.72	1026.87	96.605	1336.78	-3.7914	3.20193e-07	5.46533e-05	AT1G32280	1	11646189	11647001	+	555	protein_coding	Bifunctional inhibitor/lipid-transfer protein/seed storage 2S albumin superfamily protein [Source:NCBI gene (formerly Entrezgene);Acc:840120] && - && PF14368:Probable lipid transfer	-
AT1G31335	349.534	263.171	340.432	274.195	1497.9	350.356	1491.53	306.833	1113.26	-1.85965	0.000537083	0.0263345	AT1G31335	1	11216810	11217546	-	737	protein_coding	transmembrane protein [Source:NCBI gene (formerly Entrezgene);Acc:840022] && - && -	-
AT1G31250	344.558	456.961	429.05	60.3823	269.343	4091.25	2102.05	322.738	2154.22	-2.73847	0.000845188	0.0366714	AT1G31250	1	11166557	11167547	-	646	protein_coding	proline-rich family protein [Source:NCBI gene (formerly Entrezgene);Acc:840013] && - && -	-
AT1G30972	0	0	0	2.96962	36.4917	121.238	150.698	0.742406	102.809	-7.12725	5.9005e-05	0.00485262	AT1G30972	1	11044628	11045466	+	839	protein_coding	Plant thionin family protein [Source:NCBI gene (formerly Entrezgene);Acc:5007743] && - && -	-
AT1G26800	0	0	0	0	79.0653	21.5762	86.9413	0	62.5276	-8.46298	0.000108644	0.00776958	AT1G26800	1	9285025	9286395	-	1371	protein_coding	RING/U-box superfamily protein [Source:NCBI gene (formerly Entrezgene);Acc:839223] && sp|Q9LQX2|MPSR1_ARATH E3 ubiquitin-protein ligase MPSR1 OS=Arabidopsis thaliana OX=3702 GN=MPSR1 PE=1 SV=1 && PF13639:Ring finger domain	G2-like
AT1G26270	2696.76	1889.25	2651.51	2257.9	3461.5	3985.43	6815.23	2373.86	4754.05	-1.00203	0.000978757	0.0405755	AT1G26270	1	9089469	9092560	-	2763	protein_coding	Phosphatidylinositol 3- and 4-kinase family protein [Source:NCBI gene (formerly Entrezgene);Acc:839168] && sp|Q9C671|P4KG5_ARATH Phosphatidylinositol 4-kinase gamma 5 OS=Arabidopsis thaliana OX=3702 GN=PI4KG5 PE=1 SV=1 && PF00454:Phosphatidylinositol 3- and 4-kinase	bHLH
AT1G24062	26.1217	3.18995	71.0696	87.1089	662.932	743.864	346.799	46.8726	584.532	-3.64058	7.37791e-05	0.00572912	AT1G24062	1	8510401	8510967	-	469	protein_coding	Cysteine-rich protein [Source:NCBI gene (formerly Entrezgene);Acc:3766789] && sp|Q2V4L5|DEF68_ARATH Defensin-like protein 68 OS=Arabidopsis thaliana OX=3702 GN=At1g24062 PE=3 SV=1 && -	-
AT1G22420	0	0	0	0	0	94.5242	407.658	0	167.394	-9.88343	0.000134901	0.00903989	AT1G22420	1	7916076	7917518	-	1443	protein_coding	hydroxyproline-rich glycoprotein family protein [Source:NCBI gene (formerly Entrezgene);Acc:838848] && - && -	-
AT1G20310	41.0484	97.2936	90.3724	24.7469	430.08	465.429	255.994	63.3653	383.834	-2.59514	0.000117896	0.00823588	AT1G20310	1	7032070	7033329	+	1260	protein_coding	syringolide-induced protein [Source:NCBI gene (formerly Entrezgene);Acc:838619] && sp|Q9SGS5|Y1607_ARATH Uncharacterized protein At1g76070 OS=Arabidopsis thaliana OX=3702 GN=At1g76070 PE=1 SV=1 && -	-
AT1G18210	1950.42	2795.99	2404.96	2510.32	3409.36	5413.57	6592.08	2415.42	5138.34	-1.0888	0.000130827	0.00879945	AT1G18210	1	6266609	6268939	-	1296	protein_coding	Calcium-binding EF-hand family protein [Source:NCBI gene (formerly Entrezgene);Acc:838401] && sp|Q9LE22|CML27_ARATH Probable calcium-binding protein CML27 OS=Arabidopsis thaliana OX=3702 GN=CML27 PE=1 SV=1 && PF13499:EF-hand domain pair	HSF
AT1G16000	1197.87	1865.33	1703.04	1417.5	3956.74	4033.72	4873.54	1545.93	4288	-1.47129	8.59047e-10	2.77549e-07	AT1G16000	1	5494533	5495359	+	514	protein_coding	GAG1At protein [Source:NCBI gene (formerly Entrezgene);Acc:838170] && - && -	-
AT1G14455	111.95	250.411	259.711	133.633	1509.19	6105.03	2139.72	188.926	3251.31	-4.10347	5.56518e-14	5.29951e-11	AT1G14455	1	4947819	4948400	-	582	protein_coding	- && - && -	-
AT1G13609	140.56	204.157	406.237	71.271	936.619	2544.96	1384.3	205.556	1621.96	-2.97903	1.57837e-06	0.000224861	AT1G13609	1	4662698	4663253	+	501	protein_coding	Defensin-like (DEFL) family protein [Source:NCBI gene (formerly Entrezgene);Acc:3766721] && sp|Q2V4N4|DF287_ARATH Defensin-like protein 287 OS=Arabidopsis thaliana OX=3702 GN=At1g13609 PE=3 SV=1 && -	-
AT1G13605	148.023	339.73	479.939	186.096	1165.13	4963.55	2396.68	288.447	2841.79	-3.29929	8.56048e-09	2.12171e-06	AT1G13605	1	4658538	4659115	+	482	protein_coding	defensin-like protein [Source:NCBI gene (formerly Entrezgene);Acc:3766718] && sp|Q2V4N6|DF268_ARATH Defensin-like protein 268 OS=Arabidopsis thaliana OX=3702 GN=At1g13605 PE=3 SV=1 && -	-
AT1G10745	191.559	73.3689	51.7667	17.8177	537.818	1705.55	1037.5	83.6282	1093.62	-3.7124	1.13086e-06	0.00016771	AT1G10745	1	3572674	3573173	+	392	protein_coding	maternally expressed family protein [Source:NCBI gene (formerly Entrezgene);Acc:5007679] && sp|A8MQX3|ESF12_ARATH EMBRYO SURROUNDING FACTOR 1.2 OS=Arabidopsis thaliana OX=3702 GN=ESF1.2 PE=2 SV=1 && -	-
AT1G10220	0	0	0	0	66.9014	19.5213	125.582	0	70.6682	-8.63947	5.84897e-05	0.00485262	AT1G10220	1	3351923	3353122	+	1200	protein_coding	ZCF37 [Source:NCBI gene (formerly Entrezgene);Acc:28717228] && - && -	-
AT1G10190	14.9267	11.1648	11.4062	0	139.885	652.423	236.674	9.37444	342.994	-5.19634	1.34307e-06	0.000192859	AT1G10190	1	3343686	3345632	-	1311	protein_coding	NEP-interacting protein, putative (DUF239) [Source:NCBI gene (formerly Entrezgene);Acc:837557] && - && PF14365:Neprosin activation peptide|PF03080:Neprosin	-
AT1G09370	2673.12	874.047	981.813	1793.65	4181.77	17439.7	6126.47	1580.66	9249.32	-2.54909	2.32135e-06	0.000313434	AT1G09370	1	3024877	3025539	+	663	protein_coding	Plant invertase/pectin methylesterase inhibitor superfamily protein [Source:NCBI gene (formerly Entrezgene);Acc:837459] && - && PF04043:Plant invertase/pectin methylesterase inhibitor	LBD
AT1G08940	0	0	3.50961	0	31.2786	79.1127	284.008	0.877402	131.467	-7.18178	5.62707e-05	0.00473537	AT1G08940	1	2877430	2879169	+	1175	protein_coding	Phosphoglycerate mutase family protein [Source:NCBI gene (formerly Entrezgene);Acc:837415] && sp|O04035|AT74H_ARATH Phosphoglycerate mutase-like protein AT74H OS=Arabidopsis thaliana OX=3702 GN=At1g08940 PE=3 SV=2 && PF00300:Histidine phosphatase superfamily (branch 1)	ERF
AT1G04645	1478.99	241.639	1302.94	630.55	1517.88	16617.8	3058.4	913.53	7064.68	-2.95129	0.000102338	0.00740639	AT1G04645	1	1293770	1294263	-	494	protein_coding	Plant self-incompatibility protein S1 family [Source:NCBI gene (formerly Entrezgene);Acc:839459] && sp|O23020|SPH5_ARATH S-protein homolog 5 OS=Arabidopsis thaliana OX=3702 GN=SPH5 PE=2 SV=1 && PF05938:Plant self-incompatibility protein S1	NF-YA
AT1G34410	0	0	0	0	0	270.216	122.684	0	130.967	-9.5293	0.00037064	0.0196656	ARF21	1	12577722	12580824	+	1821	protein_coding	auxin response factor 21 [Source:NCBI gene (formerly Entrezgene);Acc:840344] && sp|Q9C8N9|ARFU_ARATH Putative auxin response factor 21 OS=Arabidopsis thaliana OX=3702 GN=ARF21 PE=3 SV=2 && PF02309:AUX/IAA family|PF06507:Auxin response factor|PF02362:B3 DNA binding domain	ARF
AT1G34170	0	0	0	0	102.524	353.438	85.0093	0	180.324	-9.99066	1.67836e-09	4.67178e-07	ARF13	1	12443547	12446764	-	1935	protein_coding	AUXIN RESPONSE FACTOR 13 [Source:NCBI gene (formerly Entrezgene);Acc:840316] && sp|Q9FX25|ARFM_ARATH Auxin response factor 13 OS=Arabidopsis thaliana OX=3702 GN=ARF13 PE=2 SV=3 && PF02362:B3 DNA binding domain|PF06507:Auxin response factor	ARF
AT1G34310	0	0	0	0	0	417.139	150.698	0	189.279	-10.0606	6.28128e-05	0.00502864	ARF12	1	12508548	12511520	-	1782	protein_coding	auxin response factor 12 [Source:NCBI gene (formerly Entrezgene);Acc:840331] && sp|Q9XID4|ARFL_ARATH Auxin response factor 12 OS=Arabidopsis thaliana OX=3702 GN=ARF12 PE=2 SV=2 && PF02362:B3 DNA binding domain|PF02309:AUX/IAA family|PF06507:Auxin response factor	ARF
AT3G22370	105.731	157.105	124.591	400.899	3516.23	2025.08	1272.24	197.082	2271.18	-3.52638	5.03871e-10	1.78756e-07	AOX1A	3	7906521	7908746	+	1764	protein_coding	alternative oxidase 1A [Source:NCBI gene (formerly Entrezgene);Acc:821806] && sp|Q39219|AOX1A_ARATH Ubiquinol oxidase 1a, mitochondrial OS=Arabidopsis thaliana OX=3702 GN=AOX1A PE=1 SV=2 && PF01786:Alternative oxidase	-
AT5G20960	27.3656	118.826	82.4758	204.904	128.59	2275.77	392.202	108.393	932.188	-3.10341	0.000984519	0.0406687	AO1	5	7116455	7122774	+	4871	protein_coding	aldehyde oxidase 1 [Source:NCBI gene (formerly Entrezgene);Acc:832221] && sp|Q7G193|ALDO1_ARATH Indole-3-acetaldehyde oxidase OS=Arabidopsis thaliana OX=3702 GN=AAO1 PE=1 SV=2 && PF01799:[2Fe-2S] binding domain|PF01315:Aldehyde oxidase and xanthine dehydrogenase, a/b hammerhead domain|PF02738:Molybdopterin-binding domain of aldehyde dehydrogenase|PF03450:CO dehydrogenase flavoprotein C-terminal d…	-
AT2G37760	0	0	1.7548	0	33.0163	204.46	104.33	0.438701	113.935	-7.89821	6.98462e-06	0.000859678	AKR4C8	2	15831656	15833921	+	1665	protein_coding	NAD(P)-linked oxidoreductase superfamily protein [Source:NCBI gene (formerly Entrezgene);Acc:818353] && sp|O80944|AKRC8_ARATH Aldo-keto reductase family 4 member C8 OS=Arabidopsis thaliana OX=3702 GN=AKR4C8 PE=1 SV=2 && PF00248:Aldo/keto reductase family	HD-ZIP
AT5G11740	8294.27	9029.96	10344.6	10457	14137.9	16758.5	28158.4	9531.46	19684.9	-1.0463	0.000119961	0.00828415	AGP15	5	3783930	3784963	+	1034	protein_coding	arabinogalactan protein 15 [Source:NCBI gene (formerly Entrezgene);Acc:831046] && - && -	-
AT3G13520	375.655	664.308	420.276	709.74	968.767	1911.03	4795.3	542.495	2558.37	-2.23724	3.31264e-05	0.00312164	AGP12	3	4408925	4409734	+	810	protein_coding	arabinogalactan protein 12 [Source:NCBI gene (formerly Entrezgene);Acc:820554] && sp|Q9LJD9|AGP12_ARATH Arabinogalactan protein 12 OS=Arabidopsis thaliana OX=3702 GN=AGP12 PE=1 SV=1 && -	-
AT5G06500	0	0	0	0	205.917	457.21	676.21	0	446.446	-11.2987	2.47565e-17	7.46534e-14	AGL96	5	1982444	1983205	+	762	protein_coding	AGAMOUS-like 96 [Source:NCBI gene (formerly Entrezgene);Acc:830538] && - && PF00319:SRF-type transcription factor (DNA-binding and dimerisation domain)	M-type_MADS
AT2G16700	0	0	0	0	4.34425	33.9054	126.548	0	54.9325	-8.27583	0.000971197	0.0405755	ADF5	2	7244500	7246069	+	1570	protein_coding	actin depolymerizing factor 5 [Source:NCBI gene (formerly Entrezgene);Acc:816171] && sp|Q9ZNT3|ADF5_ARATH Actin-depolymerizing factor 5 OS=Arabidopsis thaliana OX=3702 GN=ADF5 PE=1 SV=1 && PF00241:Cofilin/tropomyosin-type actin-binding protein	bHLH
AT3G13100	28.6095	1.59498	3.50961	0	154.655	248.64	199.965	8.42853	201.087	-4.59854	0.000805683	0.0354677	ABCC7	3	4208729	4214530	-	4969	protein_coding	multidrug resistance-associated protein 7 [Source:NCBI gene (formerly Entrezgene);Acc:820498] && sp|Q9LK62|AB7C_ARATH ABC transporter C family member 7 OS=Arabidopsis thaliana OX=3702 GN=ABCC7 PE=1 SV=1 && PF00005:ABC transporter|PF00664:ABC transporter transmembrane region	bZIP
AT1G02520	0	0	0	2.96962	642.08	701.74	132.344	0.742406	492.054	-9.39945	5.06725e-13	3.98616e-10	ABCB11	1	523536	529069	+	4522	protein_coding	P-glycoprotein 11 [Source:NCBI gene (formerly Entrezgene);Acc:839353] && sp|Q9FWX7|AB11B_ARATH ABC transporter B family member 11 OS=Arabidopsis thaliana OX=3702 GN=ABCB11 PE=2 SV=1 && PF00005:ABC transporter|PF00664:ABC transporter transmembrane region	C3H
novel.115	690.36	1124.46	820.371	1497.68	1975.76	5048.83	1712.74	1033.22	2912.44	-1.49486	0.00128809	0.0486528	-	3	3111821	3115809	+	3768	-	- && sp|F4JTJ9|ASY2_ARATH Meiosis-specific protein ASY2 OS=Arabidopsis thaliana OX=3702 GN=ASY2 PE=2 SV=1 && -	C3H
AT4G21990	1874.55	2372.53	1877.64	2989.42	6927.33	7354.4	11445.3	2278.53	8575.69	-1.91206	2.16602e-11	1.08861e-08	45385	4	11657008	11659167	-	1827	protein_coding	APS reductase 3 [Source:NCBI gene (formerly Entrezgene);Acc:828288] && sp|P92980|APR3_ARATH 5'-adenylylsulfate reductase 3, chloroplastic OS=Arabidopsis thaliana OX=3702 GN=APR3 PE=2 SV=2 && PF01507:Phosphoadenosine phosphosulfate reductase family|PF00085:Thioredoxin	-
