# Supplementary material for: Mago nashi controls auxin‐mediated embryo patterning in Arabidopsis by regulating transcript abundance
Source: New Phytol. 2025 Apr 18;247(1):14–23. doi: 10.1111/nph.70154 (PMC12138180; doi:10.1111/nph.70154)
Supplement: Supplementary file 3 — Table S2 Differential alternative splicing events in Arabidopsis hapless1 embryos. [file NPH-247-14-s005.xlsx]

## Sheet: MutantvsWT_A3SS
GeneID	geneSymbol	chr	strand	longExonStart_0base	longExonEnd	shortES	shortEE	flankingES	flankingEE	IJC_SAMPLE_1	SJC_SAMPLE_1	IJC_SAMPLE_2	SJC_SAMPLE_2	IncFormLen	SkipFormLen	IncLevel1	IncLevel2	IncLevelDifference
AT4G26795	AT4G26795	4	-	13487754	13488364	13487754	13488192	13488443	13488868	18,43,55,12	0,0,0,13	0,0,7	0,0,0	286	114	1.0,1.0,1.0,0.269	NA,NA,1.0	-0.183
AT4G24400	CIPK8	4	+	12620214	12620289	12620263	12620289	12620074	12620131	126,118,81,52	0,0,0,0	109,55,61	0,0,23	163	114	1.0,1.0,1.0,1.0	1.0,1.0,0.65	0.117
AT4G23330	AT4G23330	4	+	12194196	12194403	12194257	12194403	12193963	12194112	3,0,5,8	16,7,0,7	1,0,0	0,0,9	175	114	0.109,0.0,1.0,0.427	1.0,NA,0.0	-0.116
AT4G01290	AT4G01290	4	-	542164	542361	542164	542358	542700	542903	0,0,14,19	0,0,0,0	13,16,3	6,0,0	117	114	NA,NA,1.0,1.0	0.679,1.0,1.0	0.107
AT4G02550	AT4G02550	4	-	1121275	1121648	1121275	1121631	1121857	1122223	0,0,0,1	27,39,26,0	9,2,0	35,7,28	131	114	0.0,0.0,0.0,1.0	0.183,0.199,0.0	0.123
AT4G12770	AT4G12770	4	-	7507716	7507817	7507716	7507811	7507927	7508072	10,4,1,7	0,0,8,0	11,16,33	0,0,0	120	114	1.0,1.0,0.106,1.0	1.0,1.0,1.0	-0.224
AT4G24610	AT4G24610	4	-	12702284	12702425	12702284	12702422	12702564	12702670	0,1,9,0	0,7,0,30	3,0,0	16,5,0	117	114	NA,0.122,1.0,0.0	0.154,0.0,NA	0.297
AT4G24610	AT4G24610	4	-	12706906	12707091	12706906	12707079	12707452	12708424	0,0,0,0	0,13,0,12	1,0,0	7,0,0	126	114	NA,0.0,NA,0.0	0.114,NA,NA	-0.114
AT4G17483	AT4G17483	4	-	9748262	9748679	9748262	9748503	9748786	9749051	0,4,8,5	0,26,1,27	0,4,0	0,0,0	290	114	NA,0.057,0.759,0.068	NA,1.0,NA	-0.705
AT4G05040	AT4G05040	4	+	2579600	2580746	2579880	2580746	2579234	2579330	58,5,2,0	0,6,8,0	12,0,16	0,6,0	394	114	1.0,0.194,0.067,NA	1.0,0.0,1.0	-0.246
AT4G26190	AT4G26190	4	-	13263656	13266812	13263656	13266462	13266897	13267002	5,9,10,16	0,0,0,0	41,0,1	0,0,5	464	114	1.0,1.0,1.0,1.0	1.0,NA,0.047	0.477
AT4G37680	HHP4	4	+	17700985	17701481	17701223	17701481	17700633	17700885	3,0,18,30	0,0,0,0	18,36,10	0,0,10	352	114	1.0,NA,1.0,1.0	1.0,1.0,0.245	0.252
AT4G37680	HHP4	4	+	17701006	17701481	17701223	17701481	17700633	17700885	0,0,7,15	0,0,0,0	0,0,0	0,0,10	331	114	NA,NA,1.0,1.0	NA,NA,0.0	1
AT4G20070	AAH	4	+	10863909	10864035	10863949	10864035	10863571	10863814	0,0,0,0	0,9,0,0	6,10,4	0,0,0	154	114	NA,0.0,NA,NA	1.0,1.0,1.0	-1
AT4G34090	AT4G34090	4	-	16328397	16328493	16328397	16328479	16328564	16328663	0,0,2,0	0,0,8,0	3,0,2	0,0,14	128	114	NA,NA,0.182,NA	1.0,NA,0.113	-0.374
AT4G08180	ORP1C	4	+	5171229	5171669	5171232	5171669	5171021	5171118	7,5,13,3	0,6,0,0	2,24,0	0,0,0	117	114	1.0,0.448,1.0,1.0	1.0,1.0,NA	-0.138
AT4G02260	RSH1	4	+	988615	988681	988618	988681	988442	988503	0,3,2,0	0,17,0,5	0,21,0	0,0,2	117	114	NA,0.147,1.0,0.0	NA,1.0,0.0	-0.118
AT4G03230	AT4G03230	4	-	1420535	1420891	1420535	1420879	1420958	1421444	4,0,0,0	0,12,20,8	0,0,0	8,6,0	126	114	1.0,0.0,0.0,0.0	0.0,0.0,NA	0.25
AT4G19440	AT4G19440	4	-	10601512	10601900	10601512	10601879	10601982	10604624	0,0,32,12	7,0,10,9	17,0,0	6,0,0	135	114	0.0,NA,0.73,0.53	0.705,NA,NA	-0.285
AT4G26940	AT4G26940	4	-	13530354	13530480	13530354	13530406	13530567	13530655	34,51,17,0	0,0,0,0	8,22,67	6,0,0	188	114	1.0,1.0,1.0,NA	0.447,1.0,1.0	0.184
AT4G18140	SSP4b	4	-	10048859	10049117	10048859	10049076	10049343	10049438	0,0,3,0	0,0,0,0	0,0,1	0,1,4	155	114	NA,NA,1.0,NA	NA,0.0,0.155	0.922
AT4G26300	emb1027	4	-	13312195	13312270	13312195	13312266	13313019	13313109	2,2,0,0	0,0,0,12	0,0,0	0,0,4	118	114	1.0,1.0,NA,0.0	NA,NA,0.0	0.667
AT4G10843	AT4G10843	4	+	6662471	6662641	6662513	6662641	6662060	6662278	0,8,1,0	0,4,0,0	0,0,0	0,9,0	156	114	NA,0.594,1.0,NA	NA,0.0,NA	0.797
AT4G36690	ATU2AF65A	4	-	17294362	17294603	17294362	17294430	17294703	17294839	37,82,49,47	105194116179	99,77,97	105,66,82	287	114	0.123,0.144,0.144,0.094	0.272,0.317,0.32	-0.177
AT4G02900	AT4G02900	4	+	1284751	1284933	1284797	1284933	1284458	1284608	0,0,3,9	0,16,5,0	0,0,0	1,0,6	160	114	NA,0.0,0.299,1.0	0.0,NA,0.0	0.433
AT4G33240	FAB1A	4	-	16035782	16036502	16035782	16036496	16036679	16037358	0,1,0,0	0,0,0,0	0,1,9	5,0,0	120	114	NA,1.0,NA,NA	0.0,1.0,1.0	0.333
AT4G33240	FAB1A	4	-	16035782	16036505	16035782	16036496	16036679	16037358	0,1,0,0	0,0,0,0	8,3,4	5,0,0	123	114	NA,1.0,NA,NA	0.597,1.0,1.0	0.134
AT4G23050	AT4G23050	4	+	12081191	12081317	12081194	12081317	12080649	12081082	0,0,0,6	0,0,6,3	0,23,0	0,0,0	117	114	NA,NA,0.0,0.661	NA,1.0,NA	-0.669
AT4G36050	AT4G36050	4	-	17054040	17054156	17054040	17054151	17054242	17054328	5,14,1,13	2,0,2,0	0,19,0	0,0,0	119	114	0.705,1.0,0.324,1.0	NA,1.0,NA	-0.243
AT4G19510	AT4G19510	4	+	10637926	10638120	10637965	10638120	10637151	10637854	0,0,2,0	0,0,0,2	0,0,0	7,10,0	153	114	NA,NA,1.0,0.0	0.0,0.0,NA	0.5
AT4G32850	nPAP	4	+	15854326	15855186	15854362	15855186	15853669	15854241	13,20,63,36	0,5,7,0	23,30,7	24,1,22	150	114	1.0,0.752,0.872,1.0	0.421,0.958,0.195	0.381
AT4G22970	ESP	4	-	12035459	12035700	12035459	12035691	12035772	12036002	0,0,0,0	18,0,8,5	1,0,0	0,3,0	123	114	0.0,NA,0.0,0.0	1.0,0.0,NA	-0.5
AT4G02880	AT4G02880	4	+	1275741	1276403	1275753	1276403	1275475	1275638	0,0,27,15	12,7,33,1	7,4,0	34,30,31	126	114	0.0,0.0,0.425,0.931	0.157,0.108,0.0	0.251
AT4G00520	AT4G00520	4	+	228038	228207	228139	228207	227858	227951	0,10,0,10	0,9,8,3	0,0,0	3,0,21	215	114	NA,0.371,0.0,0.639	0.0,NA,0.0	0.337
AT4G26910	AT4G26910	4	-	13522320	13522404	13522320	13522401	13522494	13522549	0,0,15,0	1,21,12,8	15,0,18	13,26,21	117	114	0.0,0.0,0.549,0.0	0.529,0.0,0.455	-0.191
AT4G09960	STK	4	-	6236972	6237026	6236972	6237014	6237222	6237322	0,7,0,0	0,20,0,0	0,25,2	0,4,0	126	114	NA,0.241,NA,NA	NA,0.85,1.0	-0.684
AT4G13830	J20	4	+	8012232	8012880	8012436	8012880	8010966	8011970	0,0,0,0	0,12,16,10	1,0,0	0,0,49	318	114	NA,0.0,0.0,0.0	1.0,NA,0.0	-0.5
AT4G18975	AT4G18975	4	-	10393265	10393321	10393265	10393314	10393418	10393520	7,11,19,22	0,9,0,0	8,8,0	0,0,0	121	114	1.0,0.535,1.0,1.0	1.0,1.0,NA	-0.116
AT4G18975	AT4G18975	4	-	10393608	10393695	10393608	10393673	10393767	10393923	2,5,0,1	0,2,10,29	9,9,0	0,0,0	136	114	1.0,0.677,0.0,0.028	1.0,1.0,NA	-0.574
AT4G15010	AT4G15010	4	-	8574747	8574919	8574747	8574897	8575068	8575340	30,22,8,5	0,0,0,0	5,1,14	10,3,0	136	114	1.0,1.0,1.0,1.0	0.295,0.218,1.0	0.496
AT4G32630	AT4G32630	4	+	15740715	15740805	15740718	15740805	15740552	15740648	0,0,0,0	8,0,0,0	0,4,0	0,0,0	117	114	0.0,NA,NA,NA	NA,1.0,NA	-1
AT4G11410	AT4G11410	4	-	6945404	6945866	6945404	6945451	6945965	6946044	52,26,27,5	0,0,12,4	0,8,0	0,0,0	529	114	1.0,1.0,0.327,0.212	NA,1.0,NA	-0.365
AT4G08320	TPR8	4	+	5254612	5255200	5254615	5255200	5254475	5254526	12,35,24,32	18,23,47,3	16,20,12	35,11,44	117	114	0.394,0.597,0.332,0.912	0.308,0.639,0.21	0.173
AT4G19985	AT4G19985	4	-	10831009	10831078	10831009	10831068	10831195	10831748	0,2,4,0	0,20,19,12	0,0,20	11,25,5	124	114	NA,0.084,0.162,0.0	0.0,0.0,0.786	-0.18
AT4G21400	CRK28	4	-	11399611	11399751	11399611	11399715	11399837	11400376	0,0,0,0	0,0,2,0	0,4,0	0,0,12	150	114	NA,NA,0.0,NA	NA,1.0,0.0	-0.5
AT4G21400	CRK28	4	-	11399611	11399768	11399611	11399715	11399837	11400376	0,0,10,0	0,0,2,0	0,11,0	0,0,12	167	114	NA,NA,0.773,NA	NA,1.0,0.0	0.273
AT4G05590	AT4G05590	4	+	2908002	2908090	2908016	2908090	2907844	2907897	0,0,0,4	0,0,0,0	0,0,0	0,0,43	128	114	NA,NA,NA,1.0	NA,NA,0.0	1
AT4G19670	AT4G19670	4	-	10700919	10701424	10700919	10701360	10701833	10702174	0,2,4,9	0,5,6,0	6,0,6	0,0,0	178	114	NA,0.204,0.299,1.0	1.0,NA,1.0	-0.499
AT4G38120	AT4G38120	4	-	17893768	17893922	17893768	17893849	17894099	17894151	0,9,30,13	0,5,0,0	1,3,0	7,0,0	187	114	NA,0.523,1.0,1.0	0.08,1.0,NA	0.301
AT4G24350	AT4G24350	4	+	12610362	12610526	12610370	12610526	12610007	12610075	0,0,1,0	0,0,6,0	0,0,0	0,6,9	122	114	NA,NA,0.135,NA	NA,0.0,0.0	0.135
AT4G00560	AT4G00560	4	-	241024	241370	241024	241155	241458	241646	78,49,53,71	14,3,22,3	82,24,40	1,0,14	329	114	0.659,0.85,0.455,0.891	0.966,1.0,0.497	-0.107
AT4G20310	AT4G20310	4	+	10962199	10962385	10962237	10962385	10962020	10962112	0,0,0,0	0,0,5,0	0,1,0	8,0,0	152	114	NA,NA,0.0,NA	0.0,1.0,NA	-0.5
AT4G20310	AT4G20310	4	+	10962215	10962385	10962237	10962385	10962020	10962112	0,0,0,0	0,0,5,0	0,15,0	8,0,0	136	114	NA,NA,0.0,NA	0.0,1.0,NA	-0.5
AT4G05090	AT4G05090	4	+	2609782	2609994	2609878	2609994	2609615	2609718	0,19,75,29	0,0,0,5	12,18,0	0,11,0	210	114	NA,1.0,1.0,0.759	1.0,0.47,NA	0.185
AT4G38200	AT4G38200	4	+	17916901	17917245	17916911	17917245	17916369	17916687	0,1,4,0	2,11,0,3	2,11,0	6,0,0	124	114	0.0,0.077,1.0,0.0	0.235,1.0,NA	-0.348
AT4G22540	ORP2A	4	-	11863760	11864126	11863760	11864123	11865712	11866475	0,0,10,0	0,27,3,4	0,0,0	5,26,8	117	114	NA,0.0,0.765,0.0	0.0,0.0,0.0	0.255
AT4G13330	AT4G13330	4	-	7753259	7754021	7753259	7753633	7754228	7754912	24,37,19,0	2,0,0,25	37,0,0	10,0,0	502	114	0.732,1.0,1.0,0.0	0.457,NA,NA	0.226
AT4G13100	AT4G13100	4	-	7636437	7636855	7636437	7636846	7637036	7637529	0,2,0,0	4,0,4,0	0,0,13	0,0,0	123	114	0.0,1.0,0.0,NA	NA,NA,1.0	-0.667
AT4G39140	AT4G39140	4	-	18230996	18231378	18230996	18231301	18231913	18232202	12,28,21,2	0,1,0,0	2,16,23	7,0,0	191	114	1.0,0.944,1.0,1.0	0.146,1.0,1.0	0.271
AT4G31780	MGD1	4	+	15375182	15375368	15375195	15375368	15373987	15374746	0,2,0,27	18,24,49,12	2,1,0	21,0,33	127	114	0.0,0.07,0.0,0.669	0.079,1.0,0.0	-0.175
AT4G30820	AT4G30820	4	+	15007072	15007211	15007106	15007211	15006647	15006702	0,28,0,0	19,38,24,18	10,3,3	34,24,0	148	114	0.0,0.362,0.0,0.0	0.185,0.088,1.0	-0.334
AT4G30820	AT4G30820	4	+	15007366	15007675	15007601	15007675	15006647	15007268	11,8,0,0	4,4,0,0	9,32,20	3,0,0	349	114	0.473,0.395,NA,NA	0.495,1.0,1.0	-0.398
AT4G24900	TTL	4	+	12816503	12816558	12816512	12816558	12816010	12816087	35,0,1,17	0,9,14,1	8,0,0	4,0,39	123	114	1.0,0.0,0.062,0.94	0.65,NA,0.0	0.175
AT2G33051	AT2G33051	2	-	14023644	14024212	14023644	14024171	14024303	14024497	0,17,0,0	4,0,1,0	0,0,21	0,0,0	155	114	0.0,1.0,0.0,NA	NA,NA,1.0	-0.667
AT4G16420	ADA2B	4	-	9263681	9263901	9263681	9263889	9264152	9264172	20,34,36,12	16,18,24,22	46,32,79	32,9,19	126	114	0.531,0.631,0.576,0.33	0.565,0.763,0.79	-0.189
AT4G16420	ADA2B	4	-	9264250	9264299	9264250	9264296	9264388	9264464	19,37,54,9	28,36,16,11	16,57,61	22,8,18	117	114	0.398,0.5,0.767,0.444	0.415,0.874,0.768	-0.158
AT2G24755	AT2G24755	2	-	10548001	10548370	10548001	10548338	10548446	10548554	0,0,0,0	0,8,11,5	0,23,17	9,0,0	146	114	NA,0.0,0.0,0.0	0.0,1.0,1.0	-0.667
AT4G24230	ACBP3	4	-	12566630	12567144	12566630	12567138	12567237	12567362	0,0,0,0	7,0,0,0	0,0,2	0,0,14	120	114	0.0,NA,NA,NA	NA,NA,0.119	-0.119
AT4G17310	AT4G17310	4	-	9685185	9685710	9685185	9685454	9685902	9686024	22,8,5,0	0,0,0,0	22,0,0	1,25,0	370	114	1.0,1.0,1.0,NA	0.871,0.0,NA	0.565
AT4G17310	AT4G17310	4	-	9685185	9686024	9685185	9685454	9686443	9686616	22,0,32,0	0,2,0,7	75,0,0	0,0,0	684	114	1.0,0.0,1.0,0.0	1.0,NA,NA	-0.5
AT2G29650	PHT4	2	-	12674080	12674267	12674080	12674248	12674345	12674483	0,0,2,0	0,0,0,9	0,0,0	0,0,8	133	114	NA,NA,1.0,0.0	NA,NA,0.0	0.5
AT2G26780	AT2G26780	2	+	11413921	11414082	11413963	11414082	11413766	11413826	0,0,0,0	8,39,6,1	0,8,0	4,3,7	156	114	0.0,0.0,0.0,0.0	0.0,0.661,0.0	-0.22
AT2G33470	GLTP1	2	-	14177832	14177988	14177832	14177969	14178413	14178800	44,59,52,58	31,63,30,27	26,39,56	23,70,73	133	114	0.549,0.445,0.598,0.648	0.492,0.323,0.397	0.156
AT4G30990	AT4G30990	4	+	15089012	15089196	15089015	15089196	15088436	15088771	0,0,0,0	0,11,6,0	4,0,0	0,2,0	117	114	NA,0.0,0.0,NA	1.0,0.0,NA	-0.5
AT2G03060	AGL30	2	+	901529	901798	901598	901798	901142	901317	0,6,0,6	0,0,0,2	3,0,10	0,0,0	183	114	NA,1.0,NA,0.651	1.0,NA,1.0	-0.174
AT2G03060	AGL30	2	+	901529	901798	901612	901798	901142	901317	0,6,0,9	0,10,1,3	3,0,10	0,5,0	197	114	NA,0.258,0.0,0.635	1.0,0.0,1.0	-0.369
AT2G03060	AGL30	2	+	901598	901798	901612	901798	901142	901317	0,0,0,5	0,10,1,3	0,0,0	0,5,0	128	114	NA,0.0,0.0,0.597	NA,0.0,NA	0.199
AT2G20210	AT2G20210	2	-	8722091	8722238	8722091	8722227	8722318	8722483	26,13,13,11	0,0,3,0	7,16,0	7,0,0	125	114	1.0,1.0,0.798,1.0	0.477,1.0,NA	0.211
AT2G43180	AT2G43180	2	-	17953496	17953866	17953496	17953837	17953920	17953957	0,0,0,0	0,40,0,1	0,0,1	1,0,0	143	114	NA,0.0,NA,0.0	0.0,NA,1.0	-0.5
AT2G43180	AT2G43180	2	-	17954031	17954231	17954031	17954228	17954312	17954451	0,10,3,0	0,0,5,0	0,0,0	3,0,3	117	114	NA,1.0,0.369,NA	0.0,NA,0.0	0.684
AT2G17442	AT2G17442	2	-	7574963	7575027	7574963	7575024	7575149	7575173	35,21,23,86	36,3,42,10	79,35,21	55,3,4	117	114	0.486,0.872,0.348,0.893	0.583,0.919,0.836	-0.13
AT2G17442	AT2G17442	2	-	7575149	7575204	7575149	7575173	7575789	7575951	40,12,13,23	27,12,26,41	72,16,15	31,10,15	145	114	0.538,0.44,0.282,0.306	0.646,0.557,0.44	-0.156
AT4G03110	RBP-DR1	4	-	1377076	1377410	1377076	1377407	1377507	1377687	27,77,26,60	25,62,22,24	65,86,50	26,12,36	117	114	0.513,0.548,0.535,0.709	0.709,0.875,0.575	-0.143
AT2G30170	PBCP	2	-	12881020	12881116	12881020	12881100	12881210	12881262	13,6,18,17	3,10,28,0	0,0,20	26,18,0	130	114	0.792,0.345,0.361,1.0	0.0,0.0,1.0	0.291
AT2G37480	AT2G37480	2	+	15739249	15739848	15739252	15739848	15738603	15738899	57,40,62,57	0,17,44,46	64,60,74	29,7,11	117	114	1.0,0.696,0.579,0.547	0.683,0.893,0.868	-0.109
AT2G20495	AT2G20495	2	+	8834672	8834761	8834683	8834761	8834529	8834601	0,0,0,3	0,0,12,13	0,4,0	15,0,10	125	114	NA,NA,0.0,0.174	0.0,1.0,0.0	-0.246
AT2G32970	AT2G32970	2	-	13993893	13994226	13993893	13994221	13994311	13994450	0,19,5,3	0,15,0,0	12,13,11	2,0,0	119	114	NA,0.548,1.0,1.0	0.852,1.0,1.0	-0.101
AT2G43930	AT2G43930	2	+	18194067	18194325	18194220	18194325	18193804	18193982	0,9,0,0	9,6,0,0	0,0,0	3,0,0	267	114	0.0,0.39,NA,NA	0.0,NA,NA	0.195
AT2G02780	AT2G02780	2	-	782272	782504	782272	782387	782570	782764	8,35,86,24	0,0,0,15	3,12,60	0,0,0	231	114	1.0,1.0,1.0,0.441	1.0,1.0,1.0	-0.14
AT2G41540	GPDHC1	2	+	17326792	17327455	17326795	17327455	17326510	17326606	10,2,6,15	0,0,8,1	15,15,24	35,11,0	117	114	1.0,1.0,0.422,0.936	0.295,0.571,1.0	0.218
AT2G01460	AT2G01460	2	+	208580	208856	208622	208856	208435	208520	1,0,0,0	0,0,0,3	0,0,0	5,0,0	156	114	1.0,NA,NA,0.0	0.0,NA,NA	0.5
AT2G33980	NUDT22	2	-	14358179	14358279	14358179	14358270	14358373	14358571	4,2,2,8	0,0,0,0	20,0,0	3,2,0	123	114	1.0,1.0,1.0,1.0	0.861,0.0,NA	0.57
AT2G31350	GLX2-5	2	+	13370305	13370570	13370471	13370570	13370093	13370194	17,25,17,25	0,0,0,14	16,20,44	0,0,0	280	114	1.0,1.0,1.0,0.421	1.0,1.0,1.0	-0.145
AT2G20290	XIG	2	-	8745144	8745342	8745144	8745315	8745411	8745495	0,20,0,1	0,0,14,3	0,0,0	0,0,9	141	114	NA,1.0,0.0,0.212	NA,NA,0.0	0.404
AT2G38160	AT2G38160	2	-	15986824	15987370	15986824	15987352	15987636	15987736	27,61,45,40	51,60,53,48	17,35,27	72,44,0	132	114	0.314,0.468,0.423,0.419	0.169,0.407,1.0	-0.119
AT2G42670	AT2G42670	2	-	17772209	17772416	17772209	17772413	17772498	17772652	0,40,18,23	5,0,0,7	17,15,3	5,12,36	117	114	0.0,1.0,1.0,0.762	0.768,0.549,0.075	0.226
AT2G32250	FRS2	2	+	13693381	13695479	13693584	13695479	13693104	13693270	0,22,33,0	0,0,0,0	0,7,60	0,4,0	317	114	NA,1.0,1.0,NA	NA,0.386,1.0	0.307
AT2G32250	FRS2	2	+	13696411	13696486	13696417	13696486	13696222	13696288	0,7,9,10	0,0,10,0	6,4,1	0,0,14	120	114	NA,1.0,0.461,1.0	1.0,1.0,0.064	0.132
AT2G45830	DTA2	2	+	18866319	18867160	18866606	18867160	18865929	18866228	20,30,27,39	0,0,0,0	30,5,0	0,5,0	401	114	1.0,1.0,1.0,1.0	1.0,0.221,NA	0.389
AT2G02710	PLPB	2	-	759090	759160	759090	759154	759248	759304	2,8,8,1	0,0,0,0	7,0,8	0,5,0	120	114	1.0,1.0,1.0,1.0	1.0,0.0,1.0	0.333
AT2G39100	AT2G39100	2	+	16318799	16318887	16318843	16318887	16318351	16318608	16,12,22,18	0,6,0,0	7,0,17	0,0,0	158	114	1.0,0.591,1.0,1.0	1.0,NA,1.0	-0.102
AT2G43680	IQD14	2	+	18109479	18110415	18109482	18110415	18109278	18109376	11,0,21,8	14,0,9,1	0,0,8	0,1,49	117	114	0.434,NA,0.695,0.886	NA,0.0,0.137	0.603
AT2G41880	GK-1	2	+	17475035	17475090	17475048	17475090	17474570	17474811	2,0,6,0	0,0,0,0	0,1,0	0,0,5	127	114	1.0,NA,1.0,NA	NA,1.0,0.0	0.5
AT2G41880	GK-1	2	+	17476683	17476899	17476808	17476899	17476473	17476609	13,12,2,28	0,0,4,0	20,0,0	0,0,0	239	114	1.0,1.0,0.193,1.0	1.0,NA,NA	-0.202
AT2G33680	AT2G33680	2	+	14249385	14249456	14249399	14249456	14249223	14249297	0,0,0,11	6,0,0,0	0,6,0	0,0,0	128	114	0.0,NA,NA,1.0	NA,1.0,NA	-0.5
AT2G17540	AT2G17540	2	-	7630360	7631532	7630360	7631507	7631743	7631926	0,0,0,1	5,2,24,0	0,0,0	2,0,0	139	114	0.0,0.0,0.0,1.0	0.0,NA,NA	0.25
AT2G37080	RIP2	2	-	15581385	15583115	15581385	15583109	15583685	15583866	115,130,98,60	83,71,95,47	90,37,116	63,10,30	120	114	0.568,0.635,0.495,0.548	0.576,0.779,0.786	-0.152
AT2G23985	AT2G23985	2	+	10205449	10206522	10205622	10206522	10204801	10205241	11,22,17,17	18,10,0,21	25,17,10	0,0,0	287	114	0.195,0.466,1.0,0.243	1.0,1.0,1.0	-0.524
AT4G18600	WAVE5	4	-	10246434	10246618	10246434	10246598	10247211	10247550	0,0,10,12	2,24,18,0	0,0,0	12,13,10	134	114	0.0,0.0,0.321,1.0	0.0,0.0,0.0	0.33
AT2G26340	AT2G26340	2	+	11216091	11216159	11216100	11216159	11215918	11216013	0,7,39,10	15,0,0,7	30,39,33	0,6,0	123	114	0.0,1.0,1.0,0.57	1.0,0.858,1.0	-0.31
AT2G33500	BBX12	2	-	14188339	14188587	14188339	14188584	14188950	14189100	34,36,17,33	6,42,20,40	13,11,35	15,0,29	117	114	0.847,0.455,0.453,0.446	0.458,1.0,0.54	-0.116
AT4G30560	CNGC9	4	-	14928876	14929484	14928876	14929465	14929613	14929717	0,0,0,0	18,0,0,0	0,5,0	0,0,0	133	114	0.0,NA,NA,NA	NA,1.0,NA	-1
AT2G43465	AT2G43465	2	-	18048100	18048194	18048100	18048187	18048309	18048435	15,6,16,12	4,1,14,0	26,11,0	0,0,0	121	114	0.779,0.85,0.518,1.0	1.0,1.0,NA	-0.213
AT2G46320	AT2G46320	2	+	19016766	19016842	19016782	19016842	19016391	19016514	0,0,14,0	3,10,0,10	0,0,0	19,0,0	130	114	0.0,0.0,1.0,0.0	0.0,NA,NA	0.25
AT2G36360	AT2G36360	2	-	15244303	15244498	15244303	15244477	15244576	15244659	0,9,4,5	10,25,28,21	0,0,0	18,16,9	135	114	0.0,0.233,0.108,0.167	0.0,0.0,0.0	0.127
AT2G36360	AT2G36360	2	-	15246646	15246762	15246646	15246743	15246857	15246886	0,0,0,0	0,37,25,40	7,0,0	4,32,13	133	114	NA,0.0,0.0,0.0	0.6,0.0,0.0	-0.2
AT2G20815	QWRF3	2	+	8961644	8961755	8961647	8961755	8961473	8961563	0,2,1,0	0,0,4,14	0,0,4	3,0,0	117	114	NA,1.0,0.196,0.0	0.0,NA,1.0	-0.101
AT2G20400	AT2G20400	2	+	8801117	8801178	8801120	8801178	8800769	8800809	7,0,3,0	6,10,15,3	0,0,0	5,16,25	117	114	0.532,0.0,0.163,0.0	0.0,0.0,0.0	0.174
AT2G41460	ARP	2	+	17286118	17286299	17286139	17286299	17285469	17285783	9,11,12,4	0,0,0,5	14,4,15	0,0,0	135	114	1.0,1.0,1.0,0.403	1.0,1.0,1.0	-0.149
AT3G19810	AT3G19810	3	-	6878258	6878954	6878258	6878938	6879273	6879543	0,0,0,4	0,6,6,2	0,0,0	9,0,2	130	114	NA,0.0,0.0,0.637	0.0,NA,0.0	0.212
AT3G05480	RAD9	3	+	1587593	1587741	1587596	1587741	1587264	1587512	9,30,0,2	9,48,31,7	0,1,0	13,16,37	117	114	0.494,0.378,0.0,0.218	0.0,0.057,0.0	0.254
AT3G53570	FC1	3	-	19863957	19864153	19863957	19864114	19864362	19864461	20,11,33,2	0,0,7,0	4,13,9	8,0,0	153	114	1.0,1.0,0.778,1.0	0.271,1.0,1.0	0.188
AT2G27340	AT2G27340	2	+	11696936	11697554	11697448	11697554	11696594	11696799	76,24,65,27	6,1,12,6	102,0,0	0,7,0	626	114	0.698,0.814,0.497,0.45	1.0,0.0,NA	0.115
AT3G54750	AT3G54750	3	-	20267993	20268129	20267993	20268126	20268195	20268269	8,19,11,18	34,25,4,19	18,18,1	43,26,0	117	114	0.187,0.425,0.728,0.48	0.29,0.403,1.0	-0.109
AT3G54750	AT3G54750	3	-	20268371	20268471	20268371	20268453	20268650	20268881	22,18,14,31	3,3,3,22	48,34,0	13,0,0	132	114	0.864,0.838,0.801,0.549	0.761,1.0,NA	-0.118
AT4G37630	CYCD5	4	+	17679990	17680300	17679996	17680300	17679819	17679906	1,10,4,12	0,6,0,5	4,12,8	5,0,19	120	114	1.0,0.613,1.0,0.695	0.432,1.0,0.286	0.254
AT3G28956	AT3G28956	3	-	10981263	10981593	10981263	10981381	10982186	10982241	3,23,4,11	0,11,9,12	10,5,0	0,8,0	326	114	1.0,0.422,0.135,0.243	1.0,0.179,NA	-0.14
AT3G10480	NAC050	3	+	3265472	3265658	3265475	3265658	3265103	3265381	21,52,65,30	12,16,15,12	38,31,13	0,9,3	117	114	0.63,0.76,0.809,0.709	1.0,0.77,0.809	-0.133
AT3G07300	AT3G07300	3	-	2327327	2327424	2327327	2327406	2327535	2327659	7,18,8,11	2,16,1,3	2,3,11	19,17,12	132	114	0.751,0.493,0.874,0.76	0.083,0.132,0.442	0.501
AT3G23610	DSPTP1	3	+	8479492	8479877	8479606	8479877	8479253	8479399	0,28,0,0	11,25,0,24	0,0,0	8,0,0	228	114	0.0,0.359,NA,0.0	0.0,NA,NA	0.12
AT3G11960	AT3G11960	3	+	3791530	3791690	3791572	3791690	3791254	3791410	4,11,1,30	0,0,0,0	13,15,0	0,7,0	156	114	1.0,1.0,1.0,1.0	1.0,0.61,NA	0.195
AT3G60240	EIF4G	3	+	22262371	22262512	22262377	22262512	22262143	22262256	0,6,4,2	12,22,26,11	8,9,0	8,27,18	120	114	0.0,0.206,0.128,0.147	0.487,0.241,0.0	-0.122
AT3G58670	AT3G58670	3	-	21704846	21704992	21704846	21704957	21705211	21705443	6,6,21,15	0,14,0,0	11,58,13	0,0,0	149	114	1.0,0.247,1.0,1.0	1.0,1.0,1.0	-0.188
AT3G27260	GTE8	3	+	10070618	10070726	10070645	10070726	10070299	10070372	2,11,0,1	24,0,2,4	2,5,6	1,3,17	141	114	0.063,1.0,0.0,0.168	0.618,0.574,0.222	-0.164
AT5G14770	AT5G14770	5	-	4772116	4772589	4772116	4772586	4772712	4772796	15,0,0,9	0,2,0,0	0,0,0	0,0,2	117	114	1.0,0.0,NA,1.0	NA,NA,0.0	0.667
AT5G09860	THO1	5	+	3069215	3069332	3069218	3069332	3069041	3069083	15,22,11,31	17,9,0,16	21,0,0	16,5,3	117	114	0.462,0.704,1.0,0.654	0.561,0.0,0.0	0.518
AT3G16630	KINESIN-13A	3	-	5667072	5667315	5667072	5667301	5667414	5667496	24,2,1,5	0,0,1,0	5,27,61	0,0,0	128	114	1.0,1.0,0.471,1.0	1.0,1.0,1.0	-0.132
AT4G38360	LAZ1	4	+	17969107	17969364	17969112	17969364	17968672	17968934	0,18,0,0	14,15,24,9	0,0,0	0,14,12	119	114	0.0,0.535,0.0,0.0	NA,0.0,0.0	0.134
AT5G45510	AT5G45510	5	+	18448937	18449446	18449020	18449446	18445186	18448755	0,0,18,0	6,23,5,10	21,0,9	18,0,6	197	114	0.0,0.0,0.676,0.0	0.403,NA,0.465	-0.265
AT5G02860	AT5G02860	5	+	656890	657003	656912	657003	653985	656619	0,0,0,0	0,1,11,3	5,2,0	14,0,0	136	114	NA,0.0,0.0,0.0	0.23,1.0,NA	-0.615
AT1G52560	AT1G52560	1	-	19574537	19575201	19574537	19575180	19575486	19575866	0,50,0,0	0,0,0,0	214,145,22	49,37,0	135	114	NA,1.0,NA,NA	0.787,0.768,1.0	0.148
AT5G13530	KEG	5	+	4349758	4349880	4349761	4349880	4349245	4349403	0,0,0,6	3,0,0,3	0,0,8	0,0,0	117	114	0.0,NA,NA,0.661	NA,NA,1.0	-0.669
AT4G02760	AT4G02760	4	-	1227479	1228236	1227479	1228011	1228662	1229014	10,33,4,0	16,3,0,0	13,0,33	6,18,19	339	114	0.174,0.787,1.0,NA	0.422,0.0,0.369	0.39
AT5G41620	AT5G41620	5	+	16647196	16649026	16647399	16649026	16646156	16646698	0,6,10,7	0,0,0,2	0,8,11	0,10,0	317	114	NA,1.0,1.0,0.557	NA,0.223,1.0	0.241
AT1G22750	AT1G22750	1	+	8052605	8052923	8052662	8052923	8052390	8052480	0,17,21,33	43,1,8,39	2,16,7	13,23,12	171	114	0.0,0.919,0.636,0.361	0.093,0.317,0.28	0.249
AT5G58790	AT5G58790	5	+	23745447	23745636	23745467	23745636	23745249	23745359	33,50,37,38	7,9,26,19	46,7,16	47,32,12	134	114	0.8,0.825,0.548,0.63	0.454,0.157,0.531	0.32
AT2G02560	CAND1	2	+	690462	690638	690468	690638	690311	690380	5,18,2,6	2,10,7,1	20,2,4	4,31,18	120	114	0.704,0.631,0.213,0.851	0.826,0.058,0.174	0.247
AT2G45670	AT2G45670	2	-	18817042	18817220	18817042	18817206	18817386	18817446	2,0,3,1	4,2,6,0	6,0,55	2,13,0	128	114	0.308,0.0,0.308,1.0	0.728,0.0,1.0	-0.172
AT3G10740	ASD1	3	-	3364378	3364789	3364378	3364601	3365144	3365739	0,0,0,2	4,0,21,0	0,0,0	0,0,16	302	114	0.0,NA,0.0,1.0	NA,NA,0.0	0.333
AT1G79500	AtkdsA1	1	+	29906104	29906653	29906287	29906653	29905932	29906013	27,22,62,18	16,4,15,0	118,57,36	6,0,0	297	114	0.393,0.679,0.613,1.0	0.883,1.0,1.0	-0.29
AT5G21970	AT5G21970	5	+	7261989	7263644	7262049	7263644	7261522	7261764	6,0,5,0	24,19,4,0	6,0,16	0,11,0	174	114	0.141,0.0,0.45,NA	1.0,0.0,1.0	-0.47
AT5G05970	NEDD1	5	+	1798957	1799134	1798960	1799134	1798250	1798877	0,0,15,0	0,14,27,22	26,0,0	13,39,0	117	114	NA,0.0,0.351,0.0	0.661,0.0,NA	-0.214
AT5G51230	EMF2	5	+	20827583	20827684	20827598	20827684	20827453	20827500	13,31,32,32	6,0,6,0	47,16,48	0,0,0	129	114	0.657,1.0,0.825,1.0	1.0,1.0,1.0	-0.129
AT5G37370	ATSRL1	5	-	14814825	14815052	14814825	14814848	14815171	14816046	31,24,21,16	9,0,8,0	28,0,15	7,3,0	318	114	0.553,1.0,0.485,1.0	0.589,0.0,1.0	0.23
AT3G09560	PAH1	3	-	2937205	2938737	2937205	2938730	2939099	2939456	0,13,10,0	8,7,0,0	4,0,9	0,0,0	121	114	0.0,0.636,1.0,NA	1.0,NA,1.0	-0.455
AT5G01230	AT5G01230	5	-	94481	94708	94481	94531	94947	94997	12,0,0,0	36,17,46,18	0,0,21	4,9,11	291	114	0.116,0.0,0.0,0.0	0.0,0.0,0.428	-0.114
AT1G04970	AT1G04970	1	+	1411876	1412054	1411914	1412054	1411087	1411623	2,0,0,5	0,13,25,0	0,3,9	0,0,15	152	114	1.0,0.0,0.0,1.0	NA,1.0,0.31	-0.155
AT1G70620	AT1G70620	1	+	26630504	26631104	26630700	26631104	26630246	26630303	50,56,64,33	9,8,0,0	23,27,10	0,0,0	310	114	0.671,0.72,1.0,1.0	1.0,1.0,1.0	-0.152
AT4G33740	AT4G33740	4	+	16187325	16189123	16187361	16189123	16186790	16186954	10,16,41,50	64,22,49,67	23,16,0	35,36,32	150	114	0.106,0.356,0.389,0.362	0.333,0.252,0.0	0.108
AT1G68872	AT1G68872	1	-	25890247	25890981	25890247	25890326	25891169	25891345	31,7,36,0	0,10,0,0	0,0,36	0,17,0	769	114	1.0,0.094,1.0,NA	NA,0.0,1.0	0.198
AT3G56510	AT3G56510	3	-	20945982	20946250	20945982	20946247	20946361	20946839	2,4,0,0	0,0,0,0	8,1,0	0,6,0	117	114	1.0,1.0,NA,NA	1.0,0.14,NA	0.43
AT3G43920	DCL3	3	+	15753768	15753943	15753771	15753943	15753386	15753681	17,25,0,0	0,0,0,3	7,1,0	0,0,0	117	114	1.0,1.0,NA,0.0	1.0,1.0,NA	-0.333
AT3G13990	AT3G13990	3	-	4626765	4626861	4626765	4626858	4626941	4627203	6,12,23,40	17,40,19,23	8,69,8	10,24,0	117	114	0.256,0.226,0.541,0.629	0.438,0.737,1.0	-0.312
AT5G22690	AT5G22690	5	+	7544536	7544694	7544558	7544694	7543638	7544325	0,1,8,0	0,0,0,13	3,0,19	0,0,0	136	114	NA,1.0,1.0,0.0	1.0,NA,1.0	-0.333
AT4G35140	AT4G35140	4	-	16723682	16724502	16723682	16724106	16724903	16725635	24,25,28,22	9,27,25,23	0,62,0	31,0,23	510	114	0.373,0.171,0.2,0.176	0.0,1.0,0.0	-0.103
AT5G06120	AT5G06120	5	+	1844736	1845549	1845291	1845549	1843936	1844184	42,37,25,19	0,1,0,10	28,0,5	0,0,0	669	114	1.0,0.863,1.0,0.245	1.0,NA,1.0	-0.223
AT1G01740	BSK4	1	-	272444	272555	272444	272531	272650	272983	13,0,40,1	10,1,3,0	9,0,0	0,0,0	138	114	0.518,0.0,0.917,1.0	1.0,NA,NA	-0.391
AT5G04110	GYRB3	5	-	1112649	1112778	1112649	1112775	1112901	1113000	0,13,0,0	0,11,14,5	9,14,28	36,0,8	117	114	NA,0.535,0.0,0.0	0.196,1.0,0.773	-0.478
AT3G26670	AT3G26670	3	-	9800469	9800661	9800469	9800608	9800814	9801209	23,5,19,6	0,12,3,0	19,14,6	0,0,0	167	114	1.0,0.221,0.812,1.0	1.0,1.0,1.0	-0.242
AT3G26670	AT3G26670	3	-	9800469	9800684	9800469	9800608	9800814	9801209	39,7,9,6	0,12,3,0	20,3,2	0,0,0	190	114	1.0,0.259,0.643,1.0	1.0,1.0,1.0	-0.274
AT3G26670	AT3G26670	3	-	9800469	9800684	9800469	9800661	9800814	9801209	16,2,0,0	0,0,10,0	7,0,0	6,11,4	137	114	1.0,1.0,0.0,NA	0.493,0.0,0.0	0.502
AT1G73910	ARP4A	1	+	27790075	27790334	27790122	27790334	27789896	27789970	0,28,11,22	0,0,0,0	14,18,16	9,0,0	161	114	NA,1.0,1.0,1.0	0.524,1.0,1.0	0.159
AT5G48150	PAT1	5	-	19523031	19524083	19523031	19524072	19524502	19524788	0,0,19,4	0,0,0,0	11,0,5	0,0,5	125	114	NA,NA,1.0,1.0	1.0,NA,0.477	0.262
AT1G29060	AT1G29060	1	+	10148041	10148165	10148070	10148165	10147604	10147918	12,61,87,77	13,1,15,0	80,60,120	4,0,13	143	114	0.424,0.98,0.822,1.0	0.941,1.0,0.88	-0.134
AT1G09980	AT1G09980	1	-	3258636	3258770	3258636	3258767	3258864	3259104	28,17,22,8	0,7,0,8	15,17,17	0,0,6	117	114	1.0,0.703,1.0,0.494	1.0,1.0,0.734	-0.112
AT3G42670	CHR38	3	-	14757929	14758073	14757929	14758067	14758177	14759593	0,0,0,0	11,2,0,0	0,10,8	0,41,0	120	114	0.0,0.0,NA,NA	NA,0.188,1.0	-0.594
AT1G24300	AT1G24300	1	-	8615115	8615188	8615115	8615161	8615283	8617437	8,0,0,0	9,2,24,8	0,0,0	22,21,9	141	114	0.418,0.0,0.0,0.0	0.0,0.0,0.0	0.104
AT1G44780	AT1G44780	1	+	16911209	16911289	16911212	16911289	16910814	16911132	12,48,10,24	17,7,19,37	22,9,0	4,0,42	117	114	0.408,0.87,0.339,0.387	0.843,1.0,0.0	-0.113
AT2G32760	AT2G32760	2	+	13892577	13892806	13892599	13892806	13891536	13892325	0,6,4,0	16,7,6,3	0,0,0	0,0,9	136	114	0.0,0.418,0.358,0.0	NA,NA,0.0	0.194
AT1G67325	AT1G67325	1	-	25210282	25210310	25210282	25210307	25210503	25210613	41,53,40,15	27,24,15,2	50,28,13	9,12,0	117	114	0.597,0.683,0.722,0.88	0.844,0.695,1.0	-0.126
AT1G12370	PHR1	1	-	4207111	4207170	4207111	4207152	4207242	4207279	44,38,56,22	0,0,0,0	40,45,5	0,11,7	132	114	1.0,1.0,1.0,1.0	1.0,0.779,0.382	0.28
AT5G24310	ABIL3	5	+	8274585	8274732	8274646	8274732	8273558	8273842	25,2,7,12	0,7,8,0	12,18,0	0,0,0	175	114	1.0,0.157,0.363,1.0	1.0,1.0,NA	-0.37
AT1G32070	NSI	1	-	11535224	11535340	11535224	11535337	11535457	11535569	27,1,25,31	0,10,0,2	15,17,0	3,0,0	117	114	1.0,0.089,1.0,0.938	0.83,1.0,NA	-0.158
AT5G11030	ALF4	5	-	3490806	3491237	3490806	3491225	3491426	3492030	29,32,32,57	7,2,8,0	34,48,25	0,0,0	126	114	0.789,0.935,0.784,1.0	1.0,1.0,1.0	-0.123
AT1G17940	AT1G17940	1	-	6169988	6170143	6169988	6170103	6170413	6170503	12,0,19,0	12,0,0,0	5,0,17	0,0,0	154	114	0.425,NA,1.0,NA	1.0,NA,1.0	-0.287
AT2G20585	NFD6	2	+	8866092	8866403	8866347	8866403	8865657	8865779	121,112,54,74	65,91,82,35	34,9,0	99,82,66	369	114	0.365,0.275,0.169,0.395	0.096,0.033,0.0	0.258
AT1G19330	AT1G19330	1	-	6681360	6681515	6681360	6681500	6681682	6681809	31,22,42,20	5,43,98,14	17,27,7	54,29,35	129	114	0.846,0.311,0.275,0.558	0.218,0.451,0.15	0.224
AT5G48520	AUG3	5	+	19663926	19663984	19663929	19663984	19663712	19663794	2,6,0,6	0,7,22,28	8,12,0	16,42,20	117	114	1.0,0.455,0.0,0.173	0.328,0.218,0.0	0.225
AT4G10950	AT4G10950	4	-	6712841	6712969	6712841	6712957	6713145	6713512	0,0,9,0	0,0,0,0	14,0,0	8,0,0	126	114	NA,NA,1.0,NA	0.613,NA,NA	0.387
AT1G63110	AT1G63110	1	+	23405637	23405762	23405657	23405762	23405412	23405445	24,69,23,30	0,3,0,0	25,7,109	10,1,0	134	114	1.0,0.951,1.0,1.0	0.68,0.856,1.0	0.142
AT2G39950	AT2G39950	2	-	16678034	16679015	16678034	16678278	16679656	16679772	1,1,29,0	16,0,7,19	0,0,0	7,1,18	851	114	0.008,1.0,0.357,0.0	0.0,0.0,0.0	0.341
AT2G39950	AT2G39950	2	-	16678034	16679426	16678034	16678278	16679656	16679772	0,6,60,0	16,0,7,19	0,0,0	7,1,18	1262	114	0.0,1.0,0.436,0.0	0.0,0.0,0.0	0.359
AT1G75150	AT1G75150	1	-	28204386	28204774	28204386	28204738	28204857	28205121	10,13,20,1	23,5,0,0	6,3,12	3,0,0	150	114	0.248,0.664,1.0,1.0	0.603,1.0,1.0	-0.14
AT5G13870	XTH5	5	-	4476030	4476720	4476030	4476566	4476997	4477090	0,0,3,15	4,2,0,12	0,0,0	1,0,0	268	114	0.0,0.0,1.0,0.347	0.0,NA,NA	0.337
AT5G40910	AT5G40910	5	+	16395536	16397169	16396097	16397169	16395210	16395275	0,39,64,17	0,0,0,2	23,27,37	0,0,0	675	114	NA,1.0,1.0,0.589	1.0,1.0,1.0	-0.137
AT1G80490	TPR1	1	-	30264999	30265109	30264999	30265106	30265248	30265372	7,6,1,0	2,15,3,4	2,20,0	1,10,2	117	114	0.773,0.28,0.245,0.0	0.661,0.661,0.0	-0.116
AT1G17350	AT1G17350	1	+	5942347	5942442	5942380	5942442	5941749	5941842	0,2,3,14	5,0,0,0	2,6,3	0,0,0	147	114	0.0,1.0,1.0,1.0	1.0,1.0,1.0	-0.25
AT1G17130	AT1G17130	1	+	5854864	5855035	5854885	5855035	5854092	5854461	5,52,12,38	103,220,93,161	39,8,24	101,82,10	135	114	0.039,0.166,0.098,0.166	0.246,0.076,0.67	-0.213
AT5G39220	AT5G39220	5	+	15706583	15706633	15706607	15706633	15706381	15706479	80,45,56,44	7,5,0,16	26134232	0,1,0	138	114	0.904,0.881,1.0,0.694	1.0,0.991,1.0	-0.127
AT1G67040	TRM22	1	-	25019104	25019709	25019104	25019703	25019778	25019908	23,37,6,16	41,23,21,9	6,0,12	19,2,32	120	114	0.348,0.604,0.213,0.628	0.231,0.0,0.263	0.284
AT1G24706	THO2	1	+	8753666	8754475	8753669	8754475	8753378	8753586	0,2,0,0	0,3,9,0	0,0,0	31,13,15	117	114	NA,0.394,0.0,NA	0.0,0.0,0.0	0.197
AT5G08190	NF-YB12	5	+	2636942	2637433	2636945	2637433	2636787	2636856	85181169147	0,8,4,0	214189135	24,17,34	117	114	1.0,0.957,0.976,1.0	0.897,0.915,0.795	0.114
AT1G35320	AT1G35320	1	-	12960893	12961027	12960893	12961024	12961139	12961319	0,6,0,0	0,40,2,9	6,17,0	10,6,0	117	114	NA,0.128,0.0,0.0	0.369,0.734,NA	-0.509
AT1G29960	AT1G29960	1	+	10495013	10495251	10495026	10495251	10494626	10494938	0,0,1,11	21,16,23,0	0,0,17	7,4,19	127	114	0.0,0.0,0.038,1.0	0.0,0.0,0.445	0.111
AT1G48360	AT1G48360	1	+	17871532	17871738	17871677	17871738	17871318	17871459	0,47,21,17	0,0,2,14	17,11,0	0,1,0	259	114	NA,1.0,0.822,0.348	1.0,0.829,NA	-0.191
AT1G18410	AT1G18410	1	-	6341105	6341327	6341105	6341228	6341539	6341600	0,15,0,0	0,0,0,0	5,0,0	2,0,0	213	114	NA,1.0,NA,NA	0.572,NA,NA	0.428
AT3G24560	RSY3	3	+	8964625	8964812	8964635	8964812	8964394	8964555	0,14,5,0	6,0,0,4	0,10,0	5,21,5	124	114	0.0,1.0,1.0,0.0	0.0,0.304,0.0	0.399
AT1G61150	AT1G61150	1	+	22542862	22542981	22542957	22542981	22542496	22542673	29,19,58,53	14,29,14,15	91,30,42	14,0,10	209	114	0.53,0.263,0.693,0.658	0.78,1.0,0.696	-0.289
AT1G08680	ZIGA4	1	+	2766505	2766643	2766508	2766643	2765575	2766175	33,45,11,10	9,0,0,16	13,16,15	0,0,0	117	114	0.781,1.0,1.0,0.378	1.0,1.0,1.0	-0.21
AT5G23450	LCBK1	5	-	7908507	7909184	7908507	7909050	7909353	7909623	44,70,61,26	6,0,0,16	34,77,25	0,8,0	248	114	0.771,1.0,1.0,0.428	1.0,0.816,1.0	-0.139
AT1G08840	emb2411	1	-	2837385	2837607	2837385	2837598	2837697	2837865	0,0,0,0	0,2,1,0	0,0,5	1,3,3	123	114	NA,0.0,0.0,NA	0.0,0.0,0.607	-0.202
AT5G35180	AT5G35180	5	+	13427819	13427896	13427831	13427896	13427498	13427594	19,0,3,5	20,49,27,14	0,0,0	9,23,4	126	114	0.462,0.0,0.091,0.244	0.0,0.0,0.0	0.199
AT4G04790	AT4G04790	4	-	2438328	2438934	2438328	2438922	2439005	2439053	0,10,16,1	0,0,0,12	0,4,0	0,0,0	126	114	NA,1.0,1.0,0.07	NA,1.0,NA	-0.31
AT2G44750	TPK2	2	+	18452273	18452523	18452279	18452523	18452086	18452188	1,13,16,29	0,3,0,0	8,0,8	11,7,18	120	114	1.0,0.805,1.0,1.0	0.409,0.0,0.297	0.716
AT5G10630	AT5G10630	5	+	3361138	3361363	3361153	3361363	3360756	3360921	0,0,0,0	0,2,0,9	5,0,0	0,0,0	129	114	NA,0.0,NA,0.0	1.0,NA,NA	-1
AT4G27040	VPS22	4	-	13574525	13574673	13574525	13574622	13574741	13574852	9,0,9,8	41,0,28,2	3,11,0	21,4,22	165	114	0.132,NA,0.182,0.734	0.09,0.655,0.0	0.101
AT5G09410	EICBP.B	5	+	2923507	2923572	2923518	2923572	2923203	2923333	0,0,0,5	0,12,1,2	0,0,0	0,38,0	125	114	NA,0.0,0.0,0.695	NA,0.0,NA	0.232
AT5G59830	AT5G59830	5	+	24105304	24105425	24105357	24105425	24105040	24105163	14,18,32,32	0,0,0,0	11,6,27	0,2,2	167	114	1.0,1.0,1.0,1.0	1.0,0.672,0.902	0.142
AT4G15510	PPD1	4	+	8861035	8861140	8861049	8861140	8860525	8860814	20,25,26,10	0,12,2,11	0,26,20	0,0,0	128	114	1.0,0.65,0.92,0.447	NA,1.0,1.0	-0.246
AT4G15510	PPD1	4	+	8861323	8861752	8861333	8861752	8861035	8861140	17,74,56,41	0,12,9,6	0,15,20	0,0,0	124	114	1.0,0.85,0.851,0.863	NA,1.0,1.0	-0.109
AT1G57870	SK42	1	-	21434736	21434972	21434736	21434968	21435252	21435369	27,4,5,6	0,0,15,0	9,4,19	2,0,0	118	114	1.0,1.0,0.244,1.0	0.813,1.0,1.0	-0.127
AT1G55310	SCL33	1	+	20632147	20632279	20632150	20632279	20631884	20632055	24,41,32,19	40,75,80,64	40,6,26	126,51,114	117	114	0.369,0.348,0.28,0.224	0.236,0.103,0.182	0.132
AT3G52030	AT3G52030	3	+	19302864	19303031	19302927	19303031	19302550	19302649	0,0,0,0	7,55,24,46	3,0,8	43,8,9	177	114	0.0,0.0,0.0,0.0	0.043,0.0,0.364	-0.136
AT4G01880	AT4G01880	4	-	812248	812563	812248	812550	812652	812718	65,91,18,15	5,4,8,0	27,0,49	0,8,0	127	114	0.921,0.953,0.669,1.0	1.0,0.0,1.0	0.219
AT2G43080	AT-P4H-1	2	+	17917825	17917882	17917830	17917882	17917666	17917737	0,0,3,11	19,0,3,41	0,0,0	23,18,18	119	114	0.0,NA,0.489,0.204	0.0,0.0,0.0	0.231
AT1G60200	AT1G60200	1	-	22203492	22204553	22203492	22203749	22204826	22205400	2,11,177,13	9,18,19,16	232,0,59	16,16,5	918	114	0.027,0.071,0.536,0.092	0.643,0.0,0.594	-0.231
AT1G54680	AT1G54680	1	+	20413943	20414015	20413961	20414015	20413725	20413869	0,35,12,0	0,0,3,7	13,10,0	0,0,0	132	114	NA,1.0,0.776,0.0	1.0,1.0,NA	-0.408
AT2G44530	AT2G44530	2	+	18383961	18384138	18383964	18384138	18383514	18383827	35,19,38,15	0,11,0,2	42,43,44	0,0,0	117	114	1.0,0.627,1.0,0.88	1.0,1.0,1.0	-0.123
AT1G47230	CYCA3	1	+	17307671	17307827	17307674	17307827	17307344	17307577	32,13,12,0	31,20,27,61	9,45,0	53,66,13	117	114	0.501,0.388,0.302,0.0	0.142,0.399,0.0	0.117
AT1G80245	AT1G80245	1	+	30174538	30174627	30174545	30174627	30174156	30174289	14,3,5,9	0,33,0,0	12,0,1	0,0,0	121	114	1.0,0.079,1.0,1.0	1.0,NA,1.0	-0.23
AT5G62760	AT5G62760	5	-	25207371	25207478	25207371	25207427	25207832	25207902	0,2,0,2	0,0,0,0	0,0,0	7,4,0	165	114	NA,1.0,NA,1.0	0.0,0.0,NA	1
AT2G02960	AT2G02960	2	-	863782	864020	863782	863995	864247	864452	8,11,8,20	0,11,0,4	7,13,0	8,25,14	139	114	1.0,0.451,1.0,0.804	0.418,0.299,0.0	0.575
AT1G31160	HINT	1	-	11123028	11123193	11123028	11123146	11123403	11123551	0,9,19,18	83,209,164,11	0,3,4	154,67,96	161	114	0.0,0.03,0.076,0.537	0.0,0.031,0.029	0.141
AT1G63830	AT1G63830	1	+	23685396	23685510	23685405	23685510	23685092	23685299	0,7,5,1	68,73,63,84	7,14,17	64,89,59	123	114	0.0,0.082,0.069,0.011	0.092,0.127,0.211	-0.103
AT5G06265	AT5G06265	5	+	1905778	1906766	1906563	1906766	1905247	1905383	0,113,57,89	0,8,25,3	49,14,53	15,4,25	899	114	NA,0.642,0.224,0.79	0.293,0.307,0.212	0.281
AT5G41120	AT5G41120	5	-	16457604	16457711	16457604	16457696	16457853	16457958	15,0,7,0	0,0,0,0	0,13,0	0,0,8	129	114	1.0,NA,1.0,NA	NA,1.0,0.0	0.5
AT3G13225	AT3G13225	3	-	4261870	4262165	4261870	4261995	4262233	4262255	0,11,0,3	0,0,2,0	3,17,0	9,0,0	284	114	NA,1.0,0.0,1.0	0.118,1.0,NA	0.108
AT5G46410	SSP4	5	+	18826286	18826417	18826295	18826417	18825915	18826172	20,3,0,5	16,42,59,13	8,0,0	64,8,47	123	114	0.537,0.062,0.0,0.263	0.104,0.0,0.0	0.181
AT4G05210	LpxD1	4	+	2683401	2683617	2683406	2683617	2682612	2683017	0,1,0,0	4,4,0,0	2,7,0	1,6,0	119	114	0.0,0.193,NA,NA	0.657,0.528,NA	-0.496
AT5G20580	AT5G20580	5	-	6962000	6962109	6962000	6962105	6962218	6962306	0,0,1,0	0,0,8,0	0,0,1	0,0,0	118	114	NA,NA,0.108,NA	NA,NA,1.0	-0.892
AT3G09920	PIP5K9	3	-	3042459	3043868	3042459	3043812	3044664	3044989	0,0,14,0	0,3,0,4	1,0,0	0,0,0	170	114	NA,0.0,1.0,0.0	1.0,NA,NA	-0.667
AT1G01690	PRD3	1	+	250013	250151	250016	250151	249773	249930	19,16,14,7	19,21,5,3	11,39,3	12,19,16	117	114	0.494,0.426,0.732,0.695	0.472,0.667,0.154	0.156
AT1G55340	AT1G55340	1	+	20652901	20653172	20652931	20653172	20652575	20652822	253188137126	24,57,27,60	164106129	32,2,22	144	114	0.893,0.723,0.801,0.624	0.802,0.977,0.823	-0.107
AT5G36930	AT5G36930	5	-	14571428	14571933	14571428	14571909	14572404	14572449	0,0,0,0	0,1,0,0	0,1,0	18,0,0	138	114	NA,0.0,NA,NA	0.0,1.0,NA	-0.5
AT5G67540	AT5G67540	5	-	26945172	26945782	26945172	26945699	26946015	26946377	1,0,0,0	3,0,4,19	9,0,46	16,2,9	197	114	0.162,NA,0.0,0.0	0.246,0.0,0.747	-0.277
AT2G38880	NF-YB1	2	+	16240307	16240883	16240574	16240883	16240138	16240219	44,153,96,70	11,0,0,0	95,40,69	0,0,0	381	114	0.545,1.0,1.0,1.0	1.0,1.0,1.0	-0.114
AT3G25440	LOH1	3	+	9224241	9225739	9224263	9225739	9223955	9224137	5,24,1,0	0,13,0,0	11,6,1	0,0,0	136	114	1.0,0.607,1.0,NA	1.0,1.0,1.0	-0.131
AT4G31570	AT4G31570	4	+	15298134	15303824	15298145	15303824	15297330	15297993	14,0,0,0	0,0,0,0	0,0,0	7,0,0	125	114	1.0,NA,NA,NA	0.0,NA,NA	1
AT4G31570	AT4G31570	4	+	15298134	15303824	15298145	15303824	15297330	15297997	6,0,7,7	0,2,0,0	0,1,0	0,0,0	125	114	1.0,0.0,1.0,1.0	NA,1.0,NA	-0.25
AT1G77765	AT1G77765	1	+	29245725	29246237	29245728	29246237	29245049	29245374	0,3,0,0	0,8,0,0	0,17,0	0,0,0	117	114	NA,0.268,NA,NA	NA,1.0,NA	-0.732
AT5G57270	AT5G57270	5	-	23203347	23203390	23203347	23203375	23203497	23203899	5,0,0,0	0,18,1,10	2,0,0	0,0,8	129	114	1.0,0.0,0.0,0.0	1.0,NA,0.0	-0.25
AT3G27610	AT3G27610	3	-	10227328	10227808	10227328	10227389	10227887	10227986	44,0,32,18	0,0,0,0	32,15,0	2,0,0	533	114	1.0,NA,1.0,1.0	0.774,1.0,NA	0.113
AT5G27970	AT5G27970	5	+	10009230	10009318	10009233	10009318	10009043	10009141	0,4,0,6	0,0,0,0	6,5,0	4,0,0	117	114	NA,1.0,NA,1.0	0.594,1.0,NA	0.203
AT4G23860	AT4G23860	4	+	12409294	12409419	12409297	12409419	12409006	12409165	0,16,0,12	7,15,10,4	9,0,10	22,0,7	117	114	0.0,0.51,0.0,0.745	0.285,NA,0.582	-0.12
AT1G53120	AT1G53120	1	+	19794365	19794465	19794368	19794465	19794185	19794284	35,10,38,43	0,17,0,0	34,41,54	0,0,0	117	114	1.0,0.364,1.0,1.0	1.0,1.0,1.0	-0.159
AT1G23230	AT1G23230	1	+	8247854	8247949	8247866	8247949	8247675	8247759	0,5,4,7	0,0,0,0	0,9,14	1,0,0	126	114	NA,1.0,1.0,1.0	0.0,1.0,1.0	0.333
AT1G53780	AT1G53780	1	-	20076129	20076205	20076129	20076202	20076306	20076433	0,5,4,0	5,6,4,0	0,5,0	0,0,0	117	114	0.0,0.448,0.494,NA	NA,1.0,NA	-0.686
AT4G13030	AT4G13030	4	+	7607657	7607834	7607660	7607834	7607496	7607557	0,0,1,4	0,0,0,0	0,0,0	0,16,0	117	114	NA,NA,1.0,1.0	NA,0.0,NA	1
AT1G07170	AT1G07170	1	+	2200329	2201049	2200462	2201049	2200173	2200219	0,0,4,38	0,3,0,0	4,0,6	2,0,2	247	114	NA,0.0,1.0,1.0	0.48,NA,0.581	0.136
AT5G26910	TRM8	5	-	9469089	9469139	9469089	9469136	9469414	9469534	20,19,0,23	0,0,3,0	0,5,50	0,0,0	117	114	1.0,1.0,0.0,1.0	NA,1.0,1.0	-0.25
AT5G60570	AT5G60570	5	+	24348169	24350164	24348367	24350164	24347782	24348026	4,8,14,3	0,0,0,0	6,0,0	2,0,0	312	114	1.0,1.0,1.0,1.0	0.523,NA,NA	0.477
AT5G18680	TLP11	5	-	6229731	6230010	6229731	6229819	6230117	6230630	1,0,0,0	0,7,36,4	1,1,0	2,19,4	305	114	1.0,0.0,0.0,0.0	0.157,0.019,0.0	0.191
AT2G38780	AT2G38780	2	+	16213255	16213322	16213263	16213322	16212807	16212900	3,8,3,0	0,0,9,4	18,0,0	9,1,0	122	114	1.0,1.0,0.238,0.0	0.651,0.0,NA	0.234
AT5G12440	AT5G12440	5	-	4041473	4041676	4041473	4041648	4042037	4042254	4,0,4,0	0,10,0,0	17,1,0	0,0,0	142	114	1.0,0.0,1.0,NA	1.0,1.0,NA	-0.333
AT5G12440	AT5G12440	5	-	4041473	4041709	4041473	4041648	4042037	4042254	14,0,22,0	0,10,0,0	5,1,0	0,0,0	175	114	1.0,0.0,1.0,NA	1.0,1.0,NA	-0.333
AT5G12440	AT5G12440	5	-	4041473	4041709	4041473	4041676	4042037	4042254	10,0,18,0	0,0,0,0	0,0,0	12,0,0	147	114	1.0,NA,1.0,NA	0.0,NA,NA	1
AT1G73350	AT1G73350	1	-	27576238	27576345	27576238	27576339	27576430	27576479	51,4,26,49	7,33,6,2	26,10,66	0,0,37	120	114	0.874,0.103,0.805,0.959	1.0,1.0,0.629	-0.191
AT4G14520	AT4G14520	4	+	8341935	8342238	8342197	8342238	8341243	8341478	0,0,0,0	0,0,0,4	21,6,0	2,0,0	376	114	NA,NA,NA,0.0	0.761,1.0,NA	-0.881
AT4G14520	AT4G14520	4	+	8341935	8343258	8342453	8343258	8341243	8341478	0,0,0,0	23,19,23,7	33,6,0	0,5,0	632	114	0.0,0.0,0.0,0.0	1.0,0.178,NA	-0.589
AT5G16420	AT5G16420	5	+	5369777	5370242	5369798	5370242	5367970	5369691	0,0,0,0	3,11,0,0	16,9,0	0,7,16	135	114	0.0,0.0,NA,NA	1.0,0.521,0.0	-0.507
AT1G74420	FUT3	1	-	27968020	27969345	27968020	27969333	27969546	27969965	0,23,3,0	0,0,0,0	4,0,0	0,0,10	126	114	NA,1.0,1.0,NA	1.0,NA,0.0	0.5
AT1G25290	RBL10	1	+	8868308	8868397	8868329	8868397	8868138	8868235	0,3,2,0	9,0,2,12	4,0,0	15,5,4	135	114	0.0,1.0,0.458,0.0	0.184,0.0,0.0	0.303
AT5G26180	AT5G26180	5	+	9153043	9153502	9153331	9153502	9152753	9152885	8,62,49,28	0,0,5,0	40,8,22	0,10,0	402	114	1.0,1.0,0.735,1.0	1.0,0.185,1.0	0.205
AT3G01380	AT3G01380	3	-	148953	149109	148953	149065	149202	149394	0,0,17,3	8,0,0,0	3,29,0	0,0,0	158	114	0.0,NA,1.0,1.0	1.0,1.0,NA	-0.333
AT1G17450	AT1G17450	1	-	5994487	5995117	5994487	5995033	5995212	5995398	0,5,5,6	0,0,0,0	8,7,33	9,0,0	198	114	NA,1.0,1.0,1.0	0.339,1.0,1.0	0.22
AT1G33060	NAC014	1	-	11975306	11975715	11975306	11975703	11975828	11975978	42,5,6,15	0,2,1,0	14,29,3	0,0,0	126	114	1.0,0.693,0.844,1.0	1.0,1.0,1.0	-0.116
AT3G59210	AT3G59210	3	+	21889780	21890877	21889909	21890877	21889475	21889695	0,15,7,25	0,0,0,11	0,14,11	0,0,0	243	114	NA,1.0,1.0,0.516	NA,1.0,1.0	-0.161
AT5G08450	AT5G08450	5	-	2730905	2732642	2730905	2732605	2732740	2732925	22,60,88,46	17,53,21,2	8,25,23	19,7,23	151	114	0.494,0.461,0.76,0.946	0.241,0.729,0.43	0.199
AT1G15240	AT1G15240	1	+	5247990	5248201	5248074	5248201	5247764	5247900	0,0,1,1	21,9,15,0	0,0,0	28,9,24	198	114	0.0,0.0,0.037,1.0	0.0,0.0,0.0	0.259
AT2G27790	AT2G27790	2	-	11848912	11848993	11848912	11848973	11849063	11849147	7,5,1,19	0,0,6,0	10,10,11	0,0,0	134	114	1.0,1.0,0.124,1.0	1.0,1.0,1.0	-0.219
AT3G17120	AT3G17120	3	+	5841820	5842860	5842157	5842860	5841045	5841605	21,19,1,22	21,12,64,46	21,0,0	94,0,6	451	114	0.202,0.286,0.004,0.108	0.053,NA,0.0	0.123
AT1G60850	ATRPAC42	1	-	22400020	22400178	22400020	22400167	22400284	22400413	7,5,4,1	6,2,1,7	0,0,0	19,14,10	125	114	0.516,0.695,0.785,0.115	0.0,0.0,0.0	0.528
AT1G12430	ARK3	1	-	4234363	4234495	4234363	4234492	4234559	4234703	0,11,0,0	5,24,16,0	0,0,0	20,5,19	117	114	0.0,0.309,0.0,NA	0.0,0.0,0.0	0.103
AT1G11840	GLX1	1	+	3996015	3996142	3996040	3996142	3995157	3995470	24,64,30,50	81,79,63,80	12,19,44	59111111	139	114	0.195,0.399,0.281,0.339	0.143,0.123,0.245	0.133
AT1G05870	AT1G05870	1	-	1771386	1771814	1771386	1771757	1771891	1771954	0,8,0,9	0,8,0,0	5,9,0	0,0,0	171	114	NA,0.4,NA,1.0	1.0,1.0,NA	-0.3
AT1G15280	AT1G15280	1	+	5253545	5253751	5253548	5253751	5253287	5253387	44,20,23,46	0,18,5,0	35,34,56	35,7,28	117	114	1.0,0.52,0.818,1.0	0.494,0.826,0.661	0.174
AT1G70550	AT1G70550	1	+	26599065	26599228	26599081	26599228	26598761	26598980	0,0,0,0	0,21,2,1	0,0,3	0,24,8	130	114	NA,0.0,0.0,0.0	NA,0.0,0.247	-0.123
AT5G55390	EDM2	5	-	22453995	22454492	22453995	22454437	22454702	22454802	0,0,0,0	0,2,0,10	3,8,2	0,4,5	169	114	NA,0.0,NA,0.0	1.0,0.574,0.212	-0.595
AT1G61240	AT1G61240	1	+	22582296	22582433	22582407	22582433	22581335	22581721	50,8,66,66	0,3,3,0	23,77,28	0,0,0	225	114	1.0,0.575,0.918,1.0	1.0,1.0,1.0	-0.127
AT1G61240	AT1G61240	1	+	22582296	22582433	22582407	22582433	22581909	22582114	22,8,63,48	0,5,0,0	23,47,20	0,0,0	225	114	1.0,0.448,1.0,1.0	1.0,1.0,1.0	-0.138
AT4G21720	AT4G21720	4	+	11543743	11543899	11543795	11543899	11543532	11543586	0,32,5,10	34,41,41,28	8,0,12	42,28,0	166	114	0.0,0.349,0.077,0.197	0.116,0.0,1.0	-0.216
AT2G07050	CAS1	2	+	2925422	2925806	2925620	2925806	2924359	2924826	0,14,0,0	6,2,15,22	0,0,0	12,44,35	312	114	0.0,0.719,0.0,0.0	0.0,0.0,0.0	0.18
AT1G21610	AT1G21610	1	+	7576948	7577035	7576951	7577035	7576751	7576864	37,25,2,6	24,56,21,27	0,2,0	4,7,4	117	114	0.6,0.303,0.085,0.178	0.0,0.218,0.0	0.219
AT1G50840	POLGAMMA2	1	+	18841947	18842407	18841950	18842407	18840964	18841644	6,0,3,11	0,0,0,0	0,0,0	2,3,4	117	114	1.0,NA,1.0,1.0	0.0,0.0,0.0	1
AT1G63490	AT1G63490	1	-	23549232	23549385	23549232	23549382	23549649	23549832	0,0,0,0	0,0,0,1	0,0,1	0,5,0	117	114	NA,NA,NA,0.0	NA,0.0,1.0	-0.5
AT5G53450	ORG1	5	+	21689189	21689506	21689268	21689506	21688762	21688941	11,0,6,0	0,0,0,0	8,0,0	0,2,0	193	114	1.0,NA,1.0,NA	1.0,0.0,NA	0.5
AT4G38270	GAUT3	4	+	17939441	17939582	17939445	17939582	17939038	17939168	8,0,0,0	10,16,0,0	0,0,0	8,0,14	118	114	0.436,0.0,NA,NA	0.0,NA,0.0	0.218
AT4G38270	GAUT3	4	+	17939441	17939582	17939445	17939582	17939038	17939176	7,4,11,10	10,0,0,0	0,0,22	0,0,0	118	114	0.403,1.0,1.0,1.0	NA,NA,1.0	-0.149
AT1G80770	PDE318	1	+	30355423	30355786	30355662	30355786	30355114	30355353	27,46,41,49	4,3,0,0	56,86,38	0,0,0	353	114	0.686,0.832,1.0,1.0	1.0,1.0,1.0	-0.121
AT1G59750	ARF1	1	+	21983071	21983541	21983080	21983541	21982823	21982995	49,60,37,76	25,19,25,0	24,5,33	28,11,12	123	114	0.645,0.745,0.578,1.0	0.443,0.296,0.718	0.256
AT5G19210	AT5G19210	5	+	6461991	6462105	6461995	6462105	6461804	6461898	0,6,0,0	0,0,0,0	3,0,5	0,8,0	118	114	NA,1.0,NA,NA	1.0,0.0,1.0	0.333
AT1G01920	AT1G01920	1	+	316522	316713	316538	316713	316343	316440	0,0,0,12	18,18,0,19	0,0,0	19,19,21	130	114	0.0,0.0,NA,0.356	0.0,0.0,0.0	0.119
AT1G03457	AT1G03457	1	-	862487	862640	862487	862613	862752	862804	0,10,8,1	35,13,47,1	6,0,3	24,22,12	141	114	0.0,0.383,0.121,0.447	0.168,0.0,0.168	0.126
AT1G29400	ML5	1	-	10293569	10293722	10293569	10293719	10294137	10294630	0,0,0,0	0,0,2,0	0,2,0	0,0,0	117	114	NA,NA,0.0,NA	NA,1.0,NA	-1
AT2G45023	AT2G45023	2	-	18571094	18571179	18571094	18571165	18571329	18571398	0,0,0,0	6,11,10,53	0,15,5	17,0,15	128	114	0.0,0.0,0.0,0.0	0.0,1.0,0.229	-0.41
AT5G18420	AT5G18420	5	-	6105904	6105989	6105904	6105986	6106199	6106341	19,40,32,13	51,75,37,86	52,53,86	49,32,52	117	114	0.266,0.342,0.457,0.128	0.508,0.617,0.617	-0.282
AT1G31500	AT1G31500	1	-	11276059	11276181	11276059	11276166	11276478	11276636	0,0,12,8	4,5,2,4	1,6,0	11,25,14	129	114	0.0,0.0,0.841,0.639	0.074,0.175,0.0	0.287
AT3G04380	SUVR4	3	+	1162030	1162933	1162043	1162933	1161365	1161626	15,16,1,0	32,16,11,12	0,0,0	15,4,0	127	114	0.296,0.473,0.075,0.0	0.0,0.0,NA	0.211
AT1G08820	VAP27-2	1	-	2824363	2824915	2824363	2824476	2825166	2825481	1,19,0,45	4,8,10,4	17,0,1	17,28,38	553	114	0.049,0.329,0.0,0.699	0.171,0.0,0.005	0.211
AT5G40840	SYN2	5	-	16360267	16360304	16360267	16360301	16360416	16361000	19,10,1,7	15,8,12,11	0,0,0	9,17,0	117	114	0.552,0.549,0.075,0.383	0.0,0.0,NA	0.39
AT3G03950	ECT1	3	+	1022152	1022374	1022164	1022374	1021910	1021981	128,181,72,36	16,18,28,27	69,49,103	19,0,12	126	114	0.879,0.901,0.699,0.547	0.767,1.0,0.886	-0.128
AT5G22210	AT5G22210	5	+	7359533	7360051	7359548	7360051	7358777	7358883	22,27,38,0	0,7,11,11	24,21,13	1,0,0	129	114	1.0,0.773,0.753,0.0	0.955,1.0,1.0	-0.353
AT1G05710	AT1G05710	1	+	1716558	1716735	1716690	1716735	1716418	1716484	88,190,219,80	31,0,6,21	117,61,128	2,0,10	246	114	0.568,1.0,0.944,0.638	0.964,1.0,0.856	-0.152
AT3G09830	AT3G09830	3	+	3017142	3017576	3017163	3017576	3016489	3016804	0,0,0,6	0,5,0,0	0,5,0	0,12,0	135	114	NA,0.0,NA,1.0	NA,0.26,NA	0.24
AT1G54217	AT1G54217	1	-	20244703	20244824	20244703	20244821	20244995	20245059	1,0,0,0	11,21,34,0	0,18,14	7,13,11	117	114	0.081,0.0,0.0,NA	0.0,0.574,0.554	-0.349
AT1G12350	COAB	1	+	4198561	4198999	4198862	4198999	4198365	4198485	0,0,5,0	0,0,0,4	0,0,1	0,0,0	415	114	NA,NA,1.0,0.0	NA,NA,1.0	-0.5
AT1G58025	AT1G58025	1	-	21459370	21459431	21459370	21459428	21460033	21460268	14,23,40,13	25,41,17,17	7,35,33	41,29,0	117	114	0.353,0.353,0.696,0.427	0.143,0.54,1.0	-0.104
AT1G01060	LHY	1	-	34400	35474	34400	35471	35566	35647	6,7,0,7	0,0,0,3	0,2,0	0,3,0	117	114	1.0,1.0,NA,0.695	NA,0.394,NA	0.504
AT1G31830	PUT2	1	-	11418588	11420423	11418588	11420356	11420683	11420961	0,0,6,16	16,0,0,0	4,0,0	7,0,0	181	114	0.0,NA,1.0,1.0	0.265,NA,NA	0.402
AT2G19920	AT2G19920	2	-	8605805	8605880	8605805	8605877	8606081	8606196	1,0,0,0	0,0,0,0	0,0,0	0,0,2	117	114	1.0,NA,NA,NA	NA,NA,0.0	1
AT5G57700	AT5G57700	5	+	23375272	23375385	23375282	23375385	23374873	23374983	0,0,9,6	0,0,2,12	0,0,1	0,0,0	124	114	NA,NA,0.805,0.315	NA,NA,1.0	-0.44
AT1G18730	PnsB4	1	+	6460895	6461073	6460898	6461073	6460766	6460808	0,8,8,0	0,0,13,0	12,12,32	0,0,0	117	114	NA,1.0,0.375,NA	1.0,1.0,1.0	-0.312
AT3G52660	AT3G52660	3	+	19522135	19522957	19522563	19522957	19521653	19521823	16,100,75,63	13,19,9,15	43,22,3	10,14,12	542	114	0.206,0.525,0.637,0.469	0.475,0.248,0.05	0.202
AT3G63340	AT3G63340	3	-	23395903	23395983	23395903	23395980	23396114	23396479	0,4,13,0	6,14,6,10	0,8,4	1,0,2	117	114	0.0,0.218,0.679,0.0	0.0,1.0,0.661	-0.329
AT1G37150	HCS2	1	-	14175169	14175246	14175169	14175218	14175329	14175396	0,4,0,0	0,0,0,0	4,0,0	4,0,0	142	114	NA,1.0,NA,NA	0.445,NA,NA	0.555
AT1G37150	HCS2	1	-	14176682	14176754	14176682	14176744	14176826	14177100	0,0,10,0	0,0,2,0	0,0,0	5,0,0	124	114	NA,NA,0.821,NA	0.0,NA,NA	0.821
AT4G09150	AT4G09150	4	+	5831043	5831204	5831046	5831204	5830821	5830966	0,8,2,0	7,25,61,13	3,16,17	42,75,38	117	114	0.0,0.238,0.031,0.0	0.065,0.172,0.304	-0.113
AT1G28520	VOZ1	1	+	10030063	10030213	10030111	10030213	10029673	10029943	24,7,15,7	0,0,0,0	12,34,0	0,0,10	162	114	1.0,1.0,1.0,1.0	1.0,1.0,0.0	0.333
AT1G50000	AT1G50000	1	-	18515543	18515658	18515543	18515597	18515763	18515825	0,29,0,8	34,24,2,2	0,0,0	11,0,0	175	114	0.0,0.44,0.0,0.723	0.0,NA,NA	0.291
AT5G51460	ATTPPA	5	+	20902656	20902800	20902659	20902800	20902156	20902559	0,41,40,51	12,10,23,17	69,28,57	25,0,0	117	114	0.0,0.8,0.629,0.745	0.729,1.0,1.0	-0.366
AT1G36070	AT1G36070	1	-	13470095	13470269	13470095	13470266	13470338	13470394	0,6,21,0	0,22,7,0	10,0,25	13,0,0	117	114	NA,0.21,0.745,NA	0.428,NA,1.0	-0.236
AT5G52660	AT5G52660	5	-	21360000	21360108	21360000	21360105	21360219	21360387	10,19,27,18	0,3,7,1	18,32,3	6,4,12	117	114	1.0,0.861,0.79,0.946	0.745,0.886,0.196	0.29
AT1G69840	AT1G69840	1	-	26294961	26295187	26294961	26295159	26295447	26295649	3,23,31,19	15,25,74,47	16,6,6	26,68,57	142	114	0.138,0.425,0.252,0.245	0.331,0.066,0.078	0.107
AT1G31420	FEI1	1	+	11252755	11253004	11252758	11253004	11252347	11252680	0,7,15,0	13,11,13,3	9,11,29	5,5,6	117	114	0.0,0.383,0.529,0.0	0.637,0.682,0.825	-0.487
AT2G22720	AT2G22720	2	+	9659074	9659942	9659094	9659942	9658792	9658994	1,13,46,2	18,36,28,15	15,0,0	40,42,48	134	114	0.045,0.235,0.583,0.102	0.242,0.0,0.0	0.161
AT1G05590	HEXO2	1	+	1669676	1670660	1669850	1670660	1669349	1669527	0,0,0,0	4,3,11,0	0,17,0	0,2,15	288	114	0.0,0.0,0.0,NA	NA,0.771,0.0	-0.386
AT1G73650	AT1G73650	1	-	27688242	27688461	27688242	27688457	27688560	27688666	6,7,0,1	1,0,53,24	0,0,0	39,25,14	118	114	0.853,1.0,0.0,0.039	0.0,0.0,0.0	0.473
AT5G49710	AT5G49710	5	+	20196156	20196317	20196159	20196317	20195990	20196081	48,46,30,23	36,7,26,25	19,33,23	9,0,25	117	114	0.565,0.865,0.529,0.473	0.673,1.0,0.473	-0.107
AT5G47690	AT5G47690	5	+	19325221	19325311	19325224	19325311	19324534	19325134	57,76,53,45	25,39,0,13	43,46,19	13,26,12	117	114	0.69,0.655,1.0,0.771	0.763,0.633,0.607	0.111
AT5G47690	AT5G47690	5	+	19326613	19326867	19326616	19326867	19326315	19326446	79,110,55,114	26,44,30,28	126,66,99	53,0,9	117	114	0.748,0.709,0.641,0.799	0.698,1.0,0.915	-0.147
AT1G55500	ECT4	1	+	20720569	20721091	20720608	20721091	20720415	20720471	27,23,21,29	6,63,32,0	17,19,4	28,27,11	153	114	0.77,0.214,0.328,1.0	0.311,0.344,0.213	0.289
AT2G02480	STI	2	+	660994	663150	661005	663150	660654	660863	0,0,5,0	0,0,14,14	6,1,0	5,0,7	125	114	NA,NA,0.246,0.0	0.523,1.0,0.0	-0.385
AT1G06150	EMB1444	1	-	1869862	1870009	1869862	1870003	1870156	1870258	9,5,1,0	10,18,16,16	15,0,15	4,2,0	120	114	0.461,0.209,0.056,0.0	0.781,0.0,1.0	-0.412
AT1G30160	AT1G30160	1	+	10606466	10607216	10606479	10607216	10606158	10606306	0,1,0,0	0,0,0,0	0,2,0	0,2,4	127	114	NA,1.0,NA,NA	NA,0.473,0.0	0.764
AT3G23640	HGL1	3	+	8502306	8502597	8502326	8502597	8501555	8501989	0,1,23,19	0,8,4,2	2,8,8	0,1,0	134	114	NA,0.096,0.83,0.89	1.0,0.872,1.0	-0.352
AT4G13150	AT4G13150	4	-	7650651	7650717	7650651	7650704	7650790	7650846	5,2,12,0	0,3,5,0	0,15,0	0,0,0	127	114	1.0,0.374,0.683,NA	NA,1.0,NA	-0.314
AT1G33470	AT1G33470	1	+	12145683	12145942	12145686	12145942	12145573	12145610	0,22,13,16	10,1,18,33	28,30,11	27,18,0	117	114	0.0,0.955,0.413,0.321	0.503,0.619,1.0	-0.285
AT1G56180	AT1G56180	1	-	21026516	21026659	21026516	21026649	21026730	21026807	18,0,0,0	10,6,19,5	0,0,0	6,19,15	124	114	0.623,0.0,0.0,0.0	0.0,0.0,0.0	0.156
AT1G06710	AT1G06710	1	-	2055744	2056148	2055744	2056058	2056233	2056329	0,0,16,0	0,3,2,0	14,0,0	0,0,0	204	114	NA,0.0,0.817,NA	1.0,NA,NA	-0.592
AT1G63260	TET10	1	-	23466709	23467306	23466709	23467040	23467625	23467693	75,83,126,93	6,7,0,5	77,59,131	0,0,0	380	114	0.789,0.781,1.0,0.848	1.0,1.0,1.0	-0.145
AT5G58190	ECT10	5	+	23546770	23546915	23546773	23546915	23546635	23546673	0,0,0,0	1,0,20,10	5,0,0	2,34,3	117	114	0.0,NA,0.0,0.0	0.709,0.0,0.0	-0.236
AT3G54230	SUA	3	+	20075719	20075873	20075722	20075873	20075492	20075572	0,0,0,0	8,44,0,0	0,0,6	2,0,0	117	114	0.0,0.0,NA,NA	0.0,NA,1.0	-0.5
AT3G16320	CDC27a	3	+	5532146	5532358	5532179	5532358	5531793	5531971	0,11,0,15	0,0,0,2	0,4,0	6,14,0	147	114	NA,1.0,NA,0.853	0.0,0.181,NA	0.836
AT1G07650	AT1G07650	1	-	2364619	2364709	2364619	2364691	2366004	2366185	0,0,0,0	0,0,5,6	0,6,0	0,13,0	132	114	NA,NA,0.0,0.0	NA,0.285,NA	-0.285
AT1G30200	AT1G30200	1	+	10626649	10627135	10626660	10627135	10624999	10626309	0,5,4,4	6,0,0,0	5,0,0	6,0,0	125	114	0.0,1.0,1.0,1.0	0.432,NA,NA	0.318
AT3G07890	AT3G07890	3	-	2518292	2518907	2518292	2518904	2518999	2519071	0,13,3,18	9,3,0,7	0,4,27	2,9,0	117	114	0.0,0.809,1.0,0.715	0.0,0.302,1.0	0.197
AT1G77800	AT1G77800	1	+	29259983	29260190	29259986	29260190	29259463	29259865	3,6,2,22	10,13,9,0	0,2,18	0,0,0	117	114	0.226,0.31,0.178,1.0	NA,1.0,1.0	-0.572
AT3G08980	AT3G08980	3	+	2741222	2741432	2741226	2741432	2740807	2740902	8,17,16,32	1,14,0,0	0,29,33	5,0,0	118	114	0.885,0.54,1.0,1.0	0.0,1.0,1.0	0.19
AT2G06005	FIP1	2	+	2332986	2333095	2332990	2333095	2332818	2332906	0,0,0,0	19,0,0,0	0,0,1	0,0,8	118	114	0.0,NA,NA,NA	NA,NA,0.108	-0.108
AT1G44770	AT1G44770	1	-	16908654	16908866	16908654	16908863	16908942	16909060	26,91,44,82	23,20,34,22	91,134,35	21,29,0	117	114	0.524,0.816,0.558,0.784	0.809,0.818,1.0	-0.205
AT3G26890	AT3G26890	3	-	9908834	9909086	9908834	9909083	9909317	9910792	0,0,0,9	4,10,0,3	3,7,8	0,0,0	117	114	0.0,0.0,NA,0.745	1.0,1.0,1.0	-0.752
AT1G14270	AT1G14270	1	-	4876360	4876472	4876360	4876468	4876669	4876767	2,20,3,4	14,0,0,0	0,0,9	3,13,17	118	114	0.121,1.0,1.0,1.0	0.0,0.0,0.338	0.668
AT1G79950	AT1G79950	1	+	30078554	30079203	30078739	30079203	30078127	30078233	0,51,48,34	0,0,0,0	11,2,19	7,16,0	299	114	NA,1.0,1.0,1.0	0.375,0.045,1.0	0.527
AT1G79520	AT1G79520	1	-	29913623	29913913	29913623	29913736	29914322	29914967	0,18,0,0	0,0,0,0	0,0,0	6,22,0	291	114	NA,1.0,NA,NA	0.0,0.0,NA	1
AT5G06220	AT5G06220	5	+	1883931	1883998	1883934	1883998	1883709	1883813	9,36,31,17	17,9,25,0	18,17,18	13,0,0	117	114	0.34,0.796,0.547,1.0	0.574,1.0,1.0	-0.187
AT1G09195	AT1G09195	1	-	2968969	2969282	2968969	2969077	2969374	2969494	0,0,0,19	0,11,1,4	0,0,0	2,0,0	319	114	NA,0.0,0.0,0.629	0.0,NA,NA	0.21
AT1G30540	AT1G30540	1	-	10818385	10818615	10818385	10818533	10818940	10819419	0,1,0,5	0,5,7,9	0,0,0	0,19,41	196	114	NA,0.104,0.0,0.244	NA,0.0,0.0	0.116
AT1G48550	AT1G48550	1	-	17951770	17951855	17951770	17951839	17951943	17952033	32,11,5,5	0,5,15,9	4,30,2	3,0,0	130	114	1.0,0.659,0.226,0.328	0.539,1.0,1.0	-0.293
AT1G76710	ASHH1	1	-	28789728	28790189	28789728	28790162	28790243	28790703	0,1,0,0	58,61,9,13	2,0,15	18,28,0	141	114	0.0,0.013,0.0,0.0	0.082,0.0,1.0	-0.357
AT1G61430	AT1G61430	1	-	22666517	22667704	22666517	22667696	22668016	22668213	0,0,0,0	0,0,1,0	2,0,0	0,0,0	122	114	NA,NA,0.0,NA	1.0,NA,NA	-1
AT3G15395	AT3G15395	3	+	5200969	5201089	5201004	5201089	5200638	5200757	4,21,28,3	14,9,6,11	18,11,13	58,7,26	149	114	0.179,0.641,0.781,0.173	0.192,0.546,0.277	0.105
AT3G15395	AT3G15395	3	+	5200969	5201089	5201004	5201089	5200850	5200880	15,16,28,3	5,5,0,28	9,17,13	3,8,0	149	114	0.697,0.71,1.0,0.076	0.697,0.619,1.0	-0.151
AT1G80790	FDM5	1	+	30362081	30362530	30362314	30362530	30361757	30361985	17,0,9,0	0,0,0,0	5,0,0	4,0,0	347	114	1.0,NA,1.0,NA	0.291,NA,NA	0.709
AT1G11870	SRS	1	+	4004169	4004321	4004175	4004321	4003845	4004099	5,17,4,0	7,0,0,0	21,16,8	1,0,0	120	114	0.404,1.0,1.0,NA	0.952,1.0,1.0	-0.183
AT1G11870	SRS	1	+	4006096	4006190	4006116	4006190	4005886	4006021	15,27,19,0	0,0,9,0	18,35,33	0,0,0	134	114	1.0,1.0,0.642,NA	1.0,1.0,1.0	-0.119
AT5G59980	GAF1	5	+	24149335	24149578	24149348	24149578	24148319	24149272	0,4,0,0	0,0,0,0	2,2,0	1,0,0	127	114	NA,1.0,NA,NA	0.642,1.0,NA	0.179
AT5G59980	GAF1	5	+	24149335	24149578	24149353	24149578	24148319	24149272	0,4,0,0	0,0,0,0	2,2,0	4,0,0	132	114	NA,1.0,NA,NA	0.302,1.0,NA	0.349
AT1G63860	AT1G63860	1	-	23701483	23701933	23701483	23701808	23702094	23702146	0,7,0,24	0,0,0,0	0,10,0	3,0,0	239	114	NA,1.0,NA,1.0	0.0,1.0,NA	0.5
AT4G00335	RHB1A	4	+	146772	146928	146790	146928	145886	146055	0,0,3,0	27,7,17,7	6,7,0	42,5,15	132	114	0.0,0.0,0.132,0.0	0.11,0.547,0.0	-0.186
AT1G34460	CYCB1	1	+	12600021	12600413	12600023	12600413	12599824	12599943	0,0,0,0	0,0,0,3	0,0,7	0,0,0	116	114	NA,NA,NA,0.0	NA,NA,1.0	-1
AT1G59520	CW7	1	+	21865662	21865889	21865767	21865889	21865248	21865371	30,111,60,54	5,22,10,2	23,22,47	0,0,0	219	114	0.757,0.724,0.757,0.934	1.0,1.0,1.0	-0.207
AT3G21100	AT3G21100	3	+	7402073	7402457	7402088	7402457	7401962	7401994	32,19,50,16	45,112,85,84	0,12,0	51,81,27	129	114	0.386,0.13,0.342,0.144	0.0,0.116,0.0	0.212
AT1G31360	RECQL2	1	+	11233086	11233233	11233135	11233233	11232755	11232979	4,17,2,14	0,3,1,0	10,14,21	0,0,0	163	114	1.0,0.799,0.583,1.0	1.0,1.0,1.0	-0.155
AT1G31360	RECQL2	1	+	11236405	11236723	11236644	11236723	11236210	11236318	39,24,26,18	5,0,2,13	26,0,4	0,0,0	353	114	0.716,1.0,0.808,0.309	1.0,NA,1.0	-0.292
AT3G25690	CHUP1	3	+	9353915	9354157	9354076	9354157	9353009	9353071	16,9,0,0	0,1,0,9	0,14,0	0,0,0	275	114	1.0,0.789,NA,0.0	NA,1.0,NA	-0.404
AT3G19290	ABF4	3	+	6689706	6690123	6689709	6690123	6689428	6689458	5,7,0,4	24,58,43,49	11,0,2	27,80,0	117	114	0.169,0.105,0.0,0.074	0.284,0.0,1.0	-0.341
AT5G16520	AT5G16520	5	-	5395341	5395515	5395341	5395480	5395607	5395697	0,3,0,7	0,0,6,0	0,0,35	0,0,0	149	114	NA,1.0,0.0,1.0	NA,NA,1.0	-0.333
AT2G40935	AT2G40935	2	+	17083117	17083379	17083143	17083379	17082744	17082885	0,0,2,0	0,3,0,13	5,0,0	0,0,2	140	114	NA,0.0,1.0,0.0	1.0,NA,0.0	-0.167
AT4G22890	PGR5-LIKE	4	+	12007787	12007894	12007790	12007894	12006985	12007355	0,1,3,0	0,0,5,0	15,0,1	0,0,0	117	114	NA,1.0,0.369,NA	1.0,NA,1.0	-0.316
AT1G77810	AT1G77810	1	-	29262209	29262388	29262209	29262379	29262481	29262540	0,1,6,13	0,19,13,0	9,13,14	0,10,0	123	114	NA,0.047,0.3,1.0	1.0,0.546,1.0	-0.4
AT5G66005	AT5G66005	5	-	26398726	26398817	26398726	26398814	26398909	26399001	2,6,2,0	0,0,0,0	0,0,15	0,0,8	117	114	1.0,1.0,1.0,NA	NA,NA,0.646	0.354
AT2G39280	AT2G39280	2	-	16403158	16403220	16403158	16403205	16403428	16403832	2,12,3,9	2,0,0,8	0,0,17	20,2,0	129	114	0.469,1.0,1.0,0.499	0.0,0.0,1.0	0.409
AT2G37620	ACT1	2	+	15779750	15779820	15779754	15779820	15779233	15779489	1,2,0,0	0,0,0,0	0,1,1	0,10,0	118	114	1.0,1.0,NA,NA	NA,0.088,1.0	0.456
AT1G03180	AT1G03180	1	+	774223	774539	774230	774539	774095	774153	11,1,2,0	5,25,15,36	0,0,1	10,7,39	121	114	0.675,0.036,0.112,0.0	0.0,0.0,0.024	0.198
AT1G03180	AT1G03180	1	+	774223	774539	774246	774539	774095	774153	13,2,7,11	0,0,0,8	2,0,5	0,0,0	137	114	1.0,1.0,1.0,0.534	1.0,NA,1.0	-0.117
AT4G02640	BZO2H1	4	+	1154957	1155144	1154975	1155144	1154529	1154611	2,17,32,5	45,44,39,3	0,15,10	10,43,68	132	114	0.037,0.25,0.415,0.59	0.0,0.232,0.113	0.208
AT1G67850	AT1G67850	1	+	25438865	25439223	25439024	25439223	25437913	25438272	0,3,11,0	0,0,6,12	0,2,7	0,0,9	273	114	NA,1.0,0.434,0.0	NA,1.0,0.245	-0.145
AT1G67850	AT1G67850	1	+	25438865	25439223	25439053	25439223	25437913	25438272	0,8,28,5	0,0,0,5	0,2,11	0,0,0	302	114	NA,1.0,1.0,0.274	NA,1.0,1.0	-0.242
AT1G47270	TLP6	1	+	17327157	17327488	17327160	17327488	17327042	17327086	0,2,2,3	32,15,59,0	25,0,3	59,23,58	117	114	0.0,0.115,0.032,1.0	0.292,0.0,0.048	0.173
AT5G55100	AT5G55100	5	-	22362891	22363976	22362891	22363626	22364074	22364235	0,0,27,24	0,13,16,0	27,20,0	0,9,0	464	114	NA,0.0,0.293,1.0	1.0,0.353,NA	-0.245
AT5G55100	AT5G55100	5	-	22362891	22363976	22362891	22363935	22364074	22364235	0,0,6,4	17,0,0,0	0,3,0	0,0,0	155	114	0.0,NA,1.0,1.0	NA,1.0,NA	-0.333
AT3G54500	AT3G54500	3	-	20178157	20178491	20178157	20178454	20178713	20178804	13,38,11,0	0,3,0,1	28,10,35	0,0,0	151	114	1.0,0.905,1.0,0.0	1.0,1.0,1.0	-0.274
AT3G45040	AT3G45040	3	-	16474821	16474926	16474821	16474875	16475004	16475208	11,35,81,39	0,0,0,0	7,48,64	11,0,0	165	114	1.0,1.0,1.0,1.0	0.305,1.0,1.0	0.232
AT3G14830	AT3G14830	3	+	4982911	4983955	4983298	4983955	4982587	4982753	0,16,13,25	0,0,0,0	6,9,35	0,0,11	501	114	NA,1.0,1.0,1.0	1.0,1.0,0.42	0.193
AT5G64520	XRCC2	5	+	25788795	25788881	25788813	25788881	25788546	25788716	23,17,20,6	17,40,38,32	5,0,4	19,16,7	132	114	0.539,0.268,0.312,0.139	0.185,0.0,0.33	0.143
AT5G64520	XRCC2	5	+	25790175	25790436	25790204	25790436	25789986	25790090	12,20,11,22	11,15,0,14	5,0,5	0,0,0	143	114	0.465,0.515,1.0,0.556	1.0,NA,1.0	-0.366
AT5G64520	XRCC2	5	+	25790175	25790436	25790218	25790436	25789986	25790090	13,23,11,22	4,22,3,6	5,0,5	0,1,8	157	114	0.702,0.432,0.727,0.727	1.0,0.0,0.312	0.21
AT5G64520	XRCC2	5	+	25790204	25790436	25790218	25790436	25789986	25790090	12,18,0,14	4,22,3,6	0,0,0	0,1,8	128	114	0.728,0.422,0.0,0.675	NA,0.0,0.0	0.456
AT3G52340	SPP2	3	+	19407204	19407471	19407406	19407471	19406852	19407119	6,35,38,13	0,6,2,3	32,0,50	0,7,0	316	114	1.0,0.678,0.873,0.61	1.0,0.0,1.0	0.124
AT1G71240	AT1G71240	1	+	26856086	26856237	26856089	26856237	26855766	26855998	0,11,0,0	0,0,0,19	0,6,0	0,0,0	117	114	NA,1.0,NA,0.0	NA,1.0,NA	-0.5
AT5G23490	AT5G23490	5	+	7920543	7920839	7920550	7920839	7920281	7920344	0,1,6,23	0,0,0,0	0,10,10	2,0,0	121	114	NA,1.0,1.0,1.0	0.0,1.0,1.0	0.333
AT5G48950	DHNAT2	5	+	19847062	19847435	19847131	19847435	19845998	19846514	104,74,99,74	47,55,89,53	34,21,10	68,135,21	183	114	0.58,0.456,0.409,0.465	0.238,0.088,0.229	0.293
AT1G63480	AT1G63480	1	-	23541240	23541674	23541240	23541669	23541846	23541908	7,4,0,0	0,2,2,0	7,0,4	0,0,0	119	114	1.0,0.657,0.0,NA	1.0,NA,1.0	-0.448
AT1G63480	AT1G63480	1	-	23541240	23541674	23541240	23541669	23542008	23542198	5,2,0,0	0,0,0,0	5,0,4	0,12,0	119	114	1.0,1.0,NA,NA	1.0,0.0,1.0	0.333
AT3G53930	AT3G53930	3	+	19969264	19969629	19969267	19969629	19968797	19969168	0,2,0,0	0,0,0,0	0,0,0	0,0,4	117	114	NA,1.0,NA,NA	NA,NA,0.0	1
AT1G13860	QUL1	1	-	4743203	4743530	4743203	4743501	4743668	4743903	3,31,2,18	0,23,11,9	22,5,0	7,0,0	143	114	1.0,0.518,0.127,0.615	0.715,1.0,NA	-0.292
AT1G27900	AT1G27900	1	-	9716178	9716398	9716178	9716339	9716537	9716607	0,0,2,0	12,18,0,9	0,0,0	2,0,25	173	114	0.0,0.0,1.0,0.0	0.0,NA,0.0	0.25
AT2G03640	AT2G03640	2	-	1106238	1106431	1106238	1106420	1106729	1106905	8,22,13,40	0,19,0,0	40,52,0	0,0,18	125	114	1.0,0.514,1.0,1.0	1.0,1.0,0.0	0.212
AT1G14910	AT1G14910	1	-	5142475	5142603	5142475	5142588	5142720	5142859	28,1,8,15	0,5,0,0	7,11,0	0,0,0	129	114	1.0,0.15,1.0,1.0	1.0,1.0,NA	-0.213
AT1G72320	PUM23	1	-	27232326	27232610	27232326	27232545	27232878	27233017	9,64,37,35	0,0,0,0	29,12,67	6,0,5	179	114	1.0,1.0,1.0,1.0	0.755,1.0,0.895	0.117
AT5G60590	AT5G60590	5	+	24357944	24358248	24357956	24358248	24357702	24357878	0,6,0,0	16,59,12,7	0,5,11	38,37,9	126	114	0.0,0.084,0.0,0.0	0.0,0.109,0.525	-0.19
AT5G24320	AT5G24320	5	-	8285442	8285548	8285442	8285536	8285610	8285690	0,0,0,0	18,2,30,6	0,0,12	5,0,15	126	114	0.0,0.0,0.0,0.0	0.0,NA,0.42	-0.21
AT5G43990	SUVR2	5	+	17698443	17698705	17698503	17698705	17697841	17698094	3,3,10,4	0,0,2,17	0,0,15	2,1,20	174	114	1.0,1.0,0.766,0.134	0.0,0.0,0.329	0.615
AT5G43990	SUVR2	5	+	17698443	17698705	17698517	17698705	17697841	17698094	6,3,13,5	0,0,12,0	0,3,17	13,0,0	188	114	1.0,1.0,0.396,1.0	0.0,1.0,1.0	0.182
AT5G43990	SUVR2	5	+	17698443	17698705	17698517	17698705	17697857	17698020	6,4,12,1	8,5,0,0	0,3,17	11,5,16	188	114	0.313,0.327,1.0,1.0	0.0,0.267,0.392	0.44
AT3G04350	AT3G04350	3	-	1153722	1156066	1153722	1155563	1156357	1156876	0,5,0,0	0,0,7,6	0,0,0	8,0,12	617	114	NA,1.0,0.0,0.0	0.0,NA,0.0	0.333
AT1G71528	AT1G71528	1	-	26939499	26940202	26939499	26940190	26940338	26942945	0,4,0,3	0,0,4,0	2,0,0	0,0,0	126	114	NA,1.0,0.0,1.0	1.0,NA,NA	-0.333
AT1G53570	MAP3KA	1	+	19990314	19990400	19990317	19990400	19990004	19990235	0,0,3,8	2,8,5,18	19,3,18	51,0,9	117	114	0.0,0.0,0.369,0.302	0.266,1.0,0.661	-0.475
AT1G53570	MAP3KA	1	+	19990477	19991113	19990480	19991113	19990314	19990400	0,12,7,17	0,0,0,0	47,0,16	7,5,0	117	114	NA,1.0,1.0,1.0	0.867,0.0,1.0	0.378
AT5G52580	AT5G52580	5	+	21338669	21338795	21338687	21338795	21338546	21338598	11,7,0,8	22,49,23,27	0,0,5	11,40,41	132	114	0.302,0.11,0.0,0.204	0.0,0.0,0.095	0.122
AT3G56860	UBA2A	3	-	21049532	21050491	21049532	21049754	21050682	21052286	411493428458	11,9,29,30	333291368	12,0,10	851	114	0.833,0.88,0.664,0.672	0.788,1.0,0.831	-0.111
AT3G56860	UBA2A	3	-	21048726	21050017	21048726	21049754	21050682	21052320	33,31,37,120	11,9,29,30	58,9,26	12,0,10	377	114	0.476,0.51,0.278,0.547	0.594,1.0,0.44	-0.225
AT1G02120	VAD1	1	+	398904	399110	399010	399110	398613	398713	14,18,7,22	0,0,1,14	8,11,15	0,0,0	220	114	1.0,1.0,0.784,0.449	1.0,1.0,1.0	-0.192
AT5G23260	TT16	5	+	7837821	7837863	7837836	7837863	7837565	7837730	3,2,0,0	0,0,10,0	3,11,14	0,0,11	129	114	1.0,1.0,0.0,NA	1.0,1.0,0.529	-0.176
AT3G63180	TKL	3	-	23337761	23338097	23337761	23338073	23338186	23338253	2,3,9,0	0,0,0,0	3,5,8	0,3,0	138	114	1.0,1.0,1.0,NA	1.0,0.579,1.0	0.14
AT5G42690	AT5G42690	5	-	17117905	17118222	17117905	17118219	17118307	17118423	0,2,4,0	0,1,0,0	0,4,0	0,0,1	117	114	NA,0.661,1.0,NA	NA,1.0,0.0	0.331
AT5G19660	S1P	5	-	6644920	6645047	6644920	6645037	6645317	6645470	0,15,2,0	0,0,5,0	0,4,0	0,0,0	124	114	NA,1.0,0.269,NA	NA,1.0,NA	-0.365
AT5G37340	AT5G37340	5	-	14789165	14789236	14789165	14789219	14789342	14789409	50,6,0,12	0,0,0,0	27,3,5	0,8,0	131	114	1.0,1.0,NA,1.0	1.0,0.246,1.0	0.251
AT3G18535	AT3G18535	3	-	6376451	6376709	6376451	6376695	6376943	6377625	0,0,0,8	8,4,7,0	0,5,2	1,1,0	128	114	0.0,0.0,0.0,1.0	0.0,0.817,1.0	-0.356
AT5G66160	RMR1	5	+	26446606	26447433	26446800	26447433	26445795	26446185	26,25,17,13	0,0,4,0	15,22,13	22,0,0	308	114	1.0,1.0,0.611,1.0	0.202,1.0,1.0	0.169
AT5G60870	RUG3	5	-	24486953	24487100	24486953	24487093	24487244	24487824	4,1,3,0	12,24,19,0	17,0,0	12,0,0	121	114	0.239,0.038,0.129,NA	0.572,NA,NA	-0.437
AT5G52070	AT5G52070	5	+	21163578	21163968	21163726	21163968	21162095	21162208	1,2,21,9	7,0,16,16	14,8,16	0,0,0	262	114	0.059,1.0,0.363,0.197	1.0,1.0,1.0	-0.595
AT5G58330	AT5G58330	5	-	23581929	23582023	23581929	23582020	23582114	23582395	5,6,84,6	0,14,22,5	25,12,12	11,0,0	117	114	1.0,0.295,0.788,0.539	0.689,1.0,1.0	-0.241
AT5G06980	AT5G06980	5	+	2168985	2169391	2168988	2169391	2168775	2168885	0,0,0,0	0,3,6,0	6,0,5	0,0,10	117	114	NA,0.0,0.0,NA	1.0,NA,0.328	-0.664
AT3G52210	AT3G52210	3	+	19367392	19367487	19367395	19367487	19367220	19367299	0,0,0,0	20,43,12,24	17,0,1	46,57,22	117	114	0.0,0.0,0.0,0.0	0.265,0.0,0.042	-0.102
AT3G52210	AT3G52210	3	+	19368676	19368765	19368683	19368765	19368489	19368558	32,86,9,12	0,0,7,0	41,59,19	0,0,0	121	114	1.0,1.0,0.548,1.0	1.0,1.0,1.0	-0.113
AT3G58490	SPP1	3	+	21633557	21633632	21633571	21633632	21633351	21633447	9,34,17,20	0,0,0,0	19,8,12	0,0,10	128	114	1.0,1.0,1.0,1.0	1.0,1.0,0.517	0.161
AT5G57860	AT5G57860	5	+	23437924	23437993	23437955	23437993	23437553	23437729	17,51,53,51	4,0,14,16	30,28,64	1,0,3	145	114	0.77,1.0,0.749,0.715	0.959,1.0,0.944	-0.159
AT5G12840	NF-YA1	5	-	4052230	4052331	4052230	4052328	4052684	4052963	49,24,27,4	10,0,8,19	7,12,4	4,26,10	117	114	0.827,1.0,0.767,0.17	0.63,0.31,0.28	0.284
AT4G29170	ATMND1	4	+	14383456	14383632	14383551	14383632	14382835	14382987	3,6,15,8	5,4,20,13	11,5,9	27,15,0	209	114	0.247,0.45,0.29,0.251	0.182,0.154,1.0	-0.136
AT3G63400	AT3G63400	3	+	23412427	23412526	23412446	23412526	23412023	23412168	7,17,4,15	30,24,24,12	18,2,14	19,21,0	133	114	0.167,0.378,0.125,0.517	0.448,0.075,1.0	-0.211
AT5G13660	AT5G13660	5	+	4406443	4406515	4406446	4406515	4405093	4406365	0,0,0,0	0,8,5,4	9,7,0	12,0,5	117	114	NA,0.0,0.0,0.0	0.422,1.0,0.0	-0.474
AT3G56160	AT3G56160	3	-	20839033	20839141	20839033	20839055	20839374	20839488	0,10,0,8	20,13,13,23	9,0,6	2,0,0	200	114	0.0,0.305,0.0,0.165	0.719,NA,1.0	-0.742
AT2G47020	AT2G47020	2	-	19321771	19321874	19321771	19321870	19321973	19322074	0,6,10,0	25,29,3,11	9,0,0	25,19,27	118	114	0.0,0.167,0.763,0.0	0.258,0.0,0.0	0.147
AT1G76380	AT1G76380	1	-	28653383	28653456	28653383	28653453	28653568	28653608	10,25,25,4	0,0,3,6	39,32,42	0,0,0	117	114	1.0,1.0,0.89,0.394	1.0,1.0,1.0	-0.179
AT5G24270	SOS3	5	-	8239737	8239810	8239737	8239797	8239887	8239970	9,0,2,3	0,0,7,0	0,0,0	0,5,0	127	114	1.0,NA,0.204,1.0	NA,0.0,NA	0.735
AT5G26740	AT5G26740	5	+	9292221	9292352	9292281	9292352	9291838	9292142	0,26,1,13	8,14,0,13	12,19,0	7,10,26	174	114	0.0,0.549,1.0,0.396	0.529,0.555,0.0	0.125
AT3G15520	AT3G15520	3	-	5251846	5252112	5251846	5252107	5252258	5252697	0,2,4,4	1,0,2,14	0,0,0	8,2,0	119	114	0.0,1.0,0.657,0.215	0.0,0.0,NA	0.468
AT1G15350	AT1G15350	1	-	5278944	5279194	5278944	5279189	5279481	5279574	14,21,2,54	0,17,4,8	78,11,24	22,23,21	119	114	1.0,0.542,0.324,0.866	0.773,0.314,0.523	0.146
AT5G23770	DUF8	5	-	8015289	8015441	8015289	8015375	8015502	8015572	0,0,0,6	0,0,0,0	0,0,0	9,0,0	180	114	NA,NA,NA,1.0	0.0,NA,NA	1
AT5G01570	AT5G01570	5	+	222243	222515	222265	222515	222067	222141	0,12,0,0	0,8,0,15	10,4,20	0,0,0	136	114	NA,0.557,NA,0.0	1.0,1.0,1.0	-0.722
AT5G51080	AT5G51080	5	-	20770357	20770686	20770357	20770625	20770910	20771085	12,32,15,32	0,0,0,2	2,7,9	0,0,8	175	114	1.0,1.0,1.0,0.912	1.0,1.0,0.423	0.17
AT5G58940	CRCK1	5	+	23798051	23798908	23798654	23798908	23797445	23797765	0,0,0,4	0,0,6,0	20,0,0	0,0,0	717	114	NA,NA,0.0,1.0	1.0,NA,NA	-0.5
AT1G45249	ABF2	1	-	17165710	17166069	17165710	17165782	17166341	17167451	0,0,4,0	0,9,12,32	7,0,0	3,0,6	401	114	NA,0.0,0.087,0.0	0.399,NA,0.0	-0.171
AT3G46200	NUDT9	3	+	16970874	16971321	16970897	16971321	16970622	16970781	17,12,2,2	13,56,23,19	3,0,0	18,32,50	137	114	0.521,0.151,0.067,0.081	0.122,0.0,0.0	0.164
AT5G24630	BIN4	5	-	8434439	8434674	8434439	8434671	8435055	8435117	17,0,0,2	19,15,12,42	18,24,0	52,0,13	117	114	0.466,0.0,0.0,0.044	0.252,1.0,0.0	-0.29
AT5G24630	BIN4	5	-	8435631	8435742	8435631	8435730	8435859	8436170	0,8,0,1	4,8,23,10	10,1,22	18,0,0	126	114	0.0,0.475,0.0,0.083	0.335,1.0,1.0	-0.639
AT5G01780	AT5G01780	5	-	303140	303854	303140	303725	304000	304279	13,20,4,0	12,6,0,0	16,0,0	0,8,12	243	114	0.337,0.61,1.0,NA	1.0,0.0,0.0	0.316
AT5G53460	GLT1	5	+	21709698	21709736	21709709	21709736	21709368	21709630	14,18,19,25	0,0,1,0	9,9,16	8,9,0	125	114	1.0,1.0,0.945,1.0	0.506,0.477,1.0	0.325
AT2G17970	AT2G17970	2	-	7820264	7820985	7820264	7820858	7821125	7821381	0,0,5,6	4,1,16,14	1,1,0	0,0,0	241	114	0.0,0.0,0.129,0.169	1.0,1.0,NA	-0.925
AT5G50130	AT5G50130	5	+	20392207	20392289	20392210	20392289	20391921	20392075	0,0,2,0	0,0,3,0	2,0,0	0,0,0	117	114	NA,NA,0.394,NA	1.0,NA,NA	-0.606
AT1G69610	AT1G69610	1	+	26187192	26188058	26187203	26188058	26186712	26187108	15,16,2,10	0,0,9,0	14,0,0	1,5,3	125	114	1.0,1.0,0.169,1.0	0.927,0.0,0.0	0.483
AT5G07970	AT5G07970	5	-	2547726	2547953	2547726	2547947	2548043	2548113	0,5,1,0	0,0,9,8	0,0,0	6,6,0	120	114	NA,1.0,0.095,0.0	0.0,0.0,NA	0.365
AT2G26800	AT2G26800	2	-	11432021	11432313	11432021	11432202	11432567	11432797	0,9,7,9	7,0,14,19	12,28,37	4,11,0	225	114	0.0,1.0,0.202,0.194	0.603,0.563,1.0	-0.373
AT1G04730	CTF18	1	-	1330473	1330607	1330473	1330590	1330679	1331169	5,38,6,6	0,0,0,0	23,5,0	15,0,0	131	114	1.0,1.0,1.0,1.0	0.572,1.0,NA	0.214
AT5G24350	AT5G24350	5	+	8304631	8305566	8304644	8305566	8303289	8304256	6,0,9,0	0,0,0,0	0,0,0	2,0,0	127	114	1.0,NA,1.0,NA	0.0,NA,NA	1
AT5G54840	SGP1	5	-	22276932	22277016	22276932	22276994	22277396	22277436	57,62,39,78	4,0,16,0	20,37,48	0,0,0	136	114	0.923,1.0,0.671,1.0	1.0,1.0,1.0	-0.101
AT1G55250	HUB2	1	+	20610177	20610249	20610181	20610249	20609536	20609697	2,15,14,9	0,0,0,0	0,7,0	1,0,0	118	114	1.0,1.0,1.0,1.0	0.0,1.0,NA	0.5
AT5G13390	NEF1	5	+	4294836	4295065	4294845	4295065	4294183	4294755	0,0,9,2	8,7,2,6	0,28,8	0,0,9	123	114	0.0,0.0,0.807,0.236	NA,1.0,0.452	-0.465
AT5G49150	GEX2	5	+	19927968	19928207	19927989	19928207	19927668	19927898	0,13,2,11	0,0,0,14	0,17,0	0,0,0	135	114	NA,1.0,1.0,0.399	NA,1.0,NA	-0.2
AT3G16565	AT3G16565	3	-	5640702	5640842	5640702	5640798	5641283	5641358	0,17,0,4	24,3,13,31	8,13,0	62,48,33	158	114	0.0,0.803,0.0,0.085	0.085,0.163,0.0	0.139
AT5G19030	AT5G19030	5	-	6357770	6357896	6357770	6357877	6358680	6358749	9,0,33,0	28,30,82,35	2,0,0	37,56,30	133	114	0.216,0.0,0.256,0.0	0.044,0.0,0.0	0.103
AT3G10840	AT3G10840	3	-	3392361	3393006	3392361	3392812	3393082	3393536	0,2,0,0	12,17,31,12	5,10,0	0,42,20	308	114	0.0,0.042,0.0,0.0	1.0,0.081,0.0	-0.35
AT5G23610	AT5G23610	5	-	7958016	7958134	7958016	7958131	7958217	7958576	8,41,25,12	81,100,141,19	15,9,4	120,74,124	117	114	0.088,0.285,0.147,0.381	0.109,0.106,0.03	0.144
AT3G49500	RDR6	3	-	18350490	18353226	18350490	18353210	18353466	18353673	0,0,0,0	7,0,0,9	4,6,0	2,0,13	130	114	0.0,NA,NA,0.0	0.637,1.0,0.0	-0.546
AT5G01520	AIRP2	5	+	208169	208611	208188	208611	207866	208101	0,0,0,0	21,5,0,4	0,14,0	2,7,29	133	114	0.0,0.0,NA,0.0	0.0,0.632,0.0	-0.211
AT5G10470	KAC1	5	-	3292620	3292831	3292620	3292828	3292937	3292993	0,0,17,1	2,0,1,1	4,26,0	0,0,0	117	114	0.0,NA,0.943,0.494	1.0,1.0,NA	-0.521
AT5G45115	AT5G45115	5	-	18238010	18238644	18238010	18238613	18238734	18238906	9,2,38,0	11,3,5,5	14,7,7	0,0,0	145	114	0.391,0.344,0.857,0.0	1.0,1.0,1.0	-0.602
AT5G53220	AT5G53220	5	+	21596255	21597734	21596812	21597734	21595993	21596154	0,0,12,28	18,0,0,0	39,0,0	0,0,0	671	114	0.0,NA,1.0,1.0	1.0,NA,NA	-0.333
AT1G32410	AT1G32410	1	+	11694367	11694496	11694374	11694496	11693798	11693925	0,16,11,4	0,13,6,9	0,16,12	0,17,0	121	114	NA,0.537,0.633,0.295	NA,0.47,1.0	-0.247
AT1G33410	SAR1	1	-	12117655	12117825	12117655	12117813	12117980	12118038	0,34,3,0	3,8,6,0	0,6,0	17,18,12	126	114	0.0,0.794,0.311,NA	0.0,0.232,0.0	0.291
AT5G05800	AT5G05800	5	-	1744445	1745066	1744445	1744781	1745136	1745245	29,9,6,1	7,0,16,4	1,0,2	4,11,10	399	114	0.542,1.0,0.097,0.067	0.067,0.0,0.054	0.386
AT5G43910	AT5G43910	5	-	17667860	17667987	17667860	17667956	17668073	17668174	0,4,21,8	8,8,2,2	6,0,0	2,3,0	145	114	0.0,0.282,0.892,0.759	0.702,0.0,NA	0.132
AT4G18490	AT4G18490	4	+	10204756	10204871	10204762	10204871	10204352	10204445	0,11,0,0	4,13,8,0	1,0,0	27,6,23	120	114	0.0,0.446,0.0,NA	0.034,0.0,0.0	0.137
AT5G36002	AT5G36002	5	-	14141794	14142755	14141794	14142709	14142871	14143254	1,60,8,24	0,0,0,0	1,22,6	1,0,0	160	114	1.0,1.0,1.0,1.0	0.416,1.0,1.0	0.195
AT5G49970	PPOX	5	+	20330718	20330961	20330751	20330961	20330442	20330609	25,91,74,80	14,0,0,0	44,56,48	0,0,0	147	114	0.581,1.0,1.0,1.0	1.0,1.0,1.0	-0.105
AT1G50730	AT1G50730	1	+	18796068	18796253	18796071	18796253	18795923	18795954	0,8,0,0	9,7,8,0	0,0,0	24,0,35	117	114	0.0,0.527,0.0,NA	0.0,NA,0.0	0.176
AT2G35160	SUVH5	2	+	14822971	14823090	14822984	14823090	14822773	14822889	4,0,6,0	0,0,0,0	0,16,0	2,0,0	127	114	1.0,NA,1.0,NA	0.0,1.0,NA	0.5
AT5G09790	ATXR5	5	-	3039940	3040170	3039940	3040167	3040434	3040515	13,26,22,0	0,6,0,26	19,9,19	43,13,0	117	114	1.0,0.809,1.0,0.0	0.301,0.403,1.0	0.134
AT5G04280	AtRZ-1c	5	+	1192952	1195033	1194494	1195033	1192450	1192571	56,27,168,50	45,65,25,21	63,0,0	54,88,38	1656	114	0.079,0.028,0.316,0.141	0.074,0.0,0.0	0.116
AT5G04280	AtRZ-1c	5	+	1192965	1195033	1194494	1195033	1192450	1192571	54,18,161,43	45,65,25,21	63,0,0	54,88,38	1643	114	0.077,0.019,0.309,0.124	0.075,0.0,0.0	0.107
AT2G28550	RAP2.7	2	-	12226641	12227013	12226641	12226861	12227119	12227265	7,0,0,0	3,16,0,17	1,0,0	6,5,22	266	114	0.5,0.0,NA,0.0	0.067,0.0,0.0	0.144
AT5G08130	BIM1	5	-	2607049	2607387	2607049	2607384	2607498	2607594	0,23,0,0	6,22,15,13	2,12,4	3,7,14	117	114	0.0,0.505,0.0,0.0	0.394,0.626,0.218	-0.286
AT5G08130	BIM1	5	-	2608279	2608382	2608279	2608370	2608483	2608885	4,13,0,0	0,0,0,0	20,11,13	0,14,0	126	114	1.0,1.0,NA,NA	1.0,0.416,1.0	0.195
AT5G08130	BIM1	5	-	2609301	2609391	2609301	2609354	2609534	2609914	5,7,7,4	0,3,0,0	13,9,5	0,14,0	151	114	1.0,0.638,1.0,1.0	1.0,0.327,1.0	0.134
AT5G08130	BIM1	5	-	2609301	2609403	2609301	2609391	2609534	2609914	0,0,0,0	4,7,5,4	0,0,9	11,7,5	126	114	0.0,0.0,0.0,0.0	0.0,0.0,0.62	-0.207
AT2G05210	AtPOT1a	2	+	1891713	1891940	1891779	1891940	1891470	1891550	0,14,0,14	0,0,0,0	17,6,0	3,0,0	180	114	NA,1.0,NA,1.0	0.782,1.0,NA	0.109
AT2G05210	AtPOT1a	2	+	1891713	1891940	1891802	1891940	1891470	1891550	0,14,0,19	11,12,0,12	22,8,0	0,17,0	203	114	0.0,0.396,NA,0.471	1.0,0.209,NA	-0.316
AT2G05210	AtPOT1a	2	+	1891779	1891940	1891802	1891940	1891470	1891550	0,0,0,5	11,12,0,12	8,2,0	0,17,0	137	114	0.0,0.0,NA,0.257	1.0,0.089,NA	-0.459
AT5G01180	PTR5	5	-	63131	63313	63131	63274	63780	63936	0,0,17,27	3,8,4,11	0,6,33	0,9,18	153	114	0.0,0.0,0.76,0.647	NA,0.332,0.577	-0.103
AT1G64230	UBC28	1	+	23833749	23833861	23833773	23833861	23833550	23833671	0,1,7,13	0,7,0,0	7,2,13	0,0,0	138	114	NA,0.106,1.0,1.0	1.0,1.0,1.0	-0.298
AT4G31350	AT4G31350	4	+	15213775	15213876	15213790	15213876	15213579	15213678	42,33,42,63	0,0,0,0	9,59,38	7,0,0	129	114	1.0,1.0,1.0,1.0	0.532,1.0,1.0	0.156
AT5G41000	YSL4	5	+	16422493	16422626	16422568	16422626	16422191	16422381	30,14,15,16	0,0,8,0	0,0,15	0,0,0	189	114	1.0,1.0,0.531,1.0	NA,NA,1.0	-0.117
AT5G10450	GRF6	5	-	3283852	3284571	3283852	3284466	3284665	3284782	9,17,17,15	0,0,4,3	20,11,13	0,0,0	219	114	1.0,1.0,0.689,0.722	1.0,1.0,1.0	-0.147
AT3G19780	AT3G19780	3	+	6871286	6871675	6871378	6871675	6870525	6870930	9,0,0,6	0,0,0,0	0,0,0	0,0,18	206	114	1.0,NA,NA,1.0	NA,NA,0.0	1
AT3G09370	MYB3R-3	3	+	2879883	2880059	2879898	2880059	2879352	2879575	0,9,0,33	0,0,27,1	8,22,27	0,0,0	129	114	NA,1.0,0.0,0.967	1.0,1.0,1.0	-0.344
AT5G65740	AT5G65740	5	-	26302829	26303051	26302829	26302904	26303175	26303246	5,35,13,3	0,0,0,0	34,33,24	10,0,0	261	114	1.0,1.0,1.0,1.0	0.598,1.0,1.0	0.134
AT5G63550	AT5G63550	5	+	25446543	25446612	25446546	25446612	25446392	25446473	4,22,12,61	136,212,86,60	8,12,0	161,51,72	117	114	0.028,0.092,0.12,0.498	0.046,0.187,0.0	0.107
AT5G04430	BTR1L	5	-	1251439	1251564	1251439	1251501	1252064	1252258	26,52,44,68	96,153,55,96	94,58,71	101,116,55	177	114	0.149,0.18,0.34,0.313	0.375,0.244,0.454	-0.112
AT5G52410	AT5G52410	5	+	21276715	21277022	21276720	21277022	21276501	21276618	0,0,0,0	0,3,0,26	2,0,0	1,11,9	119	114	NA,0.0,NA,0.0	0.657,0.0,0.0	-0.219
AT5G37380	AT5G37380	5	-	14816744	14819062	14816744	14818453	14819191	14819346	0,0,0,17	0,0,9,0	0,0,0	1,5,8	723	114	NA,NA,0.0,1.0	0.0,0.0,0.0	0.5
AT5G37380	AT5G37380	5	-	14816744	14819105	14816744	14818453	14819191	14819346	19,11,7,29	0,0,9,0	13,2,2	1,5,8	766	114	1.0,1.0,0.104,1.0	0.659,0.056,0.036	0.526
AT4G34140	AT4G34140	4	+	16353072	16353162	16353075	16353162	16352764	16352973	2,0,2,4	0,1,12,13	0,0,0	10,24,0	117	114	1.0,0.0,0.14,0.231	0.0,0.0,NA	0.343
AT3G22220	AT3G22220	3	-	7840551	7842376	7840551	7842359	7842598	7842874	1,0,0,0	13,13,0,11	0,0,7	2,4,9	131	114	0.063,0.0,NA,0.0	0.0,0.0,0.404	-0.114
AT5G25520	AT5G25520	5	+	8888097	8888590	8888530	8888590	8887835	8887956	37,11,0,17	7,9,0,17	10,0,0	5,0,9	547	114	0.524,0.203,NA,0.172	0.294,NA,0.0	0.153
AT5G25520	AT5G25520	5	+	8888668	8889904	8888698	8889904	8888097	8888590	0,0,0,0	21,2,0,23	0,0,19	2,0,3	144	114	0.0,0.0,NA,0.0	0.0,NA,0.834	-0.417
AT5G23720	PHS1	5	+	7998966	7999168	7998971	7999168	7998688	7998831	6,2,13,4	7,5,0,0	0,0,2	3,5,0	119	114	0.451,0.277,1.0,1.0	0.0,0.0,1.0	0.349
AT5G26850	AT5G26850	5	+	9445935	9446084	9445943	9446084	9445311	9445646	0,2,4,0	0,0,0,0	0,0,10	0,4,0	122	114	NA,1.0,1.0,NA	NA,0.0,1.0	0.5
AT1G78955	CAMS1	1	-	29692061	29692259	29692061	29692252	29692351	29692441	0,0,2,0	0,0,0,0	1,0,0	0,8,0	121	114	NA,NA,1.0,NA	1.0,0.0,NA	0.5
AT5G65050	AGL31	5	+	25985088	25985188	25985121	25985188	25984940	25985002	126,115,56,87	0,4,11,17	98,68,112	7,19,48	147	114	1.0,0.957,0.798,0.799	0.916,0.735,0.644	0.123
AT5G41220	GSTT3	5	-	16496445	16496634	16496445	16496499	16496749	16496823	10,29,32,28	0,0,0,0	30,63,15	0,0,4	249	114	1.0,1.0,1.0,1.0	1.0,1.0,0.632	0.123
AT5G23520	AT5G23520	5	-	7930532	7931537	7930532	7931388	7931634	7931793	0,0,0,7	3,13,3,0	0,0,0	18,6,26	263	114	0.0,0.0,0.0,1.0	0.0,0.0,0.0	0.25
AT5G43930	AT5G43930	5	+	17678671	17679537	17678677	17679537	17678479	17678605	8,0,0,0	29,10,14,8	0,0,8	15,6,9	120	114	0.208,0.0,0.0,0.0	0.0,0.0,0.458	-0.101
AT4G03270	CYCD6	4	-	1433139	1433235	1433139	1433232	1433308	1433392	0,14,3,7	7,3,0,25	29,9,20	0,0,0	117	114	0.0,0.82,1.0,0.214	1.0,1.0,1.0	-0.492
AT5G06440	AT5G06440	5	-	1966255	1966378	1966255	1966364	1966474	1966596	3,0,0,1	14,0,1,19	0,6,0	0,5,7	128	114	0.16,NA,0.0,0.045	NA,0.517,0.0	-0.19
AT1G02960	AT1G02960	1	-	667150	667437	667150	667281	667540	667641	0,14,16,24	13,0,4,0	6,14,39	3,0,0	270	114	0.0,1.0,0.628,1.0	0.458,1.0,1.0	-0.162
AT1G02960	AT1G02960	1	-	667150	667464	667150	667281	667540	667641	0,25,20,36	13,0,4,0	24,28,52	3,0,0	297	114	0.0,1.0,0.657,1.0	0.754,1.0,1.0	-0.254
AT1G02960	AT1G02960	1	-	667150	667464	667150	667437	667540	667641	0,12,13,15	0,1,9,0	20,21,30	0,0,8	141	114	NA,0.907,0.539,1.0	1.0,1.0,0.752	-0.102
AT5G17460	AT5G17460	5	-	5757072	5757464	5757072	5757450	5757541	5758384	0,9,10,0	0,6,4,11	8,0,2	1,7,0	128	114	NA,0.572,0.69,0.0	0.877,0.0,1.0	-0.205
AT5G57300	AT5G57300	5	-	23210517	23210660	23210517	23210654	23210874	23211002	1,0,4,0	0,0,0,0	1,2,0	9,3,0	120	114	1.0,NA,1.0,NA	0.095,0.388,NA	0.758
AT5G11490	AT5G11490	5	+	3672216	3672931	3672414	3672931	3671787	3672016	3,0,0,0	0,21,20,2	0,0,0	5,12,24	312	114	1.0,0.0,0.0,0.0	0.0,0.0,0.0	0.25
AT5G65560	AT5G65560	5	-	26200013	26200441	26200013	26200436	26200515	26200769	0,0,7,2	0,0,0,0	0,8,0	2,0,0	119	114	NA,NA,1.0,1.0	0.0,1.0,NA	0.5
AT3G62300	DUF7	3	+	23055756	23055844	23055759	23055844	23055323	23055572	33,36,17,24	16,56,69,44	1,1,35	30,65,18	117	114	0.668,0.385,0.194,0.347	0.031,0.015,0.655	0.165
AT4G02120	AT4G02120	4	+	942473	942672	942609	942672	942202	942265	15,0,1,15	0,0,0,0	0,0,0	0,0,11	250	114	1.0,NA,1.0,1.0	NA,NA,0.0	1
AT3G58930	AT3G58930	3	-	21779048	21780122	21779048	21780014	21780245	21780663	14,10,2,2	3,40,21,6	5,15,0	15,4,0	222	114	0.706,0.114,0.047,0.146	0.146,0.658,NA	-0.149
AT5G16280	AT5G16280	5	-	5326466	5326524	5326466	5326521	5326620	5326731	0,2,1,0	0,6,0,0	0,5,0	0,4,6	117	114	NA,0.245,1.0,NA	NA,0.549,0.0	0.348
AT5G48775	AT5G48775	5	+	19775790	19776071	19775875	19776071	19773315	19775661	10,0,0,0	0,0,0,0	0,0,0	6,0,0	199	114	1.0,NA,NA,NA	0.0,NA,NA	1
AT3G07650	COL9	3	+	2442462	2443021	2442465	2443021	2441656	2441840	8,0,0,0	1,17,0,9	0,0,0	1,0,0	117	114	0.886,0.0,NA,0.0	0.0,NA,NA	0.295
AT4G15563	AT4G15563	4	+	8891740	8891998	8891749	8891998	8890942	8891249	0,0,0,0	0,7,8,10	11,0,9	0,12,15	123	114	NA,0.0,0.0,0.0	1.0,0.0,0.357	-0.452
AT1G62800	ASP4	1	-	23256617	23256701	23256617	23256695	23256952	23257014	0,22,17,0	2,0,0,6	0,26,82	0,0,0	120	114	0.0,1.0,1.0,0.0	NA,1.0,1.0	-0.5
AT5G57790	AT5G57790	5	-	23411886	23412250	23411886	23412239	23412675	23412894	0,0,3,0	34,18,9,0	3,23,7	19,4,13	125	114	0.0,0.0,0.233,NA	0.126,0.84,0.329	-0.354
AT3G52180	SEX4	3	-	19350286	19350538	19350286	19350346	19350612	19350708	0,12,22,12	30,43,142,84	53,0,0	22114153	306	114	0.0,0.094,0.055,0.051	0.473,0.0,0.0	-0.108
AT4G24680	MOS1	4	+	12733951	12734035	12733954	12734035	12733384	12733453	0,0,0,0	0,4,7,27	8,0,0	4,5,17	117	114	NA,0.0,0.0,0.0	0.661,0.0,0.0	-0.22
AT3G15980	AT3G15980	3	-	5411291	5411572	5411291	5411569	5411666	5411718	0,0,7,14	21,23,40,52	11,8,9	30,19,0	117	114	0.0,0.0,0.146,0.208	0.263,0.291,1.0	-0.429
AT3G15980	AT3G15980	3	-	5415612	5415698	5415612	5415678	5415786	5415937	0,0,0,0	9,2,20,31	3,0,3	4,2,0	134	114	0.0,0.0,0.0,0.0	0.39,0.0,1.0	-0.463
AT3G28960	AT3G28960	3	-	10985676	10985779	10985676	10985777	10987171	10987203	4,0,4,0	0,0,0,0	8,11,0	9,0,0	116	114	1.0,NA,1.0,NA	0.466,1.0,NA	0.267
AT3G22380	TIC	3	+	7915430	7915656	7915433	7915656	7915175	7915271	0,11,5,0	7,2,14,12	0,3,0	9,48,10	117	114	0.0,0.843,0.258,0.0	0.0,0.057,0.0	0.256
AT3G27460	SGF29a	3	-	10160563	10160679	10160563	10160670	10160879	10160956	25,0,2,0	5,0,2,7	0,0,0	2,7,0	123	114	0.823,NA,0.481,0.0	0.0,0.0,NA	0.435
AT3G27460	SGF29a	3	-	10160563	10160679	10160563	10160673	10160879	10160956	25,0,2,0	19,0,15,0	0,0,0	9,0,23	120	114	0.556,NA,0.112,NA	0.0,NA,0.0	0.334
AT3G44340	CEF	3	-	16020046	16020101	16020046	16020071	16020200	16020326	0,0,3,0	0,0,0,0	0,3,3	0,9,0	144	114	NA,NA,1.0,NA	NA,0.209,1.0	0.395
AT1G45248	AT1G45248	1	-	17163345	17163420	17163345	17163399	17163534	17163683	2,1,6,0	0,0,0,0	2,0,0	8,0,0	135	114	1.0,1.0,1.0,NA	0.174,NA,NA	0.826
AT2G44140	AT2G44140	2	-	18256708	18257008	18256708	18256992	18257168	18257235	2,44,7,9	0,0,0,0	3,14,32	0,0,17	130	114	1.0,1.0,1.0,1.0	1.0,1.0,0.623	0.126
AT1G72990	BGAL17	1	-	27461458	27461667	27461458	27461654	27461790	27461895	0,10,1,1	0,0,3,19	0,0,0	1,0,0	127	114	NA,1.0,0.23,0.045	0.0,NA,NA	0.425
AT3G16840	AT3G16840	3	-	5741667	5741855	5741667	5741852	5742327	5742642	23,7,11,8	5,8,8,0	13,8,10	5,8,21	117	114	0.818,0.46,0.573,1.0	0.717,0.494,0.317	0.203
AT3G21500	DXPS1	3	-	7573559	7573971	7573559	7573945	7574059	7574344	0,0,0,0	3,11,0,0	0,0,13	5,24,0	140	114	0.0,0.0,NA,NA	0.0,0.0,1.0	-0.333
AT3G48900	AT3G48900	3	+	18135063	18135218	18135081	18135218	18134621	18134722	0,0,0,12	0,0,4,0	2,0,0	5,14,12	132	114	NA,NA,0.0,1.0	0.257,0.0,0.0	0.414
AT5G25380	CYCA2	5	+	8815813	8815953	8815831	8815953	8815606	8815748	0,4,0,0	0,3,0,0	0,0,0	0,21,0	132	114	NA,0.535,NA,NA	NA,0.0,NA	0.535
AT3G20280	AT3G20280	3	+	7072721	7074697	7072724	7074697	7072183	7072306	0,0,5,12	1,0,0,0	10,0,0	0,0,0	117	114	0.0,NA,1.0,1.0	1.0,NA,NA	-0.333
AT3G02860	AT3G02860	3	-	625998	626281	625998	626278	626474	626634	6,9,5,28	47,19,41,37	55,10,12	30,32,36	117	114	0.111,0.316,0.106,0.424	0.641,0.233,0.245	-0.134
AT1G60990	AT1G60990	1	-	22462025	22462393	22462025	22462390	22462719	22462956	0,0,0,0	0,5,27,0	2,0,0	0,0,26	117	114	NA,0.0,0.0,NA	1.0,NA,0.0	-0.5
AT5G19130	AT5G19130	5	-	6417443	6418251	6417443	6418246	6418391	6418487	0,0,1,0	0,0,1,4	0,6,8	2,0,0	119	114	NA,NA,0.489,0.0	0.0,1.0,1.0	-0.422
AT3G59680	AT3G59680	3	+	22045190	22046047	22045255	22046047	22043918	22044296	0,20,8,0	3,19,0,5	3,0,0	2,12,0	179	114	0.0,0.401,1.0,0.0	0.489,0.0,NA	0.106
AT5G12210	RGTB1	5	+	3947670	3947821	3947673	3947821	3947504	3947558	53,37,91,103	0,0,9,0	34,35,76	6,5,36	117	114	1.0,1.0,0.908,1.0	0.847,0.872,0.673	0.18
AT3G46590	TRFL1	3	+	17153816	17154381	17153819	17154381	17153574	17153722	29,31,3,37	9,0,7,2	10,20,30	1,0,0	117	114	0.758,1.0,0.295,0.947	0.907,1.0,1.0	-0.219
AT3G06400	CHR11	3	+	1945597	1945656	1945600	1945656	1945452	1945507	12,16,4,20	9,55,23,9	4,0,0	67,16,42	117	114	0.565,0.221,0.145,0.684	0.055,0.0,0.0	0.385
AT3G12550	FDM3	3	+	3978622	3979044	3978635	3979044	3978004	3978256	0,2,8,7	16,11,7,8	4,0,0	13,10,12	127	114	0.0,0.14,0.506,0.44	0.216,0.0,0.0	0.2
AT3G26115	AT3G26115	3	+	9542461	9542833	9542524	9542833	9542267	9542375	8,0,0,18	1,6,2,7	0,20,11	0,19,0	177	114	0.837,0.0,0.0,0.624	NA,0.404,1.0	-0.337
AT3G55080	AT3G55080	3	-	20412826	20412877	20412826	20412862	20413137	20413218	3,5,0,0	1,36,8,13	0,0,0	0,33,0	129	114	0.726,0.109,0.0,0.0	NA,0.0,NA	0.209
AT3G55080	AT3G55080	3	-	20414553	20414664	20414553	20414651	20414768	20414832	10,32,12,18	3,25,0,7	7,40,0	0,0,0	127	114	0.75,0.535,1.0,0.698	1.0,1.0,NA	-0.254
AT3G22260	AT3G22260	3	+	7873334	7873597	7873349	7873597	7873180	7873237	0,9,0,14	0,29,22,0	9,15,46	2,3,10	129	114	NA,0.215,0.0,1.0	0.799,0.815,0.803	-0.401
AT5G02520	AT5G02520	5	+	562109	563257	562112	563257	561900	562018	0,3,0,11	0,0,4,0	0,0,0	5,0,0	117	114	NA,1.0,0.0,1.0	0.0,NA,NA	0.667
AT3G01510	LSF1	3	-	200551	201027	200551	201011	201173	201280	15,15,0,0	0,21,18,1	0,0,0	12,4,48	130	114	1.0,0.385,0.0,0.0	0.0,0.0,0.0	0.346
AT3G07565	AT3G07565	3	+	2415060	2415181	2415063	2415181	2414762	2414825	21,36,34,20	50,15,17,1	13,29,26	37,16,45	117	114	0.29,0.7,0.661,0.951	0.255,0.638,0.36	0.233
AT3G51770	ETO1	3	-	19201947	19203998	19201947	19203992	19204089	19204464	0,19,0,1	0,0,0,0	1,8,6	0,6,0	120	114	NA,1.0,NA,1.0	1.0,0.559,1.0	0.147
AT3G44370	AT3G44370	3	-	16034439	16034559	16034439	16034546	16034734	16035273	0,0,0,0	18,13,18,28	10,0,19	0,3,16	127	114	0.0,0.0,0.0,0.0	1.0,0.0,0.516	-0.505
AT5G47380	AT5G47380	5	-	19221273	19222015	19221273	19221943	19222083	19222218	0,0,20,0	7,12,1,10	0,0,0	0,5,26	186	114	0.0,0.0,0.925,0.0	NA,0.0,0.0	0.231
AT4G24150	GRF8	4	+	12538392	12538828	12538467	12538828	12538062	12538236	0,0,0,0	0,0,5,0	7,9,0	0,0,0	189	114	NA,NA,0.0,NA	1.0,1.0,NA	-1
AT3G03350	AT3G03350	3	+	793375	793452	793413	793452	792927	793117	0,2,0,0	0,0,11,0	0,0,0	1,0,0	152	114	NA,1.0,0.0,NA	0.0,NA,NA	0.5
AT3G26020	AT3G26020	3	+	9514037	9514192	9514079	9514192	9513644	9513854	0,11,11,7	0,0,7,0	0,32,0	0,0,4	156	114	NA,1.0,0.535,1.0	NA,1.0,0.0	0.345
AT1G28210	ATJ1	1	+	9859856	9860158	9859892	9860158	9859370	9859460	0,9,2,21	5,8,0,15	0,1,0	22,15,8	150	114	0.0,0.461,1.0,0.516	0.0,0.048,0.0	0.478
AT3G09660	MCM8	3	-	2962321	2962487	2962321	2962478	2962571	2962623	0,0,8,2	0,14,5,1	10,0,0	17,10,2	123	114	NA,0.0,0.597,0.65	0.353,0.0,0.0	0.298
AT1G60600	ABC4	1	-	22326365	22326590	22326365	22326582	22326669	22326769	1,11,3,0	3,0,0,0	4,0,0	0,0,0	122	114	0.238,1.0,1.0,NA	1.0,NA,NA	-0.254
AT3G04450	AT3G04450	3	+	1185598	1185676	1185615	1185676	1185427	1185473	0,11,2,0	0,4,0,1	0,0,0	0,4,0	131	114	NA,0.705,1.0,0.0	NA,0.0,NA	0.568
AT5G22130	PNT1	5	-	7338989	7339232	7338989	7339172	7339333	7339597	0,5,0,0	0,1,23,39	0,0,0	27,12,11	174	114	NA,0.766,0.0,0.0	0.0,0.0,0.0	0.255
AT3G54350	emb1967	3	-	20125962	20126114	20125962	20126036	20126379	20126442	25,28,52,0	0,0,3,4	43,51,27	0,16,0	192	114	1.0,1.0,0.911,0.0	1.0,0.654,1.0	-0.157
AT3G24180	AT3G24180	3	-	8741066	8741172	8741066	8741167	8741268	8741367	5,5,7,0	0,0,0,0	0,0,4	0,9,0	119	114	1.0,1.0,1.0,NA	NA,0.0,1.0	0.5
AT3G24840	AT3G24840	3	+	9069269	9069341	9069272	9069341	9069099	9069186	0,0,11,0	0,0,15,0	0,0,0	1,10,0	117	114	NA,NA,0.417,NA	0.0,0.0,NA	0.417
AT3G51390	AT3G51390	3	+	19076671	19076803	19076686	19076803	19076270	19076342	0,5,8,3	0,0,0,0	6,5,0	0,4,0	129	114	NA,1.0,1.0,1.0	1.0,0.525,NA	0.238
AT5G08440	AT5G08440	5	+	2724388	2724639	2724391	2724639	2723941	2724018	22,8,5,13	10,2,12,3	11,5,0	0,8,12	117	114	0.682,0.796,0.289,0.809	1.0,0.378,0.0	0.185
AT3G05420	ACBP4	3	+	1563411	1563606	1563414	1563606	1563226	1563298	0,3,15,8	18,6,0,7	8,25,0	0,3,13	117	114	0.0,0.328,1.0,0.527	1.0,0.89,0.0	-0.166
AT3G12990	RRP45a	3	+	4157293	4157653	4157464	4157653	4157068	4157183	33,48,51,21	9,0,0,8	77,32,56	3,0,0	285	114	0.595,1.0,1.0,0.512	0.911,1.0,1.0	-0.194
AT4G00840	AT4G00840	4	-	355830	355936	355830	355916	356030	356157	18,55,19,10	11,16,19,18	0,2,3	27,22,21	134	114	0.582,0.745,0.46,0.321	0.0,0.072,0.108	0.467
AT3G02410	ICME-LIKE2	3	-	494301	494378	494301	494373	494614	494948	0,10,27,9	0,7,0,0	15,0,0	0,0,0	119	114	NA,0.578,1.0,1.0	1.0,NA,NA	-0.141
AT1G20920	AT1G20920	1	+	7288999	7289943	7289385	7289943	7285239	7288843	23,2,53,57	7,0,4,0	47,44,63	0,3,0	500	114	0.428,1.0,0.751,1.0	1.0,0.77,1.0	-0.129
AT5G40600	AT5G40600	5	-	16255061	16255229	16255061	16255218	16255335	16255394	4,14,21,0	16,33,18,16	1,0,3	23,6,9	125	114	0.186,0.279,0.516,0.0	0.038,0.0,0.233	0.155
AT1G76170	AT1G76170	1	-	28585851	28585966	28585851	28585958	28586120	28586401	6,3,0,19	0,0,3,0	0,0,4	0,12,0	122	114	1.0,1.0,0.0,1.0	NA,0.0,1.0	0.25
AT3G52170	AT3G52170	3	-	19348965	19349146	19348965	19349132	19349393	19349527	23,33,22,47	26,24,25,10	4,27,0	33,24,6	128	114	0.441,0.55,0.439,0.807	0.097,0.5,0.0	0.36
AT3G11745	AT3G11745	3	-	3714128	3714334	3714128	3714172	3714405	3714579	23,44,13,75	0,0,7,0	32,24,51	0,0,0	276	114	1.0,1.0,0.434,1.0	1.0,1.0,1.0	-0.141
AT3G55470	AT3G55470	3	+	20565554	20565696	20565557	20565696	20564520	20564586	0,1,6,0	8,7,9,0	2,0,6	13,0,7	117	114	0.0,0.122,0.394,NA	0.13,NA,0.455	-0.12
AT1G32370	TOM2B	1	+	11678023	11678617	11678057	11678617	11677832	11677925	9,23,6,1	15,0,0,0	10,0,11	11,0,0	148	114	0.316,1.0,1.0,1.0	0.412,NA,1.0	0.123
AT2G39805	AT2G39805	2	-	16611232	16611401	16611232	16611398	16611588	16611669	6,1,10,0	21,10,16,16	16,0,8	11,30,6	117	114	0.218,0.089,0.378,0.0	0.586,0.0,0.565	-0.212
AT1G79650	RAD23B	1	-	29972821	29972931	29972821	29972919	29973360	29973426	0,8,25,7	0,18,5,0	13,8,23	0,0,0	126	114	NA,0.287,0.819,1.0	1.0,1.0,1.0	-0.298
AT1G79650	RAD23B	1	-	29974279	29974327	29974279	29974309	29974391	29974430	73,85,61,68	24,44,61,26	116,43,101	20,24,20	132	114	0.724,0.625,0.463,0.693	0.834,0.607,0.813	-0.125
AT3G60510	AT3G60510	3	-	22357467	22357592	22357467	22357569	22357663	22357762	0,11,1,16	35,56,16,37	0,0,15	40,49,0	137	114	0.0,0.14,0.049,0.265	0.0,0.0,1.0	-0.22
AT5G03500	AT5G03500	5	-	877525	877686	877525	877666	878116	878549	15,15,4,8	11,26,18,31	2,15,1	57,62,29	134	114	0.537,0.329,0.159,0.18	0.029,0.171,0.028	0.225
AT5G03500	AT5G03500	5	-	877525	877898	877525	877666	878116	878549	5,30,27,21	11,26,18,31	24,7,5	57,62,29	346	114	0.13,0.275,0.331,0.182	0.122,0.036,0.054	0.159
AT5G03500	AT5G03500	5	-	877525	877898	877525	877686	878116	878549	0,23,27,20	10,8,4,7	22,0,4	0,8,0	326	114	0.0,0.501,0.702,0.5	1.0,0.0,1.0	-0.241
AT3G59410	GCN2	3	+	21952500	21952722	21952503	21952722	21951823	21952228	11,4,11,0	0,3,0,12	0,0,0	0,7,0	117	114	1.0,0.565,1.0,0.0	NA,0.0,NA	0.641

## Sheet: MutantvsWT_A5SS
GeneID	geneSymbol	chr	strand	longExonStart_0base	longExonEnd	shortES	shortEE	flankingES	flankingEE	IJC_SAMPLE_1	SJC_SAMPLE_1	IJC_SAMPLE_2	SJC_SAMPLE_2	IncFormLen	SkipFormLen	IncLevel1	IncLevel2	IncLevelDifference
AT4G26700	FIM1	4	+	13466807	13466928	13466807	13466904	13466998	13467090	0,6,0,0	0,3,0,4	0,0,0	10,2,0	138	114	NA,0.623,NA,0.0	0.0,0.0,NA	0.311
AT4G40030	AT4G40030	4	-	18556501	18556904	18556743	18556904	18556345	18556417	20,14,31,39	4,7,0,1	32,3,0	15,7,3	356	114	0.616,0.39,1.0,0.926	0.406,0.121,0.0	0.557
AT4G40030	AT4G40030	4	-	18556506	18556904	18556743	18556904	18556345	18556417	20,14,31,63	4,7,0,1	46,3,0	15,7,3	351	114	0.619,0.394,1.0,0.953	0.499,0.122,0.0	0.534
AT4G38510	VAB2	4	-	18014883	18014975	18014959	18014975	18014734	18014796	0,8,5,0	4,12,2,0	3,0,3	0,9,0	190	114	0.0,0.286,0.6,NA	1.0,0.0,1.0	-0.371
AT4G38510	VAB2	4	-	18014902	18014975	18014959	18014975	18014734	18014796	4,51,12,35	4,12,2,0	23,20,8	0,9,0	171	114	0.4,0.739,0.8,1.0	1.0,0.597,1.0	-0.131
AT4G05040	AT4G05040	4	+	2578593	2578937	2578593	2578712	2579234	2579330	0,0,0,0	13,1,5,0	0,19,14	0,0,5	339	114	0.0,0.0,0.0,NA	NA,1.0,0.485	-0.742
AT4G37680	HHP4	4	+	17700985	17701044	17700985	17701006	17701223	17701481	0,0,0,1	4,0,15,27	6,38,0	10,10,11	152	114	0.0,NA,0.0,0.027	0.31,0.74,0.0	-0.341
AT4G34090	AT4G34090	4	-	16328564	16328663	16328568	16328663	16328397	16328493	0,0,0,0	0,0,5,0	6,0,0	0,0,0	118	114	NA,NA,0.0,NA	1.0,NA,NA	-1
AT4G31170	AT4G31170	4	-	15155409	15155742	15155466	15155742	15155047	15155118	0,0,0,0	1,0,3,1	6,0,0	15,0,6	171	114	0.0,NA,0.0,0.0	0.211,NA,0.0	-0.105
AT4G39460	SAMC1	4	-	18358051	18358138	18358055	18358138	18357852	18357925	100,119,59,56	0,4,14,18	96,87,47	0,0,0	118	114	1.0,0.966,0.803,0.75	1.0,1.0,1.0	-0.12
AT4G31750	WIN2	4	-	15367379	15367761	15367554	15367761	15367127	15367308	1,0,0,0	0,6,12,2	0,0,0	0,11,7	289	114	1.0,0.0,0.0,0.0	NA,0.0,0.0	0.25
AT4G18960	AG	4	+	10382855	10383680	10382855	10383356	10383911	10384146	2,10,10,16	0,0,11,12	0,0,0	0,15,55	438	114	1.0,1.0,0.191,0.258	NA,0.0,0.0	0.612
AT4G10430	AT4G10430	4	-	6455374	6455883	6455796	6455883	6454812	6455241	64,58,76,114	0,18,0,0	60,163,73	0,0,0	536	114	1.0,0.407,1.0,1.0	1.0,1.0,1.0	-0.148
AT4G16695	AT4G16695	4	+	9394420	9394573	9394420	9394569	9395060	9395142	18,16,12,5	23,4,33,1	9,0,0	40,10,27	118	114	0.431,0.794,0.26,0.828	0.179,0.0,0.0	0.519
AT4G11830	PLDGAMMA2	4	-	7116966	7117115	7116998	7117115	7116690	7116888	0,20,13,26	0,0,0,6	7,11,7	0,0,10	146	114	NA,1.0,1.0,0.772	1.0,1.0,0.353	0.14
AT4G38380	AT4G38380	4	-	17974504	17974799	17974518	17974799	17974276	17974419	9,0,0,0	0,0,0,13	0,0,0	0,8,3	128	114	1.0,NA,NA,0.0	NA,0.0,0.0	0.5
AT4G33240	FAB1A	4	-	16037897	16038324	16037943	16038324	16037454	16037639	0,0,0,0	0,8,0,2	6,0,5	0,0,0	160	114	NA,0.0,NA,0.0	1.0,NA,1.0	-1
AT4G01960	AT4G01960	4	-	852719	853329	852974	853329	851933	852553	0,0,0,0	40,40,29,7	0,1,0	25,0,0	369	114	0.0,0.0,0.0,0.0	0.0,1.0,NA	-0.5
AT4G14965	MAPR4	4	+	8552722	8552769	8552722	8552747	8552923	8553098	6,37,20,8	0,5,5,4	31,26,30	5,0,0	136	114	1.0,0.861,0.77,0.626	0.839,1.0,1.0	-0.132
AT4G35920	MCA1	4	-	17014760	17015099	17014909	17015099	17014306	17014522	6,8,18,0	0,0,0,14	5,11,6	0,0,2	263	114	1.0,1.0,1.0,0.0	1.0,1.0,0.565	-0.105
AT4G12990	AT4G12990	4	-	7595238	7595999	7595823	7595999	7594775	7594839	50,113,146,58	0,0,2,4	150,0,72	0,0,8	699	114	1.0,1.0,0.923,0.703	1.0,NA,0.595	0.109
AT4G27610	AT4G27610	4	-	13787858	13788515	13788083	13788515	13787148	13787373	0,32,28,35	21,6,20,0	4,43,0	5,0,0	339	114	0.0,0.642,0.32,1.0	0.212,1.0,NA	-0.115
AT4G35785	AT4G35785	4	-	16953703	16953890	16953724	16953890	16953522	16953592	17,27,16,0	0,7,15,2	12,14,0	0,0,0	135	114	1.0,0.765,0.474,0.0	1.0,1.0,NA	-0.44
AT4G35785	AT4G35785	4	-	16953724	16953890	16953853	16953890	16953522	16953592	19,79,93,15	0,31,8,0	7,28,22	6,6,0	243	114	1.0,0.545,0.845,1.0	0.354,0.686,1.0	0.167
AT4G19960	KUP9	4	+	10815415	10815718	10815415	10815670	10815836	10816359	0,0,0,0	0,0,0,3	0,0,5	0,0,7	162	114	NA,NA,NA,0.0	NA,NA,0.335	-0.335
AT4G24800	ECIP1	4	+	12781997	12782310	12781997	12782155	12782448	12782667	0,6,8,0	34,0,31,26	3,0,0	36,27,7	269	114	0.0,1.0,0.099,0.0	0.034,0.0,0.0	0.263
AT4G25500	RS40	4	+	13025162	13025856	13025162	13025273	13026055	13026168	177,134,31,34	29,48,22,39	91,0,92	58,63,43	697	114	0.5,0.313,0.187,0.125	0.204,0.0,0.259	0.127
AT4G38120	AT4G38120	4	-	17888987	17889253	17889134	17889253	17888507	17888883	10,63,19,2	0,0,0,2	14,21,41	0,0,0	261	114	1.0,1.0,1.0,0.304	1.0,1.0,1.0	-0.174
AT4G19420	AT4G19420	4	-	10590024	10591633	10590289	10591633	10589692	10589808	0,0,0,0	15,0,0,0	0,8,0	10,0,20	379	114	0.0,NA,NA,NA	0.0,1.0,0.0	-0.333
AT4G32730	PC-MYB1	4	+	15790132	15790584	15790132	15790569	15790955	15791109	0,0,0,0	0,10,0,0	2,0,0	0,5,0	129	114	NA,0.0,NA,NA	1.0,0.0,NA	-0.5
AT4G13330	AT4G13330	4	-	7753737	7754912	7754228	7754912	7753259	7753633	44,53,14,0	2,0,0,25	41,0,0	10,0,0	605	114	0.806,1.0,1.0,0.0	0.436,NA,NA	0.266
AT4G13100	AT4G13100	4	-	7637657	7637726	7637662	7637726	7637036	7637529	0,0,0,0	1,0,0,0	0,0,3	0,0,0	119	114	0.0,NA,NA,NA	NA,NA,1.0	-1
AT4G30820	AT4G30820	4	+	15006647	15006964	15006647	15006702	15007072	15007211	14,8,0,0	0,24,0,0	5,11,27	6,0,0	376	114	1.0,0.092,NA,NA	0.202,1.0,1.0	-0.188
AT4G30820	AT4G30820	4	+	15006493	15007516	15006493	15006702	15007601	15007675	52,56,0,0	0,16,0,15	73,67,73	2,0,17	928	114	1.0,0.301,NA,0.0	0.818,1.0,0.345	-0.287
AT4G30820	AT4G30820	4	+	15006493	15007516	15006493	15007211	15007601	15007675	17,46,0,0	19,34,47,35	61,50,29	52,22,0	419	114	0.196,0.269,0.0,0.0	0.242,0.382,1.0	-0.425
AT4G30820	AT4G30820	4	+	15006647	15007268	15006647	15006702	15007601	15007675	44,16,0,0	0,16,0,15	24,37,47	2,0,17	680	114	1.0,0.144,NA,0.0	0.668,1.0,0.317	-0.28
AT4G30820	AT4G30820	4	+	15006647	15007268	15006647	15007211	15007601	15007675	9,6,0,0	19,34,47,35	12,20,3	52,22,0	171	114	0.24,0.105,0.0,0.0	0.133,0.377,1.0	-0.417
AT4G30820	AT4G30820	4	+	15006647	15007516	15006647	15007268	15007601	15007675	12,44,0,0	4,4,0,0	52,30,26	3,0,0	362	114	0.486,0.776,NA,NA	0.845,1.0,1.0	-0.317
AT4G17310	AT4G17310	4	-	9685665	9686024	9685902	9686024	9685185	9685454	0,13,22,0	0,0,0,0	41,0,0	1,25,0	351	114	NA,1.0,1.0,NA	0.93,0.0,NA	0.535
AT4G17310	AT4G17310	4	-	9685902	9686024	9685976	9686024	9685665	9685710	8,8,4,0	0,0,0,0	21,7,0	7,0,0	188	114	1.0,1.0,1.0,NA	0.645,1.0,NA	0.177
AT2G27490	ATCOAE	2	-	11749960	11750488	11749974	11750488	11748901	11749091	0,20,3,15	0,0,0,28	0,3,10	1,19,0	128	114	NA,1.0,1.0,0.323	0.0,0.123,1.0	0.4
AT2G42810	PP5.2	2	-	17814557	17814719	17814560	17814719	17814109	17814218	0,0,0,6	0,0,0,10	0,0,0	3,13,0	117	114	NA,NA,NA,0.369	0.0,0.0,NA	0.369
AT2G04690	AT2G04690	2	+	1645913	1646066	1645913	1646031	1646154	1646443	2,12,24,21	15,19,24,32	19,7,33	2,0,0	149	114	0.093,0.326,0.433,0.334	0.879,1.0,1.0	-0.663
AT4G17330	G2484-1	4	-	9697322	9697422	9697349	9697422	9695578	9697182	0,0,14,8	9,5,17,17	0,14,22	13,4,20	141	114	0.0,0.0,0.4,0.276	0.0,0.739,0.471	-0.234
AT2G22260	ALKBH2	2	+	9460917	9461194	9460917	9461149	9461304	9461386	3,0,0,0	0,0,0,0	1,0,0	0,2,0	159	114	1.0,NA,NA,NA	1.0,0.0,NA	0.5
AT2G39740	HESO1	2	+	16575751	16576096	16575751	16575928	16576236	16576388	0,0,0,24	0,23,3,3	4,0,0	18,0,18	282	114	NA,0.0,0.0,0.764	0.082,NA,0.0	0.214
AT2G39740	HESO1	2	+	16575751	16576100	16575751	16575928	16576236	16576388	0,0,0,24	0,23,3,3	4,0,0	18,0,18	286	114	NA,0.0,0.0,0.761	0.081,NA,0.0	0.213
AT2G25850	PAPS2	2	-	11026165	11026242	11026195	11026242	11025344	11026081	0,0,4,0	0,0,0,0	0,0,0	0,0,8	144	114	NA,NA,1.0,NA	NA,NA,0.0	1
AT2G39730	RCA	2	-	16571179	16571472	16571190	16571472	16570745	16571066	23,33,51,15	26,25,66,24	0,12,10	1,85,74	125	114	0.447,0.546,0.413,0.363	0.0,0.114,0.11	0.368
AT2G29890	VLN1	2	+	12747605	12747759	12747605	12747753	12747869	12747880	0,3,0,0	0,1,0,8	2,0,0	9,0,0	120	114	NA,0.74,NA,0.0	0.174,NA,NA	0.196
AT2G15530	MBR1	2	+	6773916	6773992	6773916	6773983	6774083	6775826	0,0,0,0	0,0,10,1	0,6,0	19,0,0	123	114	NA,NA,0.0,0.0	0.0,1.0,NA	-0.5
AT2G18760	CHR8	2	+	8128756	8128898	8128756	8128825	8129073	8129243	0,1,0,0	0,0,0,1	2,0,0	0,0,0	187	114	NA,1.0,NA,0.0	1.0,NA,NA	-0.5
AT2G42830	SHP2	2	+	17823336	17823384	17823336	17823378	17823488	17823530	21,19,9,5	22,54,51,16	8,78,69	0,72,141	120	114	0.476,0.251,0.144,0.229	1.0,0.507,0.317	-0.333
AT2G43280	AT2G43280	2	+	17989601	17989968	17989601	17989739	17990137	17990541	0,5,0,0	0,0,18,3	1,0,0	18,27,20	343	114	NA,1.0,0.0,0.0	0.018,0.0,0.0	0.327
AT2G31960	GSL03	2	+	13588521	13589270	13588521	13588910	13589517	13589731	0,0,0,0	0,0,3,0	5,0,0	0,4,0	474	114	NA,NA,0.0,NA	1.0,0.0,NA	-0.5
AT4G35300	TMT2	4	-	16799289	16799635	16799424	16799635	16798992	16799167	18,0,10,3	3,0,0,5	0,0,2	1,5,0	249	114	0.733,NA,1.0,0.216	0.0,0.0,1.0	0.316
AT4G35300	TMT2	4	-	16799289	16799635	16799455	16799635	16798992	16799167	18,0,12,5	2,0,0,0	0,0,2	0,2,2	280	114	0.786,NA,1.0,1.0	NA,0.0,0.289	0.784
AT4G35300	TMT2	4	-	16799424	16799635	16799455	16799635	16798992	16799167	3,0,2,7	2,0,0,0	1,5,0	0,2,2	145	114	0.541,NA,1.0,1.0	1.0,0.663,0.0	0.293
AT2G13370	CHR5	2	-	5555798	5556560	5556204	5556560	5554798	5555626	0,0,0,7	0,0,0,0	0,0,0	0,6,0	520	114	NA,NA,NA,1.0	NA,0.0,NA	1
AT2G15000	AT2G15000	2	-	6481592	6481989	6481827	6481989	6480816	6481207	1,18,0,35	0,50,15,18	21,0,0	21,11,14	349	114	1.0,0.105,0.0,0.388	0.246,0.0,0.0	0.291
AT2G15000	AT2G15000	2	-	6481827	6481989	6481870	6481989	6481185	6481656	3,26,8,19	0,11,0,0	8,0,20	13,1,0	157	114	1.0,0.632,1.0,1.0	0.309,0.0,1.0	0.472
AT4G36860	AT4G36860	4	-	17360900	17361209	17361078	17361209	17360439	17360785	2,31,21,0	0,0,0,7	16,21,15	0,0,0	292	114	1.0,1.0,1.0,0.0	1.0,1.0,1.0	-0.25
AT4G32590	AT4G32590	4	+	15721693	15722300	15721693	15721807	15722545	15722608	47,64,148,145	0,22,0,0	136,65,170	0,0,0	607	114	1.0,0.353,1.0,1.0	1.0,1.0,1.0	-0.162
AT4G32590	AT4G32590	4	+	15722015	15722300	15722015	15722069	15722545	15722608	47,64,124,133	0,16,0,0	130,65,113	0,0,0	345	114	1.0,0.569,1.0,1.0	1.0,1.0,1.0	-0.108
AT2G21510	AT2G21510	2	-	9211067	9211169	9211088	9211169	9210622	9210936	9,23,4,0	3,14,45,0	0,29,101	0,78,149	135	114	0.717,0.581,0.07,NA	NA,0.239,0.364	0.155
AT2G41880	GK-1	2	+	17476473	17476729	17476473	17476609	17476808	17476899	6,9,2,2	0,0,4,0	6,0,42	0,0,0	234	114	1.0,1.0,0.196,1.0	1.0,NA,1.0	-0.201
AT2G33680	AT2G33680	2	+	14248454	14248574	14248454	14248552	14248747	14248797	8,0,0,7	0,3,0,0	0,3,0	0,0,0	136	114	1.0,0.0,NA,1.0	NA,1.0,NA	-0.333
AT2G30740	AT2G30740	2	+	13095355	13095700	13095355	13095484	13096351	13096492	4,0,0,0	10,21,9,1	5,0,0	0,11,15	330	114	0.121,0.0,0.0,0.0	1.0,0.0,0.0	-0.303
AT2G30740	AT2G30740	2	+	13095636	13095726	13095636	13095700	13096351	13096492	0,0,6,0	4,0,0,0	0,0,0	5,0,0	140	114	0.0,NA,1.0,NA	0.0,NA,NA	0.5
AT2G16900	AT2G16900	2	-	7325493	7326317	7325885	7326317	7325250	7325411	0,37,10,0	9,14,32,51	0,0,0	16,22,38	506	114	0.0,0.373,0.066,0.0	0.0,0.0,0.0	0.11
AT2G43760	AT2G43760	2	+	18132483	18132788	18132483	18132693	18133188	18134068	0,0,0,0	57,42,27,23	1,10,3	25,3,17	209	114	0.0,0.0,0.0,0.0	0.021,0.645,0.088	-0.251
AT2G43760	AT2G43760	2	+	18132483	18133081	18132483	18132693	18133188	18134068	0,72,18,5	57,42,27,23	1,0,0	25,3,17	502	114	0.0,0.28,0.131,0.047	0.009,0.0,0.0	0.112
AT2G43760	AT2G43760	2	+	18132483	18133081	18132483	18132788	18133188	18134068	0,72,18,5	0,0,0,0	0,0,0	0,10,3	407	114	NA,1.0,1.0,1.0	NA,0.0,0.0	1
AT4G08170	AT4G08170	4	-	5166182	5166371	5166289	5166371	5164947	5166082	20,2,5,20	0,43,28,13	29,3,0	18,26,3	221	114	1.0,0.023,0.084,0.442	0.454,0.056,0.0	0.217
AT2G23985	AT2G23985	2	+	10204801	10205501	10204801	10205241	10205622	10205693	0,9,19,6	18,10,0,21	19,0,0	0,0,0	374	114	0.0,0.215,1.0,0.08	1.0,NA,NA	-0.676
AT2G23985	AT2G23985	2	+	10204801	10205474	10204801	10205241	10205622	10206522	10,22,39,6	18,10,0,21	59,24,10	0,0,0	347	114	0.154,0.42,1.0,0.086	1.0,1.0,1.0	-0.585
AT2G23985	AT2G23985	2	+	10205622	10205710	10205622	10205693	10206112	10206501	3,0,7,3	11,10,0,0	18,2,0	4,0,0	131	114	0.192,0.0,1.0,1.0	0.797,1.0,NA	-0.351
AT2G01180	PAP1	2	-	108208	108829	108504	108829	106950	108114	15,32,46,9	10,68,83,79	52,0,0	116,49,34	410	114	0.294,0.116,0.134,0.031	0.111,0.0,0.0	0.107
AT2G03810	AT2G03810	2	+	1160946	1161729	1160946	1161296	1162632	1162712	1,3,9,4	6,0,6,0	14,0,9	0,8,9	547	114	0.034,1.0,0.238,1.0	1.0,0.0,0.172	0.177
AT2G03810	AT2G03810	2	+	1161669	1161729	1161669	1161724	1162632	1162712	0,3,9,0	2,0,6,12	8,0,7	0,0,16	119	114	0.0,1.0,0.59,0.0	1.0,NA,0.295	-0.25
AT4G38930	AT4G38930	4	+	18149532	18149771	18149532	18149587	18149871	18149909	0,0,8,0	1,0,5,5	0,0,0	8,17,2	298	114	0.0,NA,0.38,0.0	0.0,0.0,0.0	0.127
AT2G40830	RHC1A	2	+	17042622	17042892	17042622	17042783	17043523	17044915	0,0,2,4	3,0,6,0	1,13,13	0,10,9	223	114	0.0,NA,0.146,1.0	1.0,0.399,0.425	-0.226
AT2G41700	ABCA1	2	-	17386489	17386677	17386549	17386677	17386324	17386429	0,2,0,0	4,0,3,1	0,0,0	15,0,0	174	114	0.0,1.0,0.0,0.0	0.0,NA,NA	0.25
AT2G35620	FEI2	2	-	14965016	14965438	14965245	14965438	14964543	14964772	0,0,5,0	0,19,0,0	0,0,0	9,7,20	343	114	NA,0.0,1.0,NA	0.0,0.0,0.0	0.5
AT2G14880	AT2G14880	2	-	6394351	6395000	6394378	6395000	6393309	6393802	12,0,4,0	0,3,0,0	1,0,0	3,0,0	141	114	1.0,0.0,1.0,NA	0.212,NA,NA	0.455
AT2G39110	AT2G39110	2	+	16319446	16319934	16319446	16319788	16320028	16320405	6,18,8,7	0,0,0,2	0,0,0	0,0,14	260	114	1.0,1.0,1.0,0.605	NA,NA,0.0	0.901
AT3G29644	AT3G29644	3	-	11500666	11501419	11501158	11501419	11499624	11499687	0,1,0,0	14,2,10,5	20,0,27	9,0,10	606	114	0.0,0.086,0.0,0.0	0.295,NA,0.337	-0.294
AT2G06025	AT2G06025	2	+	2351394	2351548	2351394	2351447	2351671	2351748	39,48,60,66	4,22,0,0	89,61,115	33,7,14	215	114	0.838,0.536,1.0,1.0	0.588,0.822,0.813	0.103
AT4G19040	EDR2	4	-	10433201	10433256	10433216	10433256	10432977	10433126	0,0,0,0	12,19,4,20	0,0,4	11,3,0	129	114	0.0,0.0,0.0,0.0	0.0,0.0,1.0	-0.333
AT3G59490	AT3G59490	3	-	21985220	21985423	21985315	21985423	21985018	21985129	26,95,61,20	0,0,0,0	53,55,56	8,0,36	209	114	1.0,1.0,1.0,1.0	0.783,1.0,0.459	0.253
AT3G07300	AT3G07300	3	-	2326718	2327012	2326724	2327012	2326090	2326220	10,5,7,20	7,30,5,20	2,2,6	57,47,22	120	114	0.576,0.137,0.571,0.487	0.032,0.039,0.206	0.35
AT3G25013	AT3G25013	3	+	9113874	9114125	9113874	9113947	9114468	9114508	0,2,0,0	0,17,11,9	7,24,2	6,0,0	292	114	NA,0.044,0.0,0.0	0.313,1.0,1.0	-0.756
AT3G19460	AT3G19460	3	+	6748758	6748909	6748758	6748904	6748990	6749307	28,36,13,20	41,16,41,29	34,17,14	89,26,29	119	114	0.395,0.683,0.233,0.398	0.268,0.385,0.316	0.104
AT2G46610	RS31a	2	-	19137830	19138514	19138386	19138514	19137568	19137681	141240134283	0,41,27,57	260241114	46,26,35	670	114	1.0,0.499,0.458,0.458	0.49,0.612,0.357	0.117
AT3G13560	AT3G13560	3	-	4427849	4428199	4427864	4428199	4427217	4427313	17,20,45,20	0,13,7,0	11,27,21	10,11,7	129	114	1.0,0.576,0.85,1.0	0.493,0.684,0.726	0.222
AT3G61700	AT3G61700	3	+	22836284	22836651	22836284	22836428	22836837	22836993	13,0,0,11	11,48,3,2	4,5,11	0,52,4	337	114	0.286,0.0,0.0,0.65	1.0,0.032,0.482	-0.271
AT5G14770	AT5G14770	5	-	4772875	4775833	4772878	4775833	4772712	4772796	0,17,0,0	10,0,0,0	7,0,0	0,0,0	117	114	0.0,1.0,NA,NA	1.0,NA,NA	-0.5
AT4G32540	YUC1	4	+	15701645	15701900	15701645	15701894	15702424	15702547	0,0,9,0	0,4,0,0	0,0,0	19,0,0	120	114	NA,0.0,1.0,NA	0.0,NA,NA	0.5
AT5G64910	AT5G64910	5	+	25940660	25940781	25940660	25940706	25940887	25941457	2,5,8,0	0,0,0,1	24,0,0	0,0,0	189	114	1.0,1.0,1.0,0.0	1.0,NA,NA	-0.25
AT5G44110	ABCI21	5	-	17755343	17755742	17755521	17755742	17755083	17755244	0,0,0,3	18,0,1,0	0,0,0	3,0,0	292	114	0.0,NA,0.0,1.0	0.0,NA,NA	0.333
AT5G62570	AT5G62570	5	+	25115892	25116137	25115892	25116053	25116217	25116424	11,6,14,0	0,34,23,34	0,0,0	4,26,74	198	114	1.0,0.092,0.26,0.0	0.0,0.0,0.0	0.338
AT5G05550	AT5G05550	5	-	1639453	1640960	1639823	1640960	1638999	1639357	32,11,24,4	0,0,2,6	36,0,0	6,0,18	484	114	1.0,1.0,0.739,0.136	0.586,NA,0.0	0.426
AT5G22700	AT5G22700	5	-	7546404	7547494	7546527	7547494	7546188	7546329	0,0,0,0	0,0,2,0	6,0,28	0,0,0	237	114	NA,NA,0.0,NA	1.0,NA,1.0	-1
AT4G17440	AT4G17440	4	+	9728527	9728709	9728527	9728599	9728820	9728860	0,0,0,0	0,0,5,11	0,0,11	36,2,0	224	114	NA,NA,0.0,0.0	0.0,0.0,1.0	-0.333
AT5G44740	POLH	5	-	18051099	18051211	18051140	18051211	18050834	18051005	0,4,11,12	0,0,0,0	0,0,0	0,7,0	155	114	NA,1.0,1.0,1.0	NA,0.0,NA	1
AT5G02810	PRR7	5	-	640621	641050	640888	641050	640285	640450	7,60,55,60	0,0,0,0	151,3,8	2,0,7	381	114	1.0,1.0,1.0,1.0	0.958,1.0,0.255	0.262
AT3G05230	AT3G05230	3	+	1493158	1493250	1493158	1493245	1493332	1493389	0,0,0,0	0,23,0,6	0,0,1	0,14,0	119	114	NA,0.0,NA,0.0	NA,0.0,1.0	-0.5
AT1G70620	AT1G70620	1	+	26630246	26630582	26630246	26630303	26630700	26631104	100,80,99,64	9,8,0,0	53,108,29	0,0,0	393	114	0.763,0.744,1.0,1.0	1.0,1.0,1.0	-0.123
AT5G49500	AT5G49500	5	-	20079773	20079878	20079778	20079878	20079530	20079685	0,0,7,0	0,6,13,11	0,0,0	7,29,9	119	114	NA,0.0,0.34,0.0	0.0,0.0,0.0	0.113
AT5G41140	AT5G41140	5	+	16472006	16472138	16472006	16472117	16472221	16472292	0,35,46,36	0,0,0,0	49,0,28	0,0,8	135	114	NA,1.0,1.0,1.0	1.0,NA,0.747	0.127
AT5G62260	AT5G62260	5	+	25008842	25009106	25008842	25009091	25009273	25009760	12,0,6,21	10,8,0,8	2,0,4	4,16,10	129	114	0.515,0.0,1.0,0.699	0.306,0.0,0.261	0.365
AT2G47410	AT2G47410	2	+	19449671	19449829	19449671	19449826	19450266	19450503	0,3,0,0	5,5,0,0	2,0,0	0,0,0	117	114	0.0,0.369,NA,NA	1.0,NA,NA	-0.816
AT3G12200	Nek7	3	-	3889761	3890119	3890052	3890119	3889575	3889641	0,29,18,28	28,10,25,32	0,27,0	16,37,32	405	114	0.0,0.449,0.169,0.198	0.0,0.17,0.0	0.147
AT3G56320	AT3G56320	3	-	20889045	20889218	20889149	20889218	20888378	20888707	0,0,0,0	0,6,0,4	9,0,2	0,0,0	218	114	NA,0.0,NA,0.0	1.0,NA,1.0	-1
AT5G06120	AT5G06120	5	+	1844736	1844824	1844736	1844803	1845291	1845549	0,2,0,0	0,1,0,5	6,0,0	0,0,8	135	114	NA,0.628,NA,0.0	1.0,NA,0.0	-0.186
AT2G45500	AT2G45500	2	-	18752149	18752241	18752161	18752241	18752007	18752030	11,0,5,0	0,0,1,3	1,0,23	7,8,9	126	114	1.0,NA,0.819,0.0	0.114,0.0,0.698	0.336
AT5G48880	KAT5	5	-	19816922	19817955	19817772	19817955	19816740	19816805	106,7,78,50	19,49,46,17	28,70,172	0,26,70	964	114	0.397,0.017,0.167,0.258	1.0,0.241,0.225	-0.279
AT4G32010	HSL1	4	+	15481900	15482427	15481900	15482415	15482516	15482613	5,3,0,0	3,1,19,20	16,24,4	3,11,16	126	114	0.601,0.731,0.0,0.0	0.828,0.664,0.184	-0.226
AT5G02080	AT5G02080	5	+	410161	410615	410161	410206	410720	410780	0,6,1,0	0,13,0,0	5,16,53	0,0,0	523	114	NA,0.091,1.0,NA	1.0,1.0,1.0	-0.455
AT5G02080	AT5G02080	5	+	410161	410615	410161	410413	410720	410780	0,6,1,0	6,0,0,0	5,16,60	0,0,0	316	114	0.0,1.0,1.0,NA	1.0,1.0,1.0	-0.333
AT3G13800	AT3G13800	3	+	4538799	4539069	4538799	4539065	4539312	4539440	7,12,0,7	14,8,16,21	0,0,0	28,11,6	118	114	0.326,0.592,0.0,0.244	0.0,0.0,0.0	0.29
AT3G42670	CHR38	3	-	14760428	14760629	14760537	14760629	14760036	14760131	2,0,0,0	0,0,2,0	0,1,0	0,6,0	223	114	1.0,NA,0.0,NA	NA,0.079,NA	0.421
AT5G10745	AT5G10745	5	+	3396729	3396889	3396729	3396811	3397644	3397712	25,36,57,42	0,16,10,0	58,15,64	0,6,41	192	114	1.0,0.572,0.772,1.0	1.0,0.597,0.481	0.143
AT2G40540	KT2	2	+	16930554	16931164	16930554	16930724	16931412	16931489	6,0,2,4	0,0,0,0	3,4,0	0,0,3	554	114	1.0,NA,1.0,1.0	1.0,1.0,0.0	0.333
AT1G16710	HAC12	1	+	5715375	5715637	5715375	5715520	5715723	5716110	0,14,0,0	0,3,0,0	3,23,0	3,6,0	231	114	NA,0.697,NA,NA	0.33,0.654,NA	0.205
AT1G30000	MNS3	1	-	10512084	10512558	10512242	10512558	10510807	10511745	0,0,0,0	0,6,0,4	0,0,55	6,2,14	272	114	NA,0.0,NA,0.0	0.0,0.0,0.622	-0.207
AT1G20640	AT1G20640	1	+	7154757	7155089	7154757	7154829	7155169	7155980	0,0,0,0	0,0,16,18	0,0,19	15,23,2	374	114	NA,NA,0.0,0.0	0.0,0.0,0.743	-0.248
AT1G23080	PIN7	1	-	8182205	8183650	8182217	8183650	8181857	8182128	0,2,11,12	0,30,18,31	0,58,10	13,43,0	126	114	NA,0.057,0.356,0.259	0.0,0.55,1.0	-0.293
AT1G17110	UBP15	1	-	5850458	5850889	5850641	5850889	5849440	5850045	0,0,8,0	2,20,4,10	0,0,0	15,27,20	297	114	0.0,0.0,0.434,0.0	0.0,0.0,0.0	0.108
AT1G53800	AT1G53800	1	+	20081643	20081912	20081643	20081900	20082167	20082545	19,0,20,15	0,28,21,0	7,0,30	1,0,16	126	114	1.0,0.0,0.463,1.0	0.864,NA,0.629	-0.131
AT1G53200	AT1G53200	1	-	19842633	19842741	19842650	19842741	19842434	19842517	10,0,5,4	28,11,0,0	0,0,0	2,0,0	131	114	0.237,0.0,1.0,1.0	0.0,NA,NA	0.559
AT5G37850	SOS4	5	+	15065299	15065512	15065299	15065479	15065604	15065701	7,14,3,6	0,18,2,6	31,29,0	18,11,8	147	114	1.0,0.376,0.538,0.437	0.572,0.672,0.0	0.173
AT1G68140	AT1G68140	1	-	25540793	25541741	25541435	25541741	25538944	25540430	0,29,18,0	7,0,2,0	102,0,61	0,0,14	756	114	0.0,1.0,0.576,NA	1.0,NA,0.397	-0.173
AT2G39950	AT2G39950	2	-	16678966	16679772	16679656	16679772	16678034	16678278	0,10,35,0	16,0,7,19	0,0,0	7,1,18	804	114	0.0,1.0,0.415,0.0	0.0,0.0,0.0	0.354
AT3G60250	CKB3	3	-	22270992	22271158	22270995	22271158	22270269	22270844	0,14,14,24	63,55,36,62	41,60,23	113,5,25	117	114	0.0,0.199,0.275,0.274	0.261,0.921,0.473	-0.365
AT1G78870	UBC35	1	+	29650722	29651018	29650722	29650750	29651315	29651374	0,26,0,0	0,0,0,5	21,0,0	0,0,0	382	114	NA,1.0,NA,0.0	1.0,NA,NA	-0.5
AT1G34120	IP5PI	1	+	12428879	12428988	12428879	12428969	12429106	12429249	5,10,0,23	0,0,2,0	0,3,0	0,0,0	133	114	1.0,1.0,0.0,1.0	NA,1.0,NA	-0.25
AT5G51100	FSD2	5	-	20773751	20773992	20773873	20773992	20773234	20773557	28,0,8,7	0,3,0,0	8,0,0	0,0,0	236	114	1.0,0.0,1.0,1.0	1.0,NA,NA	-0.25
AT5G40910	AT5G40910	5	+	16395210	16395973	16395210	16395275	16396097	16397169	12,62,97,7	0,0,0,2	53,46,43	0,0,0	812	114	1.0,1.0,1.0,0.329	1.0,1.0,1.0	-0.168
AT5G40910	AT5G40910	5	+	16395210	16396001	16395210	16395275	16396097	16397169	12,63,101,12	0,0,0,2	56,46,43	0,0,0	840	114	1.0,1.0,1.0,0.449	1.0,1.0,1.0	-0.138
AT4G25600	AT4G25600	4	+	13060911	13061036	13060911	13061031	13061145	13061203	0,3,5,0	7,6,2,24	0,12,0	13,29,21	119	114	0.0,0.324,0.705,0.0	0.0,0.284,0.0	0.163
AT2G04360	AT2G04360	2	-	1520691	1521123	1520738	1521123	1520471	1520617	27,74,43,57	0,3,4,24	5,16,46	11,1,0	161	114	1.0,0.946,0.884,0.627	0.243,0.919,1.0	0.144
AT1G49510	emb1273	1	+	18326845	18327305	18326845	18327100	18327416	18327848	0,0,0,0	41,73,49,16	0,0,11	30,36,6	319	114	0.0,0.0,0.0,0.0	0.0,0.0,0.396	-0.132
AT4G03000	AT4G03000	4	+	1324587	1326627	1324587	1326512	1326814	1327520	0,0,7,0	12,0,0,0	6,0,0	0,0,0	229	114	0.0,NA,1.0,NA	1.0,NA,NA	-0.5
AT2G40820	AT2G40820	2	-	17039883	17040127	17039953	17040127	17039183	17039488	5,0,6,0	0,0,2,0	6,0,0	0,0,0	184	114	1.0,NA,0.65,NA	1.0,NA,NA	-0.175
AT1G57540	AT1G57540	1	-	21311412	21311521	21311440	21311521	21311067	21311221	13,37,53,13	0,12,14,6	62,25,52	3,5,5	142	114	1.0,0.712,0.752,0.635	0.943,0.801,0.893	-0.104
AT1G78690	At1g78690p	1	+	29596982	29597210	29596982	29597190	29597315	29597446	8,17,11,13	0,0,3,0	13,14,30	0,5,14	134	114	1.0,1.0,0.757,1.0	1.0,0.704,0.646	0.156
AT1G78690	At1g78690p	1	+	29596982	29597235	29596982	29597190	29597315	29597446	11,4,0,0	0,0,3,0	4,0,3	0,5,14	159	114	1.0,1.0,0.0,NA	1.0,0.0,0.133	0.289
AT1G78690	At1g78690p	1	+	29596982	29597235	29596982	29597210	29597315	29597446	11,0,0,0	8,13,11,13	0,0,0	9,14,27	139	114	0.53,0.0,0.0,0.0	0.0,0.0,0.0	0.133
AT1G53380	AT1G53380	1	-	19914867	19915802	19915453	19915802	19913075	19914702	0,0,0,29	0,0,0,5	0,0,35	0,0,4	700	114	NA,NA,NA,0.486	NA,NA,0.588	-0.102
AT1G68910	WIT2	1	-	25908564	25908715	25908568	25908715	25908130	25908380	17,12,16,6	0,0,4,17	28,0,51	8,5,9	118	114	1.0,1.0,0.794,0.254	0.772,0.0,0.846	0.223
AT4G17570	GATA26	4	-	9785983	9786364	9785995	9786364	9785503	9785903	10,0,3,0	0,0,0,0	7,2,0	0,3,0	126	114	1.0,NA,1.0,NA	1.0,0.376,NA	0.312
AT5G47455	AT5G47455	5	+	19251077	19251251	19251077	19251196	19251934	19252379	2,14,14,5	20,57,20,10	22,1,8	34,36,0	169	114	0.063,0.142,0.321,0.252	0.304,0.018,1.0	-0.246
AT2G27730	AT2G27730	2	-	11821606	11822025	11821651	11822025	11820768	11820884	3,31,2,0	0,32,7,7	1,16,5	0,24,15	159	114	1.0,0.41,0.17,0.0	1.0,0.323,0.193	-0.11
AT1G30972	AT1G30972	1	+	11044627	11044887	11044627	11044869	11045299	11045462	0,0,0,0	0,0,0,3	5,10,26	0,9,32	132	114	NA,NA,NA,0.0	1.0,0.49,0.412	-0.634
AT1G05950	AT1G05950	1	-	1804951	1805106	1804962	1805106	1804815	1804882	39,14,23,28	6,15,15,0	17,0,10	6,0,0	125	114	0.856,0.46,0.583,1.0	0.721,NA,1.0	-0.136
AT4G19160	AT4G19160	4	+	10478243	10478347	10478243	10478321	10478540	10478904	14,5,2,11	42,56,16,32	2,0,22	11,19,0	140	114	0.213,0.068,0.092,0.219	0.129,0.0,1.0	-0.228
AT1G49832	AT1G49832	1	+	18447614	18447887	18447614	18447837	18447971	18448335	0,0,8,0	2,0,6,0	7,0,6	0,0,10	164	114	0.0,NA,0.481,NA	1.0,NA,0.294	-0.407
AT5G15540	EMB2773	5	-	5056536	5056646	5056550	5056646	5055961	5056209	0,0,8,1	5,0,0,0	0,4,15	0,0,0	128	114	0.0,NA,1.0,1.0	NA,1.0,1.0	-0.333
AT1G54920	AT1G54920	1	+	20473790	20473982	20473790	20473952	20474050	20474267	0,2,0,1	3,0,9,5	0,0,0	17,14,34	144	114	0.0,1.0,0.0,0.137	0.0,0.0,0.0	0.284
AT5G06265	AT5G06265	5	+	1905778	1906424	1905778	1906172	1906566	1906766	0,16,10,50	0,2,0,4	2,0,1	0,0,0	366	114	NA,0.714,1.0,0.796	1.0,NA,1.0	-0.163
AT1G10890	AT1G10890	1	+	3627996	3628972	3627996	3628229	3629097	3629304	0,101,98,73	21,38,29,10	140111146	24,2,24	857	114	0.0,0.261,0.31,0.493	0.437,0.881,0.447	-0.322
AT1G51690	B	1	+	19167361	19167568	19167361	19167565	19167960	19168052	27,27,29,36	11,2,26,26	20,28,31	8,29,33	117	114	0.705,0.929,0.521,0.574	0.709,0.485,0.478	0.125
AT5G04220	SYTC	5	-	1157351	1157452	1157377	1157452	1157188	1157265	48,31,14,11	29,42,29,32	77,107,0	9,40,24	140	114	0.574,0.375,0.282,0.219	0.874,0.685,0.0	-0.157
AT1G48460	AT1G48460	1	+	17911783	17912113	17911783	17912002	17912473	17912814	171,81,77,70	0,0,0,0	151,42,0	0,7,0	225	114	1.0,1.0,1.0,1.0	1.0,0.752,NA	0.124
AT4G15090	FAR1	4	+	8614059	8614344	8614059	8614273	8614692	8616929	9,18,0,0	0,0,0,0	4,0,0	0,5,0	185	114	1.0,1.0,NA,NA	1.0,0.0,NA	0.5
AT4G31570	AT4G31570	4	+	15297330	15297997	15297330	15297993	15298134	15303824	0,2,7,7	8,0,0,0	0,1,0	0,0,0	118	114	0.0,1.0,1.0,1.0	NA,1.0,NA	-0.25
AT4G31570	AT4G31570	4	+	15297330	15297997	15297330	15297993	15298145	15303824	0,4,0,0	0,0,0,0	0,0,0	7,0,0	118	114	NA,1.0,NA,NA	0.0,NA,NA	1
AT1G49340	ATPI4K	1	+	18253527	18253869	18253527	18253848	18254041	18254188	0,6,6,14	0,6,0,0	0,9,0	0,3,4	135	114	NA,0.458,1.0,1.0	NA,0.717,0.0	0.461
AT5G57270	AT5G57270	5	-	23203317	23203375	23203347	23203375	23202745	23203152	0,12,0,2	5,4,7,13	2,0,0	0,0,24	144	114	0.0,0.704,0.0,0.109	1.0,NA,0.0	-0.297
AT1G13350	AT1G13350	1	-	4574241	4574448	4574379	4574448	4573959	4574044	1,4,17,0	9,6,8,9	1,0,0	5,20,30	252	114	0.048,0.232,0.49,0.0	0.083,0.0,0.0	0.165
AT3G27610	AT3G27610	3	-	10227480	10227808	10227723	10227808	10227328	10227389	32,0,19,11	11,0,8,0	20,6,0	0,0,0	357	114	0.482,NA,0.431,1.0	1.0,1.0,NA	-0.362
AT3G27610	AT3G27610	3	-	10227480	10227986	10227887	10227986	10227328	10227389	50,0,41,11	0,0,0,0	30,6,0	2,0,0	521	114	1.0,NA,1.0,1.0	0.766,1.0,NA	0.117
AT3G27610	AT3G27610	3	-	10227723	10227986	10227887	10227986	10227328	10227389	29,0,31,0	0,0,0,0	10,0,0	2,0,0	278	114	1.0,NA,1.0,NA	0.672,NA,NA	0.328
AT3G27610	AT3G27610	3	-	10227887	10227986	10227892	10227986	10227480	10227808	36,0,0,6	0,0,3,0	0,15,0	0,0,0	119	114	1.0,NA,0.0,1.0	NA,1.0,NA	-0.333
AT5G27290	AT5G27290	5	-	9618868	9618964	9618908	9618964	9618391	9618790	9,46,21,1	7,0,0,0	12,0,0	0,0,0	154	114	0.488,1.0,1.0,1.0	1.0,NA,NA	-0.128
AT1G68820	AT1G68820	1	+	25866794	25866882	25866794	25866864	25866961	25867031	2,10,6,0	15,22,17,3	0,0,0	8,0,66	132	114	0.103,0.282,0.234,0.0	0.0,NA,0.0	0.155
AT5G27970	AT5G27970	5	+	10013257	10013441	10013257	10013405	10013504	10013679	6,32,10,7	0,3,7,21	7,2,0	18,0,32	150	114	1.0,0.89,0.521,0.202	0.228,1.0,0.0	0.244
AT1G67700	AT1G67700	1	+	25375569	25375726	25375569	25375712	25375803	25376050	28,19,41,12	39,29,94,24	42,7,17	10,18,13	128	114	0.39,0.368,0.28,0.308	0.789,0.257,0.538	-0.192
AT1G24265	AT1G24265	1	+	8600390	8600655	8600390	8600512	8601004	8601078	6,9,10,0	0,0,0,6	0,0,3	0,0,0	257	114	1.0,1.0,1.0,0.0	NA,NA,1.0	-0.25
AT5G01260	AT5G01260	5	+	105975	106476	105975	106453	106796	107454	0,15,35,0	0,0,0,5	28,19,21	0,0,0	137	114	NA,1.0,1.0,0.0	1.0,1.0,1.0	-0.333
AT2G01420	PIN4	2	-	182004	183764	182016	183764	181579	181847	12,4,18,53	0,6,40,29	9,26,16	7,21,0	126	114	1.0,0.376,0.289,0.623	0.538,0.528,1.0	-0.117
AT1G15490	AT1G15490	1	-	5323152	5323895	5323157	5323895	5322652	5322960	0,9,18,0	0,0,7,0	0,0,10	0,0,0	119	114	NA,1.0,0.711,NA	NA,NA,1.0	-0.145
AT1G23950	AT1G23950	1	-	8470683	8470897	8470698	8470897	8470351	8470602	12,21,11,48	0,0,0,0	6,17,0	10,5,0	129	114	1.0,1.0,1.0,1.0	0.347,0.75,NA	0.452
AT5G61820	AT5G61820	5	-	24836432	24836933	24836625	24836933	24835335	24836226	0,12,0,0	0,0,0,3	8,14,0	16,8,0	307	114	NA,1.0,NA,0.0	0.157,0.394,NA	0.224
AT2G28060	AT2G28060	2	-	11951918	11952248	11952026	11952248	11951695	11951777	0,14,5,0	0,9,0,4	0,0,0	2,0,0	222	114	NA,0.444,1.0,0.0	0.0,NA,NA	0.481
AT2G38780	AT2G38780	2	+	16213255	16213480	16213255	16213322	16213589	16213683	0,0,0,1	4,8,20,3	22,0,0	9,3,1	272	114	0.0,0.0,0.0,0.123	0.506,0.0,0.0	-0.138
AT5G12440	AT5G12440	5	-	4041473	4042254	4042037	4042254	4041218	4041345	72,45,64,15	0,0,0,0	25,1,11	0,0,6	678	114	1.0,1.0,1.0,1.0	1.0,1.0,0.236	0.255
AT4G14520	AT4G14520	4	+	8341243	8342238	8341243	8341478	8342453	8343258	0,0,0,3	23,19,23,7	42,0,0	0,5,0	874	114	0.0,0.0,0.0,0.053	1.0,0.0,NA	-0.487
AT1G16780	VHP2	1	-	5744111	5744213	5744138	5744213	5743470	5743829	4,0,0,0	0,0,0,4	2,0,0	0,0,0	141	114	1.0,NA,NA,0.0	1.0,NA,NA	-0.5
AT1G55810	UKL3	1	+	20860506	20860831	20860506	20860710	20861270	20861414	0,18,4,0	0,0,3,3	1,0,0	2,5,0	235	114	NA,1.0,0.393,0.0	0.195,0.0,NA	0.367
AT2G18750	AT2G18750	2	+	8125127	8125710	8125127	8125594	8125801	8125942	0,0,4,0	0,0,4,8	0,7,0	0,0,5	230	114	NA,NA,0.331,0.0	NA,1.0,0.0	-0.335
AT1G65040	Hrd1B	1	-	24162201	24163023	24162832	24163023	24161819	24161996	0,0,0,46	21,35,37,4	0,0,0	6,13,27	745	114	0.0,0.0,0.0,0.638	0.0,0.0,0.0	0.16
AT3G17120	AT3G17120	3	+	5841045	5842067	5841045	5841605	5842157	5842860	25,23,13,53	21,12,64,46	20,0,0	94,0,6	576	114	0.191,0.275,0.039,0.186	0.04,NA,0.0	0.153
AT1G06630	AT1G06630	1	+	2027605	2027962	2027605	2027816	2028052	2028976	0,0,3,7	14,5,1,7	0,0,0	11,0,21	260	114	0.0,0.0,0.568,0.305	0.0,NA,0.0	0.218
AT3G54320	WRI1	3	+	20115126	20115347	20115126	20115209	20115465	20115554	0,61,7,0	0,0,2,0	0,0,12	0,0,0	252	114	NA,1.0,0.613,NA	NA,NA,1.0	-0.194
AT1G12250	AT1G12250	1	+	4159564	4159883	4159564	4159750	4160063	4160170	0,17,0,7	0,0,0,0	10,0,0	6,0,0	247	114	NA,1.0,NA,1.0	0.435,NA,NA	0.565
AT1G72740	AT1G72740	1	-	27381146	27381248	27381164	27381248	27380621	27380901	25,39,20,33	65,27,4,25	15,39,35	20,44,46	132	114	0.249,0.555,0.812,0.533	0.393,0.434,0.397	0.129
AT4G03115	AT4G03115	4	-	1384694	1384756	1384711	1384756	1384366	1384603	2,6,13,23	0,0,8,0	9,0,0	0,0,0	131	114	1.0,1.0,0.586,1.0	1.0,NA,NA	-0.104
AT5G63760	ARI15	5	-	25516184	25516918	25516219	25516918	25515745	25516081	9,0,20,12	0,0,4,3	14,17,23	0,0,0	149	114	1.0,NA,0.793,0.754	1.0,1.0,1.0	-0.151
AT1G77080	MAF1	1	+	28955533	28958391	28955533	28955863	28958601	28958663	24239228414	14,0,0,0	171154326	0,0,0	2642	114	0.069,1.0,1.0,1.0	1.0,1.0,1.0	-0.233
AT1G70630	AT1G70630	1	+	26631150	26631471	26631150	26631350	26631553	26631924	0,0,2,0	3,0,0,3	0,6,0	0,0,0	235	114	0.0,NA,1.0,0.0	NA,1.0,NA	-0.667
AT3G08720	S6K2	3	-	2650721	2651231	2651084	2651231	2649783	2650613	24,34,106,139	0,17,0,0	216,71,143	2,0,0	477	114	1.0,0.323,1.0,1.0	0.963,1.0,1.0	-0.157
AT1G70580	AOAT2	1	+	26612358	26612791	26612358	26612760	26613169	26613338	7,0,20,10	0,0,0,0	7,10,18	0,6,3	145	114	1.0,NA,1.0,1.0	1.0,0.567,0.825	0.203
AT2G31840	MRL7-L	2	-	13539723	13539804	13539736	13539804	13539449	13539607	3,12,3,2	3,1,0,0	13,6,0	0,0,0	127	114	0.473,0.915,1.0,1.0	1.0,1.0,NA	-0.153
AT1G47550	SEC3A	1	+	17462053	17462227	17462053	17462224	17462308	17462388	0,3,0,12	32,87,46,42	0,4,11	11,4,27	117	114	0.0,0.033,0.0,0.218	0.0,0.494,0.284	-0.197
AT1G04985	AT1G04985	1	-	1417325	1418046	1417973	1418046	1416868	1416978	96,95,282,128	0,6,19,0	149156106	0,0,0	762	114	1.0,0.703,0.689,1.0	1.0,1.0,1.0	-0.152
AT5G42870	PAH2	5	-	17187281	17187811	17187296	17187811	17187127	17187201	19,2,3,0	0,0,3,0	0,20,52	0,3,0	129	114	1.0,1.0,0.469,NA	NA,0.855,1.0	-0.105
AT4G38270	GAUT3	4	+	17939038	17939176	17939038	17939168	17939441	17939582	10,4,11,10	8,0,0,0	0,0,22	0,0,0	122	114	0.539,1.0,1.0,1.0	NA,NA,1.0	-0.115
AT4G38270	GAUT3	4	+	17939038	17939176	17939038	17939168	17939445	17939582	13,0,0,0	10,16,0,0	0,0,0	8,0,14	122	114	0.548,0.0,NA,NA	0.0,NA,0.0	0.274
AT1G73390	AT1G73390	1	-	27594494	27594551	27594498	27594551	27593901	27594166	2,0,12,0	0,8,1,0	0,3,33	0,0,0	118	114	1.0,0.0,0.921,NA	NA,1.0,1.0	-0.36
AT1G73390	AT1G73390	1	-	27594740	27595197	27594961	27595197	27594494	27594551	0,0,0,0	1,5,21,2	0,0,25	0,2,16	335	114	0.0,0.0,0.0,0.0	NA,0.0,0.347	-0.173
AT1G59750	ARF1	1	+	21979338	21979619	21979338	21979423	21980383	21980450	26,63,60,65	0,5,0,0	40,0,63	6,0,0	310	114	1.0,0.822,1.0,1.0	0.71,NA,1.0	0.101
AT5G18245	AT5G18245	5	+	6028150	6028582	6028150	6028330	6028828	6029282	0,9,27,20	0,5,0,3	0,0,9	0,0,0	366	114	NA,0.359,1.0,0.675	NA,NA,1.0	-0.322
AT4G39830	AT4G39830	4	+	18478889	18479396	18478889	18479283	18479461	18479554	53,44,107,69	0,0,0,6	148,80,25	12,0,17	227	114	1.0,1.0,1.0,0.852	0.861,1.0,0.425	0.201
AT1G42540	GLR3.3	1	+	15973053	15973353	15973053	15973300	15973486	15973744	0,0,1,0	0,0,0,14	0,0,0	0,12,0	167	114	NA,NA,1.0,0.0	NA,0.0,NA	0.5
AT1G29400	ML5	1	-	10294137	10294630	10294380	10294630	10293569	10293719	0,0,5,0	10,13,5,1	0,1,0	3,0,0	357	114	0.0,0.0,0.242,0.0	0.0,1.0,NA	-0.44
AT1G72650	TRFL6	1	+	27351193	27351264	27351193	27351246	27351417	27352308	0,6,5,15	15,12,12,9	7,10,2	4,0,45	132	114	0.0,0.302,0.265,0.59	0.602,1.0,0.037	-0.257
AT4G00420	AT4G00420	4	-	184051	184469	184249	184469	183299	183379	9,6,0,3	4,24,18,15	0,0,13	34,22,30	312	114	0.451,0.084,0.0,0.068	0.0,0.0,0.137	0.105
AT1G67060	AT1G67060	1	+	25037052	25037198	25037052	25037148	25038083	25038168	21,11,10,28	10,11,48,40	51,14,18	68,37,73	164	114	0.593,0.41,0.126,0.327	0.343,0.208,0.146	0.132
AT1G67060	AT1G67060	1	+	25037052	25038168	25037052	25037148	25038271	25038393	124126182238	0,0,0,0	631350282	0,6,20	1134	114	1.0,1.0,1.0,1.0	1.0,0.854,0.586	0.187
AT3G04380	SUVR4	3	+	1161386	1161642	1161386	1161626	1162043	1162292	0,0,12,0	32,16,11,12	0,0,0	15,4,0	130	114	0.0,0.0,0.489,0.0	0.0,0.0,NA	0.122
AT1G03290	AT1G03290	1	+	807395	807631	807395	807510	807950	808017	32,28,37,17	3,0,7,0	35,51,19	0,10,24	235	114	0.838,1.0,0.719,1.0	1.0,0.712,0.277	0.226
AT1G08820	VAP27-2	1	-	2824573	2825481	2824791	2825481	2824363	2824476	0,0,0,17	6,4,0,0	10,0,0	12,9,22	332	114	0.0,0.0,NA,1.0	0.222,0.0,0.0	0.259
AT1G08820	VAP27-2	1	-	2824573	2825481	2825166	2825481	2824363	2824476	17,0,0,41	4,8,10,4	16,0,20	17,28,38	707	114	0.407,0.0,0.0,0.623	0.132,0.0,0.078	0.188
AT1G08820	VAP27-2	1	-	2824791	2825481	2825166	2825481	2824363	2824476	23,4,0,24	4,8,10,4	18,9,42	17,28,38	489	114	0.573,0.104,0.0,0.583	0.198,0.07,0.205	0.157
AT1G55540	LNO1	1	-	20737676	20738028	20737685	20738028	20737350	20737534	0,5,7,0	4,16,7,33	0,0,0	3,8,30	123	114	0.0,0.225,0.481,0.0	0.0,0.0,0.0	0.176
AT1G53710	AT1G53710	1	-	20055276	20055415	20055279	20055415	20055097	20055194	0,0,0,0	8,28,21,37	13,0,2	10,39,20	117	114	0.0,0.0,0.0,0.0	0.559,0.0,0.089	-0.216
AT5G35930	AT5G35930	5	-	14073568	14074427	14074028	14074427	14073264	14073461	0,0,17,0	0,9,0,7	0,0,0	0,9,0	574	114	NA,0.0,1.0,0.0	NA,0.0,NA	0.333
AT3G24760	AT3G24760	3	+	9040013	9041280	9040013	9041269	9041572	9042093	0,0,22,0	2,1,2,0	8,31,3	3,0,14	125	114	0.0,0.0,0.909,NA	0.709,1.0,0.163	-0.321
AT1G52370	AT1G52370	1	+	19506355	19506571	19506355	19506522	19507017	19507175	0,3,0,0	22,8,2,0	4,5,11	13,4,3	163	114	0.0,0.208,0.0,NA	0.177,0.466,0.719	-0.385
AT5G65685	AT5G65685	5	-	26275328	26275514	26275480	26275514	26275107	26275236	19,27,21,26	0,5,0,4	66,36,24	0,0,0	266	114	1.0,0.698,1.0,0.736	1.0,1.0,1.0	-0.141
AT5G65685	AT5G65685	5	-	26275328	26276281	26275685	26276281	26275107	26275236	19,27,42,25	7,0,0,0	70,57,24	0,0,0	471	114	0.396,1.0,1.0,1.0	1.0,1.0,1.0	-0.151
AT5G65685	AT5G65685	5	-	26275480	26276606	26275685	26276606	26275107	26275236	0,5,21,4	7,0,0,0	9,21,0	0,0,0	319	114	0.0,1.0,1.0,1.0	1.0,1.0,NA	-0.25
AT5G65685	AT5G65685	5	-	26275685	26276606	26275748	26276606	26275480	26275514	15,12,0,15	0,0,6,5	9,8,0	5,0,9	177	114	1.0,1.0,0.0,0.659	0.537,1.0,0.0	0.152
AT1G18390	AT1G18390	1	+	6328428	6328473	6328428	6328463	6328681	6329319	0,0,4,0	0,0,0,0	3,0,0	3,0,0	124	114	NA,NA,1.0,NA	0.479,NA,NA	0.521
AT1G73170	AT1G73170	1	-	27514350	27514797	27514354	27514797	27514053	27514268	0,0,0,0	0,0,3,0	6,5,0	0,9,0	118	114	NA,NA,0.0,NA	1.0,0.349,NA	-0.674
AT1G26260	CIB5	1	+	9086804	9087046	9086804	9086897	9087152	9087762	5,15,25,6	0,7,0,0	0,0,26	0,0,0	263	114	1.0,0.482,1.0,1.0	NA,NA,1.0	-0.129
AT4G00060	MEE44	4	+	27867	28076	27867	28019	28155	28574	5,0,0,11	2,0,0,2	0,6,0	4,4,5	171	114	0.625,NA,NA,0.786	0.0,0.5,0.0	0.539
AT3G63340	AT3G63340	3	-	23392347	23392402	23392378	23392402	23392165	23392246	6,20,31,10	0,3,1,7	9,0,5	0,11,0	145	114	1.0,0.84,0.961,0.529	1.0,0.0,1.0	0.166
AT2G46040	AT2G46040	2	-	18937959	18938447	18938310	18938447	18936880	18937826	0,8,3,7	0,0,0,6	4,0,7	0,13,6	465	114	NA,1.0,1.0,0.222	1.0,0.0,0.222	0.333
AT1G28520	VOZ1	1	+	10029149	10029435	10029149	10029267	10029673	10029943	4,0,0,0	0,5,0,5	0,0,0	0,17,1	282	114	1.0,0.0,NA,0.0	NA,0.0,0.0	0.333
AT1G34010	AT1G34010	1	-	12361090	12361313	12361112	12361313	12360359	12360900	2,14,8,30	6,0,1,4	12,14,0	2,0,0	136	114	0.218,1.0,0.87,0.863	0.834,1.0,NA	-0.179
AT1G34065	SAMC2	1	-	12400964	12401036	12400985	12401036	12400828	12400883	8,4,0,1	0,0,1,0	6,6,0	0,0,0	135	114	1.0,1.0,0.0,1.0	1.0,1.0,NA	-0.25
AT1G21400	AT1G21400	1	+	7493212	7494177	7493212	7493725	7494443	7494581	0,0,0,0	6,22,0,0	0,11,0	0,0,27	566	114	0.0,0.0,NA,NA	NA,1.0,0.0	-0.5
AT1G21400	AT1G21400	1	+	7493212	7494282	7493212	7493725	7494443	7494581	0,0,0,0	6,22,0,0	0,11,0	0,0,27	671	114	0.0,0.0,NA,NA	NA,1.0,0.0	-0.5
AT5G15070	AT5G15070	5	+	4876827	4876984	4876827	4876966	4877138	4877198	0,0,0,7	0,3,0,0	2,0,0	0,0,0	132	114	NA,0.0,NA,1.0	1.0,NA,NA	-0.5
AT1G79570	AT1G79570	1	-	29938042	29938308	29938061	29938308	29934741	29937648	0,6,1,5	0,0,0,0	29,2,0	0,3,0	133	114	NA,1.0,1.0,1.0	1.0,0.364,NA	0.318
AT5G06670	AT5G06670	5	-	2055285	2055575	2055366	2055575	2054789	2055047	0,0,0,7	0,0,3,0	0,0,0	3,0,0	195	114	NA,NA,0.0,1.0	0.0,NA,NA	0.5
AT3G01150	PTB1	3	+	53845	53958	53845	53911	54128	54544	76,48,29,51	0,0,0,12	39,34,36	0,10,7	161	114	1.0,1.0,1.0,0.751	1.0,0.707,0.785	0.107
AT1G12770	EMB1586	1	+	4351018	4351582	4351018	4351269	4351822	4353797	0,0,4,0	14,0,0,0	0,0,0	0,0,1	427	114	0.0,NA,1.0,NA	NA,NA,0.0	0.5
AT1G13000	AT1G13000	1	-	4439137	4439639	4439375	4439639	4438661	4438764	0,15,5,0	0,0,4,0	0,27,0	0,0,0	352	114	NA,1.0,0.288,NA	NA,1.0,NA	-0.356
AT1G06710	AT1G06710	1	-	2056632	2057043	2056650	2057043	2056233	2056329	0,0,14,0	0,0,0,0	0,0,0	5,0,0	132	114	NA,NA,1.0,NA	0.0,NA,NA	1
AT5G60120	TOE2	5	+	24209970	24210095	24209970	24210074	24210295	24210409	14,44,12,10	0,1,9,0	35,3,3	0,0,9	135	114	1.0,0.974,0.53,1.0	1.0,1.0,0.22	0.136
AT2G16640	TOC132	2	-	7215306	7215617	7215479	7215617	7211393	7215126	0,9,8,0	8,25,19,1	2,16,0	19,2,6	287	114	0.0,0.125,0.143,0.0	0.04,0.761,0.0	-0.2
AT1G34355	PS1	1	+	12536927	12537169	12536927	12537154	12537278	12537740	23,0,0,22	4,0,0,0	0,31,18	0,11,4	129	114	0.836,NA,NA,1.0	NA,0.714,0.799	0.161
AT5G27630	ACBP5	5	+	9779718	9779862	9779718	9779844	9780007	9780154	0,0,4,0	0,0,0,0	0,0,0	8,0,18	132	114	NA,NA,1.0,NA	0.0,NA,0.0	1
AT5G27630	ACBP5	5	+	9779718	9779904	9779718	9779844	9780007	9780154	0,0,9,0	0,0,0,0	6,0,0	8,0,18	174	114	NA,NA,1.0,NA	0.329,NA,0.0	0.836
AT5G22300	NIT4	5	+	7379644	7380727	7379644	7379824	7380854	7381148	0,0,0,0	8,0,0,0	2,0,0	0,0,15	1017	114	0.0,NA,NA,NA	1.0,NA,0.0	-0.5
AT3G26890	AT3G26890	3	-	9911367	9911768	9911414	9911768	9909317	9910792	5,2,8,0	3,0,0,0	0,0,0	0,3,11	161	114	0.541,1.0,1.0,NA	NA,0.0,0.0	0.847
AT2G16990	AT2G16990	2	+	7387364	7387604	7387364	7387443	7387690	7387976	28,5,20,9	0,10,0,0	0,0,17	0,0,0	275	114	1.0,0.172,1.0,1.0	NA,NA,1.0	-0.207
AT1G79950	AT1G79950	1	+	30078127	30078608	30078127	30078233	30078739	30079203	0,89,39,24	0,0,0,0	0,0,13	7,16,0	489	114	NA,1.0,1.0,1.0	0.0,0.0,1.0	0.667
AT1G79950	AT1G79950	1	+	30078127	30078639	30078127	30078233	30078739	30079203	0,51,0,20	0,0,0,0	2,0,17	7,16,0	520	114	NA,1.0,NA,1.0	0.059,0.0,1.0	0.647
AT1G79950	AT1G79950	1	+	30078127	30078639	30078127	30078608	30078739	30079203	0,9,0,11	0,47,39,15	2,0,17	0,0,13	145	114	NA,0.131,0.0,0.366	1.0,NA,0.507	-0.588
AT1G68862	AT1G68862	1	-	25888219	25889024	25888779	25889024	25887985	25888071	6,0,9,13	15,17,10,0	24,17,26	0,10,0	674	114	0.063,0.0,0.132,1.0	1.0,0.223,1.0	-0.442
AT5G13950	AT5G13950	5	-	4499125	4499254	4499170	4499254	4498768	4498918	0,5,0,0	5,3,3,0	0,0,0	0,9,0	159	114	0.0,0.544,0.0,NA	NA,0.0,NA	0.181
AT5G24810	AT5G24810	5	-	8521820	8522141	8521913	8522141	8521645	8521732	0,0,0,0	15,12,22,24	0,0,2	17,31,0	207	114	0.0,0.0,0.0,0.0	0.0,0.0,1.0	-0.333
AT1G19700	BEL10	1	-	6812500	6812757	6812539	6812757	6811110	6811927	0,3,0,0	0,5,5,0	0,0,0	0,9,6	153	114	NA,0.309,0.0,NA	NA,0.0,0.0	0.154
AT3G10250	AT3G10250	3	-	3170841	3170957	3170891	3170957	3170370	3170449	1,2,6,0	2,0,0,0	5,1,4	0,0,1	164	114	0.258,1.0,1.0,NA	1.0,1.0,0.735	-0.159
AT1G61140	EDA16	1	-	22539749	22540040	22539776	22540040	22538538	22539665	0,0,0,0	4,0,18,0	0,3,0	1,4,12	141	114	0.0,NA,0.0,NA	0.0,0.377,0.0	-0.126
AT1G61430	AT1G61430	1	-	22668291	22668651	22668316	22668651	22666517	22668213	0,0,0,0	2,0,34,0	4,0,0	12,11,0	139	114	0.0,NA,0.0,NA	0.215,0.0,NA	-0.107
AT5G62090	SLK2	5	-	24938919	24939239	24939072	24939239	24937616	24938622	0,24,25,21	0,11,0,0	7,5,34	0,0,4	267	114	NA,0.482,1.0,1.0	1.0,1.0,0.784	-0.101
AT4G34960	AT4G34960	4	+	16650140	16650393	16650140	16650216	16650483	16651029	0,0,0,0	43,81,37,63	0,26,0	83,17,58	291	114	0.0,0.0,0.0,0.0	0.0,0.375,0.0	-0.125
AT3G10770	AT3G10770	3	-	3372900	3373555	3372924	3373555	3372572	3372812	100,107,81,80	12,29,2,18	134,88,123	0,0,0	138	114	0.873,0.753,0.971,0.786	1.0,1.0,1.0	-0.154
AT5G48610	AT5G48610	5	+	19713874	19714879	19713874	19714760	19715052	19716059	14,35,0,7	17,0,1,0	5,0,0	0,0,0	233	114	0.287,1.0,0.0,1.0	1.0,NA,NA	-0.428
AT1G49940	AT1G49940	1	-	18488446	18488731	18488610	18488731	18488126	18488166	0,12,0,6	0,0,0,3	10,0,0	0,0,0	278	114	NA,1.0,NA,0.451	1.0,NA,NA	-0.274
AT1G28960	NUDX15	1	-	10109861	10110359	10109925	10110359	10109655	10109785	10,27,35,18	0,0,0,0	13,3,0	0,0,3	178	114	1.0,1.0,1.0,1.0	1.0,1.0,0.0	0.333
AT1G58410	AT1G58410	1	-	21704637	21704982	21704788	21704982	21703381	21704263	0,7,0,0	0,0,3,0	0,0,0	9,4,0	265	114	NA,1.0,0.0,NA	0.0,0.0,NA	0.5
AT1G55110	IDD7	1	-	20562788	20563269	20563085	20563269	20562408	20562629	0,11,0,0	0,0,0,0	0,0,0	1,1,0	411	114	NA,1.0,NA,NA	0.0,0.0,NA	1
AT1G21560	AT1G21560	1	+	7554670	7555007	7554670	7554975	7555182	7556032	19,21,10,16	87,69,74,31	19,0,36	17,28,6	146	114	0.146,0.192,0.095,0.287	0.466,0.0,0.824	-0.25
AT2G44480	BGLU17	2	+	18361738	18361956	18361738	18361835	18362047	18362079	0,0,3,2	5,4,0,0	15,56,70	0,6,0	235	114	0.0,0.0,1.0,1.0	1.0,0.819,1.0	-0.44
AT1G23970	AT1G23970	1	-	8483090	8483304	8483105	8483304	8482758	8483009	0,23,22,0	6,7,0,12	12,9,6	0,0,0	129	114	0.0,0.744,1.0,0.0	1.0,1.0,1.0	-0.564
AT1G16560	AT1G16560	1	+	5668412	5668739	5668412	5668464	5668944	5669039	0,0,23,28	0,0,0,10	3,1,28	2,1,3	389	114	NA,NA,1.0,0.451	0.305,0.227,0.732	0.304
AT1G11100	AT1G11100	1	-	3708556	3708806	3708584	3708806	3707345	3708469	0,0,0,0	5,0,0,0	0,2,0	0,0,0	142	114	0.0,NA,NA,NA	NA,1.0,NA	-1
AT2G40935	AT2G40935	2	+	17083117	17083444	17083117	17083379	17083736	17083963	16,7,11,0	0,4,39,41	0,0,0	33,32,20	179	114	1.0,0.527,0.152,0.0	0.0,0.0,0.0	0.42
AT5G66005	AT5G66005	5	-	26398909	26399001	26398913	26399001	26398555	26398817	2,8,2,0	13,25,28,0	0,0,15	15,0,12	118	114	0.129,0.236,0.065,NA	0.0,NA,0.547	-0.13
AT5G66005	AT5G66005	5	-	26398909	26399001	26398913	26399001	26398726	26398814	0,2,0,0	0,0,13,1	0,0,8	0,9,0	118	114	NA,1.0,0.0,0.0	NA,0.0,1.0	-0.167
AT2G36000	EMB3114	2	+	15117014	15118220	15117014	15118116	15118312	15119043	24,40,30,9	0,0,7,24	0,0,14	14,0,0	218	114	1.0,1.0,0.691,0.164	0.0,NA,1.0	0.214
AT3G54500	AT3G54500	3	-	20178157	20178491	20178160	20178491	20177934	20178064	29,39,6,0	0,9,3,0	0,6,24	0,0,0	117	114	1.0,0.809,0.661,NA	NA,1.0,1.0	-0.177
AT1G27370	SPL10	1	-	9507211	9508542	9508146	9508542	9506332	9507023	0,0,0,11	11,9,0,0	25,0,45	0,0,0	1049	114	0.0,0.0,NA,1.0	1.0,NA,1.0	-0.667
AT3G52340	SPP2	3	+	19406852	19407119	19406852	19407016	19407406	19407471	0,6,3,3	0,0,0,0	0,7,4	5,0,0	217	114	NA,1.0,1.0,1.0	0.0,1.0,1.0	0.333
AT3G52340	SPP2	3	+	19406852	19407274	19406852	19407016	19407406	19407471	7,32,48,9	0,0,0,0	18,0,65	5,0,0	372	114	1.0,1.0,1.0,1.0	0.525,NA,1.0	0.238
AT3G52340	SPP2	3	+	19406852	19407274	19406852	19407119	19407406	19407471	7,32,47,9	0,6,2,3	18,0,61	0,7,0	269	114	1.0,0.693,0.909,0.56	1.0,0.0,1.0	0.124
AT2G16920	UBC23	2	-	7339133	7339350	7339144	7339350	7336889	7338827	0,0,0,0	0,6,0,0	0,0,5	6,1,7	125	114	NA,0.0,NA,NA	0.0,0.0,0.394	-0.131
AT4G10360	AT4G10360	4	+	6420283	6420549	6420283	6420509	6420635	6420768	0,0,0,0	0,0,29,9	0,0,15	15,2,10	154	114	NA,NA,0.0,0.0	0.0,0.0,0.526	-0.175
AT1G27630	CYCT1	1	+	9611548	9612429	9611548	9611876	9612589	9612671	100,81,164,159	34,8,13,18	106,100,19	22,59,5	667	114	0.335,0.634,0.683,0.602	0.452,0.225,0.394	0.206
AT1G79640	AT1G79640	1	-	29971366	29971639	29971441	29971639	29971197	29971248	0,13,0,0	2,0,1,0	9,1,0	0,0,0	189	114	0.0,1.0,0.0,NA	1.0,1.0,NA	-0.667
AT5G49840	AT5G49840	5	+	20256330	20256414	20256330	20256410	20256627	20256674	0,13,0,7	0,4,0,0	11,0,0	0,0,0	118	114	NA,0.758,NA,1.0	1.0,NA,NA	-0.121
AT5G43990	SUVR2	5	+	17697841	17698094	17697841	17698020	17698517	17698705	1,2,12,15	8,5,0,0	14,0,34	11,5,16	188	114	0.07,0.195,1.0,1.0	0.436,0.0,0.563	0.233
AT5G43990	SUVR2	5	+	17699083	17699345	17699083	17699285	17699457	17700575	27,49,28,14	16,23,32,18	17,42,98	21,0,25	174	114	0.525,0.583,0.364,0.338	0.347,1.0,0.72	-0.237
AT3G03970	AT3G03970	3	-	1030117	1030671	1030477	1030671	1028736	1029910	72,47,14,3	8,11,0,0	11,1,46	4,5,16	474	114	0.684,0.507,1.0,1.0	0.398,0.046,0.409	0.513
AT3G03970	AT3G03970	3	-	1030433	1030677	1030477	1030677	1028736	1029910	14,0,3,3	8,11,0,0	3,11,10	4,5,16	158	114	0.558,0.0,1.0,1.0	0.351,0.614,0.311	0.214
AT5G10200	AT5G10200	5	+	3201509	3202204	3201509	3201737	3202318	3204226	0,0,0,0	0,1,12,9	0,10,0	14,0,42	581	114	NA,0.0,0.0,0.0	0.0,1.0,0.0	-0.333
AT5G54920	AT5G54920	5	+	22303033	22303148	22303033	22303133	22303488	22303523	0,3,8,0	7,44,5,13	0,0,0	6,5,9	129	114	0.0,0.057,0.586,0.0	0.0,0.0,0.0	0.161
AT1G13460	AT1G13460	1	+	4615766	4616059	4615766	4615978	4616427	4617667	9,2,9,0	0,9,2,0	10,0,0	0,9,0	195	114	1.0,0.115,0.725,NA	1.0,0.0,NA	0.113
AT5G37340	AT5G37340	5	-	14789310	14789409	14789342	14789409	14789165	14789219	0,1,0,0	0,0,0,0	2,0,0	0,8,0	146	114	NA,1.0,NA,NA	1.0,0.0,NA	0.5
AT3G49645	AT3G49645	3	-	18404365	18404987	18404702	18404987	18404201	18404269	0,14,34,45	0,0,5,0	42,47,2	0,0,0	451	114	NA,1.0,0.632,1.0	1.0,1.0,1.0	-0.123
AT3G32920	AT3G32920	3	-	13485167	13485500	13485171	13485500	13484879	13485017	0,0,0,0	0,10,0,0	0,7,0	0,0,0	118	114	NA,0.0,NA,NA	NA,1.0,NA	-1
AT5G08750	AT5G08750	5	+	2851813	2852641	2851813	2852192	2852865	2852942	0,4,0,0	3,0,7,0	0,0,0	7,13,0	563	114	0.0,1.0,0.0,NA	0.0,0.0,NA	0.333
AT2G40316	AT2G40316	2	+	16836734	16836794	16836734	16836777	16837117	16837171	5,0,3,2	0,35,23,15	5,0,0	7,8,11	131	114	1.0,0.0,0.102,0.104	0.383,0.0,0.0	0.174
AT1G03905	ABCI19	1	+	993399	993951	993399	993631	994045	994206	0,20,20,27	0,0,0,0	29,29,17	16,23,13	434	114	NA,1.0,1.0,1.0	0.323,0.249,0.256	0.724
AT5G04560	DME	5	+	1309619	1310356	1309619	1310346	1310467	1312588	0,0,9,17	0,0,0,0	10,12,33	17,0,0	124	114	NA,NA,1.0,1.0	0.351,1.0,1.0	0.216
AT4G40050	AT4G40050	4	-	18561988	18562084	18561992	18562084	18561698	18561884	0,23,2,0	11,7,5,0	4,0,0	18,0,7	118	114	0.0,0.76,0.279,NA	0.177,NA,0.0	0.258
AT5G04550	AT5G04550	5	-	1305672	1306145	1305924	1306145	1303166	1305567	0,5,11,8	22,13,11,23	6,9,8	12,0,38	366	114	0.0,0.107,0.237,0.098	0.135,1.0,0.062	-0.289
AT5G28646	WVD2	5	+	10675182	10675353	10675182	10675341	10675432	10675570	25,49,42,63	0,4,0,0	66,124,33	0,24,11	126	114	1.0,0.917,1.0,1.0	1.0,0.824,0.731	0.128
AT1G01020	ARV1	1	-	8570	9130	8593	9130	8235	8464	8,33,14,46	7,42,18,19	18,49,11	7,5,4	137	114	0.487,0.395,0.393,0.668	0.682,0.891,0.696	-0.271
AT5G13590	AT5G13590	5	-	4379055	4379356	4379191	4379356	4378629	4378725	0,0,7,0	0,3,19,0	8,6,0	1,18,0	250	114	NA,0.0,0.144,NA	0.785,0.132,NA	-0.387
AT5G25800	AT5G25800	5	-	8982081	8982221	8982087	8982221	8981878	8981988	0,4,0,0	5,4,14,24	0,0,0	18,4,0	120	114	0.0,0.487,0.0,0.0	0.0,0.0,NA	0.122
AT5G48220	AT5G48220	5	+	19549797	19550226	19549797	19550055	19550375	19550789	14,15,15,11	0,0,33,14	20,0,0	0,19,48	285	114	1.0,1.0,0.154,0.239	1.0,0.0,0.0	0.265
AT5G38590	AT5G38590	5	-	15452627	15453505	15453020	15453505	15452410	15452551	43,28,8,0	0,0,1,0	51,0,0	12,0,0	507	114	1.0,1.0,0.643,NA	0.489,NA,NA	0.392
AT1G45249	ABF2	1	-	17165934	17167451	17166341	17167451	17165710	17165782	0,0,12,0	0,9,12,32	9,0,0	3,0,6	521	114	NA,0.0,0.18,0.0	0.396,NA,0.0	-0.138
AT1G79190	AT1G79190	1	+	29791575	29792228	29791575	29792210	29792308	29792467	0,18,0,0	2,4,10,0	0,0,0	7,3,7	132	114	0.0,0.795,0.0,NA	0.0,0.0,0.0	0.265
AT5G55520	AT5G55520	5	-	22489451	22489505	22489463	22489505	22488593	22489364	0,0,0,0	35,73,7,6	21,6,0	15,55,27	126	114	0.0,0.0,0.0,0.0	0.559,0.09,0.0	-0.216
AT2G35650	CSLA07	2	+	14985487	14985829	14985487	14985690	14986063	14986393	0,0,0,0	0,16,2,12	7,0,0	5,0,9	253	114	NA,0.0,0.0,0.0	0.387,NA,0.0	-0.194
AT1G26208	AT1G26208	1	-	9067380	9068685	9067487	9068685	9066318	9067301	0,0,0,21	25,0,0,0	7,0,0	0,8,15	221	114	0.0,NA,NA,1.0	1.0,0.0,0.0	0.167
AT2G43410	FPA	2	-	18029568	18031255	18030719	18031255	18029105	18029348	13,8,4,12	0,21,5,12	15,11,11	5,5,0	1265	114	1.0,0.033,0.067,0.083	0.213,0.165,1.0	-0.164
AT1G11360	AT1G11360	1	-	3822146	3823088	3822163	3823088	3821442	3821780	7,9,32,12	0,5,10,0	19,9,4	0,17,5	131	114	1.0,0.61,0.736,1.0	1.0,0.315,0.41	0.262
AT1G61040	VIP5	1	+	22483103	22483597	22483103	22483354	22483764	22485969	0,20,0,0	0,3,2,0	4,25,0	19,21,0	357	114	NA,0.68,0.0,NA	0.063,0.275,NA	0.171
AT1G61040	VIP5	1	+	22483103	22483637	22483103	22483354	22483764	22485969	0,16,0,0	0,3,2,0	4,14,0	19,21,0	397	114	NA,0.605,0.0,NA	0.057,0.161,NA	0.194
AT3G10840	AT3G10840	3	-	3392902	3393536	3393082	3393536	3392361	3392812	0,32,0,0	12,17,31,12	11,12,0	0,42,20	294	114	0.0,0.422,0.0,0.0	1.0,0.1,0.0	-0.261
AT5G25440	AT5G25440	5	-	8856319	8856573	8856376	8856573	8856058	8856194	0,1,0,0	0,10,16,0	22,35,0	85,84,0	171	114	NA,0.062,0.0,NA	0.147,0.217,NA	-0.151
AT2G30990	AT2G30990	2	-	13189832	13190458	13190322	13190458	13188795	13189762	0,0,13,6	0,1,0,0	19,0,5	13,7,10	604	114	NA,0.0,1.0,1.0	0.216,0.0,0.086	0.566
AT5G59050	AT5G59050	5	-	23840359	23841828	23841605	23841828	23839964	23840072	0,0,11,0	0,0,0,0	0,0,0	0,23,0	1360	114	NA,NA,1.0,NA	NA,0.0,NA	1
AT5G44750	REV1	5	+	18056513	18056585	18056513	18056573	18056667	18056754	0,1,0,0	0,0,6,0	1,0,0	0,0,0	126	114	NA,1.0,0.0,NA	1.0,NA,NA	-0.5
AT5G52530	AT5G52530	5	+	21317129	21318009	21317129	21317514	21318160	21318397	30,0,0,15	5,18,26,1	21,0,1	14,28,29	609	114	0.529,0.0,0.0,0.737	0.219,0.0,0.006	0.241
AT5G05800	AT5G05800	5	-	1744939	1745245	1745136	1745245	1744445	1744781	6,34,34,18	7,0,16,4	4,24,11	4,11,10	311	114	0.239,1.0,0.438,0.623	0.268,0.444,0.287	0.242
AT1G17720	ATB	1	-	6096212	6096389	6096215	6096389	6095831	6095923	1,39,7,30	3,60,15,22	20,0,0	43,5,0	117	114	0.245,0.388,0.313,0.571	0.312,0.0,NA	0.223
AT5G09230	SRT2	5	+	2872304	2872361	2872304	2872350	2872459	2872620	0,0,0,0	0,7,8,0	0,0,7	2,0,0	125	114	NA,0.0,0.0,NA	0.0,NA,1.0	-0.5
AT3G01390	VMA10	3	-	151034	151554	151164	151554	150834	150940	132,174,67,101	38,9,26,0	54,54,50	8,12,39	244	114	0.619,0.9,0.546,1.0	0.759,0.678,0.375	0.162
AT3G13580	AT3G13580	3	+	4433152	4433596	4433152	4433342	4433806	4433988	5,13,34,2	0,0,0,2	16,0,0	4,0,8	368	114	1.0,1.0,1.0,0.237	0.553,NA,0.0	0.533
AT2G28550	RAP2.7	2	-	12226968	12227265	12227119	12227265	12226641	12226861	7,0,0,4	3,16,0,17	1,0,0	6,5,22	265	114	0.501,0.0,NA,0.092	0.067,0.0,0.0	0.175
AT2G48060	AT2G48060	2	-	19662181	19662617	19662337	19662617	19661934	19662015	0,5,0,0	0,0,0,0	0,0,0	0,2,0	270	114	NA,1.0,NA,NA	NA,0.0,NA	1
AT4G34310	AT4G34310	4	+	16418607	16418720	16418607	16418692	16418809	16418893	0,8,1,0	13,0,13,1	0,0,0	0,1,0	142	114	0.0,1.0,0.058,0.0	NA,0.0,NA	0.265
AT5G53850	AT5G53850	5	-	21863801	21864225	21864088	21864225	21863652	21863700	0,0,2,0	0,4,0,0	0,27,0	5,6,0	401	114	NA,0.0,1.0,NA	0.0,0.561,NA	0.219
AT1G60440	PANK1	1	-	22268316	22268586	22268539	22268586	22267771	22267891	13,32,27,21	0,0,0,0	36,0,6	0,11,0	337	114	1.0,1.0,1.0,1.0	1.0,0.0,1.0	0.333
AT5G15510	AT5G15510	5	+	5036175	5036281	5036175	5036270	5036478	5036824	6,7,0,0	23,22,55,26	20,12,3	26,12,18	125	114	0.192,0.225,0.0,0.0	0.412,0.477,0.132	-0.236
AT5G65740	AT5G65740	5	-	26302972	26303246	26303175	26303246	26302829	26302904	7,66,44,0	0,0,0,0	41,63,19	10,0,0	317	114	1.0,1.0,1.0,NA	0.596,1.0,1.0	0.135
AT5G57565	AT5G57565	5	+	23311213	23311285	23311213	23311241	23311383	23311437	0,3,31,20	0,0,0,0	2,0,5	12,0,5	158	114	NA,1.0,1.0,1.0	0.107,NA,0.419	0.737
AT5G37380	AT5G37380	5	-	14819062	14819346	14819191	14819346	14816744	14818453	8,10,17,33	0,0,9,0	9,3,14	1,5,8	243	114	1.0,1.0,0.47,1.0	0.809,0.22,0.451	0.374
AT4G34140	AT4G34140	4	+	16351769	16352085	16351769	16352079	16352341	16352617	3,2,12,12	0,0,0,0	14,3,12	0,12,0	120	114	1.0,1.0,1.0,1.0	1.0,0.192,1.0	0.269
AT3G08710	TH9	3	+	2645077	2645409	2645077	2645308	2645526	2645610	63,113,99,119	22,22,29,4	118,96,62	38,53,42	215	114	0.603,0.731,0.644,0.94	0.622,0.49,0.439	0.213
AT5G65890	ACR1	5	+	26354852	26355198	26354852	26355080	26355668	26355774	0,0,0,0	0,0,0,9	0,1,0	0,0,0	232	114	NA,NA,NA,0.0	NA,1.0,NA	-1
AT5G44290	AT5G44290	5	-	17843414	17843806	17843432	17843806	17842764	17843307	1,4,11,0	0,15,18,19	10,0,0	18,26,0	132	114	1.0,0.187,0.345,0.0	0.324,0.0,NA	0.221
AT5G13220	JAZ10	5	+	4219934	4220045	4219934	4219992	4220462	4221077	47,34,65,155	46,39,36,189	123,49,54	204,72,118	167	114	0.411,0.373,0.552,0.359	0.292,0.317,0.238	0.141
AT5G65050	AGL31	5	+	25982253	25984738	25982253	25982599	25984940	25985002	135,150,84,154	0,3,8,0	150101129	9,1,21	2253	114	1.0,0.717,0.347,1.0	0.458,0.836,0.237	0.256
AT5G41220	GSTT3	5	-	16496573	16496823	16496749	16496823	16496445	16496499	34,15,39,14	0,0,0,0	55,63,11	0,0,4	290	114	1.0,1.0,1.0,1.0	1.0,1.0,0.519	0.16
AT5G54670	ATK3	5	+	22209402	22209691	22209402	22209572	22209852	22210106	27,38,36,33	0,0,0,0	5,6,42	0,7,0	233	114	1.0,1.0,1.0,1.0	1.0,0.295,1.0	0.235
AT5G43930	AT5G43930	5	+	17677787	17677876	17677787	17677872	17678107	17678216	8,8,8,0	24,0,2,0	11,0,0	0,6,11	118	114	0.244,1.0,0.794,NA	1.0,0.0,0.0	0.346
AT5G43930	AT5G43930	5	+	17680508	17680608	17680508	17680583	17680690	17681082	5,22,7,7	29,10,36,0	0,10,15	18,17,33	139	114	0.124,0.643,0.138,1.0	0.0,0.325,0.272	0.277
AT1G02960	AT1G02960	1	-	667372	667641	667540	667641	667150	667281	1,5,19,5	13,0,4,0	17,12,38	3,0,0	282	114	0.03,1.0,0.658,1.0	0.696,1.0,1.0	-0.227
AT3G23370	AT3G23370	3	+	8357805	8358109	8357805	8357899	8358218	8359545	12,0,42,19	6,8,9,0	12,0,0	0,0,0	324	114	0.413,0.0,0.621,1.0	1.0,NA,NA	-0.492
AT5G43880	TRM21	5	-	17643072	17643980	17643448	17643980	17642721	17642859	0,5,8,0	7,2,13,13	0,0,0	19,37,10	490	114	0.0,0.368,0.125,0.0	0.0,0.0,0.0	0.123
AT5G07790	AT5G07790	5	+	2483122	2483638	2483122	2483286	2484052	2484300	17,18,55,18	0,0,0,0	55,20,0	0,2,0	466	114	1.0,1.0,1.0,1.0	1.0,0.71,NA	0.145
AT3G49430	SR34a	3	+	18332247	18332492	18332247	18332471	18332641	18332754	0,0,1,0	4,0,0,0	0,10,0	3,3,0	135	114	0.0,NA,1.0,NA	0.0,0.738,NA	0.131
AT2G41430	ERD15	2	+	17269231	17269509	17269231	17269490	17269719	17270075	0,0,6,16	0,0,0,0	0,5,7	0,5,0	133	114	NA,NA,1.0,1.0	NA,0.462,1.0	0.269
AT3G20080	CYP705A15	3	+	7007868	7008460	7007868	7008391	7008904	7009733	3,9,14,0	17,0,0,0	9,6,0	0,0,0	183	114	0.099,1.0,1.0,NA	1.0,1.0,NA	-0.3
AT2G35840	AT2G35840	2	+	15053482	15053719	15053482	15053647	15053932	15054011	4,20,6,0	0,11,11,0	0,0,22	5,15,12	186	114	1.0,0.527,0.251,NA	0.0,0.0,0.529	0.416
AT2G46830	CCA1	2	+	19246322	19246751	19246322	19246384	19246862	19247057	0,0,0,10	0,0,9,0	0,32,0	2,8,14	481	114	NA,NA,0.0,1.0	0.0,0.487,0.0	0.338
AT2G35550	BPC7	2	+	14929242	14929477	14929242	14929401	14929889	14930898	6,0,0,0	0,0,2,0	0,7,0	17,8,0	190	114	1.0,NA,0.0,NA	0.0,0.344,NA	0.328
AT1G67300	AT1G67300	1	-	25194098	25194213	25194111	25194213	25193703	25194014	42,29,31,6	3,13,0,14	19,5,9	0,0,0	127	114	0.926,0.667,1.0,0.278	1.0,1.0,1.0	-0.282
AT4G31870	GPX7	4	+	15410808	15410884	15410808	15410870	15410967	15411086	0,0,7,13	0,0,0,0	0,0,0	12,0,0	128	114	NA,NA,1.0,1.0	0.0,NA,NA	1
AT3G15980	AT3G15980	3	-	5411964	5412194	5412007	5412194	5411666	5411718	15,34,77,72	20,8,23,9	33,37,14	10,2,0	157	114	0.353,0.755,0.709,0.853	0.706,0.931,1.0	-0.212
AT3G23090	AT3G23090	3	-	8214850	8214973	8214862	8214973	8214288	8214745	9,0,0,0	0,0,0,0	0,0,16	0,0,15	126	114	1.0,NA,NA,NA	NA,NA,0.491	0.509
AT3G54300	VAMP727	3	-	20110360	20110883	20110565	20110883	20109937	20110180	0,0,7,0	19,26,0,14	8,1,0	18,18,16	319	114	0.0,0.0,1.0,0.0	0.137,0.019,0.0	0.198
AT3G25585	AAPT2	3	+	9295818	9296103	9295818	9295992	9296193	9296244	0,0,0,0	0,9,0,0	24,0,0	0,0,0	225	114	NA,0.0,NA,NA	1.0,NA,NA	-1
AT3G14010	CID4	3	+	4638722	4638938	4638722	4638932	4639006	4639107	2,42,21,56	10,12,12,23	41,53,16	0,1,17	120	114	0.16,0.769,0.624,0.698	1.0,0.981,0.472	-0.255
AT1G11170	AT1G11170	1	+	3743579	3743667	3743579	3743633	3743793	3743886	0,2,0,0	37,38,64,29	0,9,9	12,7,54	148	114	0.0,0.039,0.0,0.0	0.0,0.498,0.114	-0.194
AT3G21175	ZML1	3	+	7423241	7423334	7423241	7423328	7423407	7423541	21,20,36,38	32,29,37,33	20,1,25	49,17,51	120	114	0.384,0.396,0.48,0.522	0.279,0.053,0.318	0.229
AT1G73177	BNS	1	-	27516926	27517194	27517140	27517194	27516571	27516777	11,0,10,0	0,0,0,0	5,32,90	3,0,0	328	114	1.0,NA,1.0,NA	0.367,1.0,1.0	0.211
AT1G73177	BNS	1	-	27516926	27517194	27517140	27517194	27516571	27516782	11,0,10,0	94,122,94,63	14,32,90	178,65,85	328	114	0.039,0.0,0.036,0.0	0.027,0.146,0.269	-0.129
AT3G26700	AT3G26700	3	+	9809581	9810425	9809581	9809892	9810589	9810819	0,0,5,0	10,22,8,1	58,0,0	0,5,0	647	114	0.0,0.0,0.099,0.0	1.0,0.0,NA	-0.475
AT5G18630	AT5G18630	5	+	6202961	6203037	6202961	6203034	6203415	6203495	14,12,24,0	0,18,5,0	3,0,3	1,0,0	117	114	1.0,0.394,0.824,NA	0.745,NA,1.0	-0.133
AT5G22620	AT5G22620	5	-	7518568	7518634	7518595	7518634	7518372	7518471	9,3,2,0	0,0,1,0	10,0,0	0,9,0	141	114	1.0,1.0,0.618,NA	1.0,0.0,NA	0.373
AT1G07745	RAD51D	1	-	2401343	2401446	2401355	2401446	2401187	2401258	0,0,12,16	0,12,3,7	2,4,0	0,11,0	126	114	NA,0.0,0.784,0.674	1.0,0.248,NA	-0.138
AT3G30350	RGF4	3	-	11961233	11961390	11961284	11961390	11960849	11960896	0,0,4,12	0,0,0,1	0,0,0	0,0,11	165	114	NA,NA,1.0,0.892	NA,NA,0.0	0.946
AT5G19130	AT5G19130	5	-	6418387	6418487	6418391	6418487	6417443	6418246	0,1,4,0	0,0,1,4	0,0,0	2,0,0	118	114	NA,1.0,0.794,0.0	0.0,NA,NA	0.598
AT5G19130	AT5G19130	5	-	6418387	6418487	6418391	6418487	6417443	6418251	0,31,16,4	0,0,0,0	0,17,5	0,0,8	118	114	NA,1.0,1.0,1.0	NA,1.0,0.376	0.312
AT1G74750	AT1G74750	1	+	28085752	28086692	28085752	28085970	28086796	28089642	0,0,4,0	17,5,0,8	0,0,0	7,16,0	836	114	0.0,0.0,1.0,0.0	0.0,0.0,NA	0.25
AT3G52260	AT3G52260	3	-	19384455	19384525	19384459	19384525	19383915	19384000	0,30,13,0	4,8,9,3	27,2,16	15,0,0	118	114	0.0,0.784,0.583,0.0	0.635,1.0,1.0	-0.537
AT3G52260	AT3G52260	3	-	19386093	19386272	19386211	19386272	19385973	19386020	0,0,0,7	0,1,0,0	17,0,0	0,0,0	232	114	NA,0.0,NA,1.0	1.0,NA,NA	-0.5
AT3G12250	TGA6	3	+	3906243	3906525	3906243	3906416	3906620	3906692	0,0,1,0	5,14,0,3	0,0,0	11,16,1	223	114	0.0,0.0,1.0,0.0	0.0,0.0,0.0	0.25
AT3G05680	EMB2016	3	-	1672346	1672608	1672439	1672608	1671940	1672098	0,4,6,0	0,0,0,0	12,10,0	0,0,1	207	114	NA,1.0,1.0,NA	1.0,1.0,0.0	0.333
AT3G11890	AT3G11890	3	+	3755541	3755746	3755541	3755708	3756019	3757006	0,0,0,4	0,0,7,0	0,0,0	0,16,0	152	114	NA,NA,0.0,1.0	NA,0.0,NA	0.5
AT3G17860	JAZ3	3	+	6119706	6120365	6119706	6120052	6121128	6121328	0,0,0,11	0,9,0,0	0,12,0	21,20,21	427	114	NA,0.0,NA,1.0	0.0,0.138,0.0	0.454
AT5G17310	UGP2	5	-	5699708	5700056	5699737	5700056	5699551	5699612	0,0,12,0	0,0,0,0	0,0,0	11,0,0	143	114	NA,NA,1.0,NA	0.0,NA,NA	1
AT3G02600	LPP3	3	+	551183	551847	551183	551584	552930	553152	0,4,34,28	11,13,22,0	18,6,0	13,0,0	377	114	0.0,0.085,0.318,1.0	0.295,1.0,NA	-0.297
AT3G02600	LPP3	3	+	551704	552529	551704	551847	552930	553152	0,0,25,45	0,1,8,3	0,13,0	2,0,0	796	114	NA,0.0,0.309,0.682	0.0,1.0,NA	-0.17
AT1G63150	AT1G63150	1	+	23419293	23421321	23419293	23421305	23421456	23421714	0,0,2,9	14,0,0,0	7,0,0	0,0,0	130	114	0.0,NA,1.0,1.0	1.0,NA,NA	-0.333
AT3G46980	PHT4	3	-	17309437	17309964	17309448	17309964	17309098	17309325	0,7,6,31	0,0,5,0	0,10,10	5,0,0	125	114	NA,1.0,0.523,1.0	0.0,1.0,1.0	0.174
AT3G55850	LAF3	3	-	20724648	20725024	20724922	20725024	20724352	20724459	0,42,44,33	0,0,3,11	42,18,75	0,0,0	388	114	NA,1.0,0.812,0.468	1.0,1.0,1.0	-0.24
AT3G19670	PRP40B	3	-	6837273	6837505	6837445	6837505	6836549	6836696	3,23,20,25	0,1,13,6	0,8,7	0,11,0	286	114	1.0,0.902,0.38,0.624	NA,0.225,1.0	0.114
AT2G26590	RPN13	2	-	11314984	11315524	11315019	11315524	11314684	11314742	13,38,37,28	16,13,11,14	60,70,35	21,10,8	149	114	0.383,0.691,0.72,0.605	0.686,0.843,0.77	-0.167
AT3G60740	TTN1	3	-	22453109	22453364	22453212	22453364	22452463	22453011	31,30,16,0	0,0,0,8	10,2,15	0,0,0	217	114	1.0,1.0,1.0,0.0	1.0,1.0,1.0	-0.25
AT3G50190	AT3G50190	3	-	18609743	18610432	18610004	18610432	18609068	18609597	0,9,21,78	0,0,4,1	64,18,3	0,0,0	375	114	NA,1.0,0.615,0.96	1.0,1.0,1.0	-0.142
AT3G07360	PUB9	3	+	2355173	2355412	2355173	2355337	2355521	2356761	0,0,0,4	0,0,0,0	0,0,0	4,0,0	189	114	NA,NA,NA,1.0	0.0,NA,NA	1
AT3G17360	POK1	3	+	5938970	5939132	5938970	5939108	5939202	5939307	0,0,0,5	13,5,1,0	1,15,0	0,7,0	138	114	0.0,0.0,0.0,1.0	1.0,0.639,NA	-0.57
AT3G17360	POK1	3	+	5940614	5940671	5940614	5940644	5940804	5941999	0,0,0,0	0,7,10,4	0,14,0	8,12,0	141	114	NA,0.0,0.0,0.0	0.0,0.485,NA	-0.242
AT3G20070	TTN9	3	-	7006705	7006941	7006733	7006941	7006577	7006635	0,4,7,0	1,2,0,15	3,13,28	0,0,0	142	114	0.0,0.616,1.0,0.0	1.0,1.0,1.0	-0.596
AT1G70490	ARFA1D	1	-	26565290	26565849	26565317	26565849	26565004	26565161	0,3,5,0	0,10,0,0	2,0,0	14,5,0	141	114	NA,0.195,1.0,NA	0.104,0.0,NA	0.545
AT1G20920	AT1G20920	1	+	7288999	7289309	7288999	7289014	7289385	7289943	21,2,36,47	7,0,2,0	39,43,63	0,0,0	409	114	0.455,1.0,0.834,1.0	1.0,1.0,1.0	-0.178
AT3G57410	VLN3	3	-	21250385	21250845	21250819	21250845	21249753	21249858	0,0,7,0	6,13,0,6	0,0,0	4,7,0	548	114	0.0,0.0,1.0,0.0	0.0,0.0,NA	0.25
AT3G19190	ATG2	3	+	6648192	6648291	6648192	6648280	6648417	6648457	0,8,2,0	0,0,10,2	0,0,0	20,25,5	125	114	NA,1.0,0.154,0.0	0.0,0.0,0.0	0.385
AT3G30390	AT3G30390	3	-	11978926	11979646	11979357	11979646	11978403	11978842	16,0,14,0	5,10,8,1	28,58,33	1,39,40	545	114	0.401,0.0,0.268,0.0	0.854,0.237,0.147	-0.245
AT1G03160	FZL	1	+	764698	764931	764698	764831	765024	765255	2,3,0,0	0,0,0,0	1,0,2	0,0,5	214	114	1.0,1.0,NA,NA	1.0,NA,0.176	0.412
AT1G20060	AT1G20060	1	-	6952305	6952398	6952308	6952398	6952131	6952224	8,5,14,9	0,0,2,0	5,1,0	10,0,0	117	114	1.0,1.0,0.872,1.0	0.328,1.0,NA	0.304
AT1G20060	AT1G20060	1	-	6952652	6952745	6952655	6952745	6952478	6952571	4,14,15,6	0,6,10,0	11,4,0	4,14,0	117	114	1.0,0.695,0.594,1.0	0.728,0.218,NA	0.349
AT3G57470	AT3G57470	3	-	21275499	21275667	21275591	21275667	21275337	21275405	0,0,18,0	2,0,4,0	0,0,36	8,0,0	206	114	0.0,NA,0.713,NA	0.0,NA,1.0	-0.144
AT1G32370	TOM2B	1	+	11677832	11677925	11677832	11677923	11678023	11678617	0,0,0,0	0,12,0,0	3,0,0	5,0,12	116	114	NA,0.0,NA,NA	0.371,NA,0.0	-0.185
AT3G21250	ABCC8	3	-	7460421	7460508	7460454	7460508	7459722	7460334	0,0,11,0	0,0,14,0	0,7,0	0,0,0	147	114	NA,NA,0.379,NA	NA,1.0,NA	-0.621
AT3G21250	ABCC8	3	-	7463245	7463525	7463355	7463525	7461000	7462952	0,0,14,0	0,0,20,0	0,0,0	3,2,0	224	114	NA,NA,0.263,NA	0.0,0.0,NA	0.263
AT3G14980	ROS4	3	-	5040869	5041250	5041163	5041250	5040464	5040666	37,36,43,63	10,0,0,0	34,75,23	0,0,0	408	114	0.508,1.0,1.0,1.0	1.0,1.0,1.0	-0.123
AT3G26085	AT3G26085	3	+	9530659	9530915	9530659	9530911	9531001	9531384	0,3,0,19	3,0,1,2	1,3,27	5,0,5	118	114	0.0,1.0,0.0,0.902	0.162,1.0,0.839	-0.191
AT1G68030	AT1G68030	1	-	25501155	25501349	25501290	25501349	25500974	25501082	0,58,43,0	21,5,0,0	19,0,22	0,0,0	249	114	0.0,0.842,1.0,NA	1.0,NA,1.0	-0.386

## Sheet: MutantvsWT_MXE
GeneID	geneSymbol	chr	strand	1stExonStart_0base	1stExonEnd	2ndExonStart_0base	2ndExonEnd	upstreamES	upstreamEE	downstreamES	downstreamEE	IJC_SAMPLE_1	SJC_SAMPLE_1	IJC_SAMPLE_2	SJC_SAMPLE_2	IncFormLen	SkipFormLen	IncLevel1	IncLevel2	IncLevelDifference
AT4G32360	AT4G32360	4	+	15622382	15622499	15622643	15622753	15621970	15622256	15622854	15622928	23,2,1,1	23,15,3,6	7,15,24	4,17,23	231	224	0.492,0.114,0.244,0.139	0.629,0.461,0.503	-0.284
AT1G28395	AT1G28395	1	-	9969771	9969836	9970112	9970153	9969245	9969587	9971072	9971188	156310140191	150,239,169,82	269,110,87	247180129	155	179	0.546,0.6,0.489,0.729	0.557,0.414,0.438	0.121
AT5G14550	AT5G14550	5	-	4692239	4692278	4692548	4692629	4691988	4692054	4692759	4692841	8,9,10,7	4,2,8,0	0,1,20	1,0,10	195	153	0.611,0.779,0.495,1.0	0.0,1.0,0.611	0.184
AT1G10600	AMSH2	1	+	3504358	3504392	3504425	3504488	3504023	3504113	3504568	3504643	11,0,12,0	0,42,43,29	3,0,0	10,0,60	148	177	1.0,0.0,0.25,0.0	0.264,NA,0.0	0.18
AT5G55820	WYR	5	+	22589900	22590089	22590410	22590599	22587226	22589784	22591045	22592339	5,32,2,12	2,20,8,0	10,38,16	0,7,2	303	303	0.714,0.615,0.2,1.0	1.0,0.844,0.889	-0.279
AT3G18610	NUC-L2	3	-	6406720	6406810	6406893	6406983	6406547	6406637	6407064	6407226	0,15,11,40	0,19,3,23	4,19,1	8,63,4	204	204	NA,0.441,0.786,0.635	0.333,0.232,0.2	0.366
AT1G55690	AT1G55690	1	-	20811824	20811922	20812172	20812296	20811439	20811743	20812616	20813061	66,22,16,5	44,14,53,31	16,29,19	28,26,6	238	212	0.572,0.583,0.212,0.126	0.337,0.498,0.738	-0.151
AT1G60640	AT1G60640	1	-	22338173	22338233	22338466	22338526	22338008	22338074	22338617	22338683	44,62,33,56	42,92,31,51	59,33,59	58,11,55	174	174	0.512,0.403,0.516,0.523	0.504,0.75,0.518	-0.102
AT3G24360	AT3G24360	3	-	8841905	8841958	8842174	8842239	8841401	8841536	8842411	8842513	0,23,24,36	0,17,0,13	1,0,52	8,0,12	179	167	NA,0.558,1.0,0.721	0.104,NA,0.802	0.307
AT1G20060	AT1G20060	1	-	6952478	6952571	6952652	6952745	6952308	6952398	6952826	6953012	2,7,26,18	10,4,8,2	12,2,0	8,15,0	207	207	0.167,0.636,0.765,0.9	0.6,0.118,NA	0.258
AT5G10290	AT5G10290	5	-	3236705	3236846	3236945	3237016	3235866	3236603	3237095	3237161	0,5,18,8	20,26,31,8	0,4,0	3,29,0	185	255	0.0,0.21,0.445,0.58	0.0,0.16,NA	0.229

## Sheet: MutantvsWT_RI
GeneID	geneSymbol	chr	strand	riExonStart_0base	riExonEnd	upstreamES	upstreamEE	downstreamES	downstreamEE	IJC_SAMPLE_1	SJC_SAMPLE_1	IJC_SAMPLE_2	SJC_SAMPLE_2	IncFormLen	SkipFormLen	IncLevel1	IncLevel2	IncLevelDifference
AT4G01593	AT4G01593	4	+	691004	691897	691004	691478	691630	691897	8,1,0,0	30,19,20,3	13,0,0	0,6,0	266	114	0.103,0.022,0.0,0.0	1.0,0.0,NA	-0.469
AT4G07405	AT4G07405	4	+	13027580	13028194	13027580	13027892	13027996	13028194	0,0,14,0	0,2,4,1	0,0,0	15,3,0	218	114	NA,0.0,0.647,0.0	0.0,0.0,NA	0.216
AT4G04221	AT4G04221	4	-	2034087	2035794	2034087	2035321	2035436	2035794	0,0,23,19	0,1,0,0	0,0,0	5,0,0	229	114	NA,0.0,1.0,1.0	0.0,NA,NA	0.667
AT4G26795	AT4G26795	4	-	13487329	13488868	13487329	13487630	13487754	13488868	1,1,1,13	0,0,0,0	0,0,2	2,0,0	238	114	1.0,1.0,1.0,1.0	0.0,NA,1.0	0.5
AT4G02075	PIT1	4	-	913333	914127	913333	913641	914025	914127	0,0,0,0	2,26,9,8	18,0,0	0,21,21	498	114	0.0,0.0,0.0,0.0	1.0,0.0,0.0	-0.333
AT4G10730	AT4G10730	4	-	6614433	6614887	6614433	6614665	6614757	6614887	0,6,14,3	10,19,16,3	2,0,24	8,16,3	206	114	0.0,0.149,0.326,0.356	0.122,0.0,0.816	-0.105
AT4G19900	AT4G19900	4	-	10789719	10790085	10789719	10789854	10789935	10790085	0,0,0,0	18,18,16,11	0,0,18	22,16,0	195	114	0.0,0.0,0.0,0.0	0.0,0.0,1.0	-0.333
AT4G23330	AT4G23330	4	+	12193963	12194403	12193963	12194112	12194196	12194403	14,0,5,13	0,0,2,0	5,0,0	0,0,0	198	114	1.0,NA,0.59,1.0	1.0,NA,NA	-0.137
AT4G26700	FIM1	4	+	13466807	13467090	13466807	13466904	13466998	13467090	6,0,12,13	0,3,0,4	2,0,0	10,2,0	208	114	1.0,0.0,1.0,0.64	0.099,0.0,NA	0.611
AT4G26700	FIM1	4	+	13466807	13467090	13466807	13466928	13466998	13467090	6,0,12,13	0,6,0,0	2,0,0	0,0,0	184	114	1.0,0.0,1.0,1.0	1.0,NA,NA	-0.25
AT4G32250	AT4G32250	4	-	15572180	15573402	15572180	15572538	15573078	15573402	0,30,0,0	9,15,23,10	31,0,0	5,1,39	654	114	0.0,0.259,0.0,0.0	0.519,0.0,0.0	-0.108
AT4G21750	ATML1	4	+	11555715	11557200	11555715	11556189	11556838	11557200	0,47,16,46	0,1,1,15	6,0,0	2,0,0	763	114	NA,0.875,0.705,0.314	0.31,NA,NA	0.321
AT4G17483	AT4G17483	4	-	9748262	9748679	9748262	9748503	9748597	9748679	0,0,8,0	14,13,0,9	0,4,0	5,14,0	208	114	0.0,0.0,1.0,0.0	0.0,0.135,NA	0.182
AT4G23270	CRK19	4	+	12173485	12174297	12173485	12173873	12173940	12174297	14,0,5,5	0,0,0,0	4,4,0	0,17,0	181	114	1.0,NA,1.0,1.0	1.0,0.129,NA	0.435
AT4G09680	CTC1	4	+	6121464	6122407	6121464	6121567	6122087	6122407	0,17,2,0	24,0,2,4	0,0,0	16,10,26	634	114	0.0,1.0,0.152,0.0	0.0,0.0,0.0	0.288
AT4G24050	AT4G24050	4	+	12499285	12500326	12499285	12499332	12499469	12500326	0,12,4,70	30,61,23,59	6,0,0	139,36,97	251	114	0.0,0.082,0.073,0.35	0.019,0.0,0.0	0.12
AT4G05040	AT4G05040	4	+	2579600	2580746	2579600	2579722	2579880	2580746	39,2,2,0	0,0,0,0	1,0,3	0,0,5	272	114	1.0,1.0,1.0,NA	1.0,NA,0.201	0.399
AT4G26190	AT4G26190	4	-	13263656	13267002	13263656	13266462	13266897	13267002	12,9,18,16	0,0,0,0	44,0,1	0,0,5	549	114	1.0,1.0,1.0,1.0	1.0,NA,0.04	0.48
AT4G00990	AT4G00990	4	+	430988	431337	430988	431074	431206	431337	0,28,11,19	0,0,10,0	27,0,0	0,0,8	246	114	NA,1.0,0.338,1.0	1.0,NA,0.0	0.279
AT4G00990	AT4G00990	4	+	430988	431337	430988	431074	431217	431337	0,30,11,19	36,11,40,31	28,0,3	36,27,45	257	114	0.0,0.547,0.109,0.214	0.257,0.0,0.029	0.122
AT4G37680	HHP4	4	+	17700985	17701481	17700985	17701044	17701223	17701481	0,0,7,15	0,0,0,0	0,0,0	1,37,0	293	114	NA,NA,1.0,1.0	0.0,0.0,NA	1
AT4G09620	AT4G09620	4	-	6077773	6079151	6077773	6077845	6078896	6079151	9,176,19,200	20,21,55,7	104,146,70	23,5,22	1165	114	0.042,0.451,0.033,0.737	0.307,0.741,0.237	-0.113
AT4G25450	ABCB28	4	-	13010230	13010429	13010230	13010287	13010372	13010429	0,22,4,11	0,8,8,19	1,0,0	6,29,35	199	114	NA,0.612,0.223,0.249	0.087,0.0,0.0	0.332
AT4G21585	ENDO4	4	+	11478358	11478728	11478358	11478539	11478617	11478728	0,0,24,24	0,20,7,0	0,0,0	0,10,0	192	114	NA,0.0,0.671,1.0	NA,0.0,NA	0.557
AT4G21585	ENDO4	4	+	11478945	11479206	11478945	11479029	11479113	11479206	0,0,0,22	0,13,25,2	0,0,0	0,21,0	198	114	NA,0.0,0.0,0.864	NA,0.0,NA	0.288
AT4G21585	ENDO4	4	+	11479303	11479658	11479303	11479371	11479584	11479658	0,0,5,15	0,14,5,0	0,0,0	0,3,0	327	114	NA,0.0,0.259,1.0	NA,0.0,NA	0.42
AT4G33180	AT4G33180	4	+	16001120	16001670	16001120	16001438	16001574	16001670	0,10,0,0	0,0,9,0	8,0,0	0,53,23	250	114	NA,1.0,0.0,NA	1.0,0.0,0.0	0.167
AT4G19490	VPS54	4	+	10622786	10623524	10622786	10623043	10623266	10623524	39,10,74,32	40,32,36,19	48,10,24	38,15,3	337	114	0.248,0.096,0.41,0.363	0.299,0.184,0.73	-0.125
AT4G16950	RPP5	4	-	9538801	9539381	9538801	9539044	9539173	9539381	26,0,8,0	3,2,0,0	5,9,0	0,20,7	243	114	0.803,0.0,1.0,NA	1.0,0.174,0.0	0.21
AT4G19660	NPR4	4	-	10696265	10696813	10696265	10696525	10696606	10696813	0,12,0,0	0,41,4,32	6,15,3	13,19,17	195	114	NA,0.146,0.0,0.0	0.212,0.316,0.094	-0.159
AT4G31170	AT4G31170	4	-	15155047	15155742	15155047	15155118	15155409	15155742	0,20,1,0	0,0,0,0	0,0,0	4,0,0	405	114	NA,1.0,1.0,NA	0.0,NA,NA	1
AT4G31170	AT4G31170	4	-	15155047	15155742	15155047	15155118	15155466	15155742	0,20,1,0	1,0,3,1	2,0,0	15,0,6	462	114	0.0,1.0,0.076,0.0	0.032,NA,0.0	0.253
AT4G30900	AT4G30900	4	+	15039335	15039768	15039335	15039566	15039641	15039768	4,16,3,0	0,3,2,4	0,0,9	1,18,32	189	114	1.0,0.763,0.475,0.0	0.0,0.0,0.145	0.511
AT4G19440	AT4G19440	4	-	10601512	10601900	10601512	10601604	10601785	10601900	14,0,37,64	0,0,0,0	35,0,0	2,0,0	295	114	1.0,NA,1.0,1.0	0.871,NA,NA	0.129
AT4G33530	KUP5	4	-	16129408	16129966	16129408	16129657	16129737	16129966	0,0,0,0	0,22,17,2	11,0,0	3,0,0	194	114	NA,0.0,0.0,0.0	0.683,NA,NA	-0.683
AT4G02430	SR34b	4	+	1069174	1069523	1069174	1069272	1069457	1069523	0,0,3,0	6,0,0,13	0,0,0	10,1,9	299	114	0.0,NA,1.0,0.0	0.0,0.0,0.0	0.333
AT4G02430	SR34b	4	+	1070656	1071674	1070656	1070886	1071273	1071674	0,43,27,0	12,0,0,2	85,53,50	6,0,0	501	114	0.0,1.0,1.0,0.0	0.763,1.0,1.0	-0.421
AT4G16710	AT4G16710	4	+	9398402	9398991	9398402	9398722	9398774	9398991	14,44,58,7	0,12,8,0	2,0,21	0,15,0	166	114	1.0,0.716,0.833,1.0	1.0,0.0,1.0	0.221
AT4G16710	AT4G16710	4	+	9398402	9398991	9398402	9398722	9398787	9398991	14,44,58,7	0,12,17,2	2,0,22	56,0,19	179	114	1.0,0.7,0.685,0.69	0.022,NA,0.424	0.546
AT4G18140	SSP4b	4	-	10048859	10049438	10048859	10049076	10049343	10049438	0,0,3,0	0,0,0,0	6,0,3	0,1,4	381	114	NA,NA,1.0,NA	1.0,0.0,0.183	0.606
AT4G10430	AT4G10430	4	-	6454812	6455374	6454812	6455241	6455325	6455374	7,0,19,15	2,6,0,0	2,0,0	0,0,0	198	114	0.668,0.0,1.0,1.0	1.0,NA,NA	-0.333
AT4G10843	AT4G10843	4	+	6662060	6662641	6662060	6662278	6662513	6662641	0,4,6,0	0,4,0,0	0,0,0	0,9,0	349	114	NA,0.246,1.0,NA	NA,0.0,NA	0.623
AT4G36690	ATU2AF65A	4	-	17294362	17294839	17294362	17294430	17294703	17294839	29,118,81,76	105194116179	116,48,101	105,66,82	387	114	0.075,0.152,0.171,0.111	0.246,0.176,0.266	-0.102
AT4G36690	ATU2AF65A	4	-	17294362	17294839	17294362	17294603	17294703	17294839	2,44,59,42	10,8,27,13	40,0,36	23,29,31	214	114	0.096,0.746,0.538,0.632	0.481,0.0,0.382	0.215
AT4G11830	PLDGAMMA2	4	-	7116690	7117115	7116690	7116888	7116998	7117115	0,13,1,3	0,0,0,6	6,0,2	0,0,10	224	114	NA,1.0,1.0,0.203	1.0,NA,0.092	0.188
AT4G29930	AT4G29930	4	+	14644859	14645388	14644859	14645117	14645217	14645388	0,0,9,60	0,0,0,37	10,10,16	25,0,29	214	114	NA,NA,1.0,0.463	0.176,1.0,0.227	0.264
AT4G38380	AT4G38380	4	-	17974276	17974799	17974276	17974419	17974518	17974799	2,0,0,0	0,0,0,13	0,0,0	0,8,3	213	114	1.0,NA,NA,0.0	NA,0.0,0.0	0.5
AT4G33240	FAB1A	4	-	16037454	16038324	16037454	16037639	16037943	16038324	0,0,0,0	0,8,0,2	6,0,0	0,0,0	418	114	NA,0.0,NA,0.0	1.0,NA,NA	-1
AT4G36050	AT4G36050	4	-	17054738	17055059	17054738	17054850	17054936	17055059	0,10,0,0	7,0,8,20	0,0,0	0,11,0	200	114	0.0,1.0,0.0,0.0	NA,0.0,NA	0.25
AT4G39270	AT4G39270	4	+	18276310	18278985	18276310	18278768	18278856	18278985	0,0,5,0	0,5,11,2	0,0,14	11,8,0	202	114	NA,0.0,0.204,0.0	0.0,0.0,1.0	-0.265
AT4G39270	AT4G39270	4	+	18276310	18279088	18276310	18278985	18279065	18279088	0,0,21,0	0,10,4,5	0,19,9	19,30,0	194	114	NA,0.0,0.755,0.0	0.0,0.271,1.0	-0.172
AT4G14340	CKI1	4	-	8248886	8249351	8248886	8249023	8249287	8249351	0,29,19,0	1,19,12,0	8,0,0	15,40,7	378	114	0.0,0.315,0.323,NA	0.139,0.0,0.0	0.166
AT4G03200	AT4G03200	4	+	1408158	1408858	1408158	1408589	1408785	1408858	0,0,0,1	5,1,0,7	0,0,4	4,5,0	310	114	0.0,0.0,NA,0.05	0.0,0.0,1.0	-0.317
AT4G10770	OPT7	4	-	6631550	6631877	6631550	6631648	6631722	6631877	0,0,0,0	0,11,3,0	0,0,3	0,0,0	188	114	NA,0.0,0.0,NA	NA,NA,1.0	-1
AT4G12640	AT4G12640	4	+	7462787	7466444	7462787	7463069	7465236	7466444	36,23,35,12	0,11,0,6	81,15,25	10,1,2	2281	114	1.0,0.095,1.0,0.091	0.288,0.428,0.385	0.179
AT4G32850	nPAP	4	+	15853669	15854211	15853669	15853960	15854043	15854211	0,13,13,42	0,0,0,0	27,7,26	0,0,7	197	114	NA,1.0,1.0,1.0	1.0,1.0,0.682	0.106
AT4G32850	nPAP	4	+	15853669	15854211	15853669	15853753	15854164	15854211	10,65,29,108	25,49,63,53	55,23,83	13,42,42	525	114	0.08,0.224,0.091,0.307	0.479,0.106,0.3	-0.119
AT4G32850	nPAP	4	+	15853669	15855186	15853669	15854241	15854362	15855186	37,58,45,71	0,5,7,0	54,24,39	24,1,22	235	114	1.0,0.849,0.757,1.0	0.522,0.921,0.462	0.266
AT4G34840	AT4G34840	4	+	16607347	16608292	16607347	16607440	16607550	16608292	6,31,0,22	30,47,49,64	0,0,3	43,28,78	224	114	0.092,0.251,0.0,0.149	0.0,0.0,0.019	0.117
AT4G34840	AT4G34840	4	+	16607347	16608292	16607347	16607470	16607550	16608292	0,28,0,17	0,0,0,0	0,0,0	14,0,17	194	114	NA,1.0,NA,1.0	0.0,NA,0.0	1
AT4G18020	APRR2	4	-	10002845	10004098	10002845	10003914	10004023	10004098	0,34,16,14	18,14,22,12	11,0,0	0,1,0	223	114	0.0,0.554,0.271,0.374	1.0,0.0,NA	-0.2
AT4G00520	AT4G00520	4	+	227858	228207	227858	227951	228038	228207	0,10,0,0	0,0,0,8	1,0,0	0,0,0	201	114	NA,1.0,NA,0.0	1.0,NA,NA	-0.5
AT4G00520	AT4G00520	4	+	227858	228207	227858	227951	228139	228207	0,20,0,2	0,9,8,3	1,0,0	3,0,21	302	114	NA,0.456,0.0,0.201	0.112,NA,0.0	0.163
AT4G04620	ATG8B	4	-	2329889	2330590	2329889	2329943	2330059	2330590	6,0,46,17	0,0,0,3	6,43,7	17,34,24	230	114	1.0,NA,1.0,0.737	0.149,0.385,0.126	0.692
AT4G12990	AT4G12990	4	-	7594775	7595535	7594775	7594839	7595238	7595535	16,2,27,19	0,52,12,4	27,0,27	18,0,22	513	114	1.0,0.008,0.333,0.514	0.25,NA,0.214	0.232
AT4G12990	AT4G12990	4	-	7594775	7595999	7594775	7594839	7595823	7595999	66,66,165,73	0,0,2,4	159,0,91	0,0,8	1098	114	1.0,1.0,0.895,0.655	1.0,NA,0.541	0.117
AT4G22120	AT4G22120	4	-	11718830	11719807	11718830	11719164	11719398	11719807	0,5,15,0	0,0,0,0	18,0,23	2,0,0	348	114	NA,1.0,1.0,NA	0.747,NA,1.0	0.127
AT4G33130	AT4G33130	4	-	15980116	15980443	15980116	15980200	15980346	15980443	10,42,2,6	8,27,0,20	20,0,0	12,5,13	260	114	0.354,0.405,1.0,0.116	0.422,0.0,0.0	0.328
AT4G21940	CPK15	4	+	11642900	11643210	11642900	11643028	11643110	11643210	0,0,0,0	0,0,3,0	3,0,0	0,12,0	196	114	NA,NA,0.0,NA	1.0,0.0,NA	-0.5
AT4G18975	AT4G18975	4	-	10393608	10393923	10393608	10393673	10393767	10393923	1,20,1,5	0,2,10,29	3,0,0	0,0,0	208	114	1.0,0.846,0.052,0.086	1.0,NA,NA	-0.504
AT4G18975	AT4G18975	4	-	10393608	10393923	10393608	10393695	10393767	10393923	0,15,1,4	1,0,0,0	0,0,0	6,9,0	186	114	0.0,1.0,1.0,1.0	0.0,0.0,NA	0.75
AT4G34000	ABF3	4	+	16297426	16297619	16297426	16297498	16297589	16297619	0,13,0,0	5,7,0,18	0,0,0	17,46,11	205	114	0.0,0.508,NA,0.0	0.0,0.0,0.0	0.169
AT4G03390	SRF3	4	-	1494447	1495214	1494447	1494613	1494691	1495214	0,0,2,0	0,0,0,0	0,0,0	0,0,7	192	114	NA,NA,1.0,NA	NA,NA,0.0	1
AT4G17910	AT4G17910	4	-	9953622	9953795	9953622	9953668	9953731	9953795	0,0,0,0	11,0,11,18	0,1,32	1,21,6	177	114	0.0,NA,0.0,0.0	0.0,0.03,0.775	-0.268
AT4G17910	AT4G17910	4	-	9953622	9954236	9953622	9953795	9953903	9954236	0,0,0,0	9,0,0,7	0,0,30	4,7,0	222	114	0.0,NA,NA,0.0	0.0,0.0,1.0	-0.333
AT4G10000	AT4G10000	4	-	6260301	6260808	6260301	6260452	6260675	6260808	0,19,37,18	0,13,7,2	19,0,17	36,12,11	337	114	NA,0.331,0.641,0.753	0.151,0.0,0.343	0.41
AT4G30890	UBP24	4	-	15038810	15039417	15038810	15038899	15039142	15039417	64,178,52,40	7,29,8,14	68,15,11	8,15,27	357	114	0.745,0.662,0.675,0.477	0.731,0.242,0.115	0.277
AT4G27610	AT4G27610	4	-	13787148	13787937	13787148	13787373	13787858	13787937	0,30,111,24	0,29,3,4	17,0,6	0,21,0	599	114	NA,0.164,0.876,0.533	1.0,0.0,1.0	-0.142
AT4G27610	AT4G27610	4	-	13787148	13788515	13787148	13787373	13788083	13788515	0,33,136,55	21,6,20,0	21,22,6	5,0,0	824	114	0.0,0.432,0.485,1.0	0.368,1.0,1.0	-0.31
AT4G27860	MEB1	4	+	13874078	13874864	13874078	13874444	13874519	13874864	0,0,14,0	0,0,10,0	0,35,25	0,0,0	189	114	NA,NA,0.458,NA	NA,1.0,1.0	-0.542
AT4G27860	MEB1	4	+	13875662	13876528	13875662	13875724	13875793	13876528	0,21,5,0	0,0,1,0	0,0,6	0,0,0	183	114	NA,1.0,0.757,NA	NA,NA,1.0	-0.121
AT4G19985	AT4G19985	4	-	10830856	10831068	10830856	10830913	10831009	10831068	0,17,3,7	1,16,28,13	0,0,0	4,18,21	210	114	0.0,0.366,0.055,0.226	0.0,0.0,0.0	0.162
AT4G19985	AT4G19985	4	-	10830856	10831748	10830856	10831068	10831195	10831748	1,19,17,38	0,20,19,12	0,0,9	11,25,5	241	114	1.0,0.31,0.297,0.6	0.0,0.0,0.46	0.398
AT4G19985	AT4G19985	4	-	10831009	10831748	10831009	10831078	10831195	10831748	1,19,17,38	0,2,4,0	0,0,7	0,0,18	231	114	1.0,0.824,0.677,1.0	NA,NA,0.161	0.714
AT4G21400	CRK28	4	-	11399611	11400376	11399611	11399715	11399837	11400376	0,0,0,0	0,0,2,0	0,4,0	0,0,12	236	114	NA,NA,0.0,NA	NA,1.0,0.0	-0.5
AT4G35785	AT4G35785	4	-	16953522	16953890	16953522	16953592	16953724	16953890	43,42,134,10	0,7,15,2	32,47,70	0,0,0	246	114	1.0,0.735,0.805,0.699	1.0,1.0,1.0	-0.19
AT4G19960	KUP9	4	+	10814354	10814729	10814354	10814600	10814678	10814729	0,0,0,0	0,0,0,15	0,0,6	0,0,13	192	114	NA,NA,NA,0.0	NA,NA,0.215	-0.215
AT4G14713	PPD1	4	-	8427427	8427742	8427427	8427491	8427682	8427742	0,0,1,17	27,25,17,45	17,23,1	30,5,22	305	114	0.0,0.0,0.022,0.124	0.175,0.632,0.017	-0.238
AT4G14713	PPD1	4	-	8427427	8428205	8427427	8427742	8428108	8428205	0,0,0,33	27,14,0,52	13,34,0	36,9,22	480	114	0.0,0.0,NA,0.131	0.079,0.473,0.0	-0.14
AT4G27630	GTG2	4	-	13795605	13796194	13795605	13795726	13796089	13796194	0,6,9,0	8,19,3,11	36,0,0	0,0,0	477	114	0.0,0.07,0.418,0.0	1.0,NA,NA	-0.878
AT4G23770	AT4G23770	4	-	12383725	12384496	12383725	12384078	12384310	12384496	42,21,40,56	20,2,33,20	0,0,0	24,36,16	346	114	0.409,0.776,0.285,0.48	0.0,0.0,0.0	0.487
AT4G05590	AT4G05590	4	+	2907631	2907897	2907631	2907730	2907844	2907897	0,0,0,7	0,0,0,2	0,0,0	0,0,25	228	114	NA,NA,NA,0.636	NA,NA,0.0	0.636
AT4G25500	RS40	4	+	13025162	13026168	13025162	13025273	13026055	13026168	215,159,30,31	29,48,22,39	91,9,112	58,63,43	896	114	0.485,0.296,0.148,0.092	0.166,0.018,0.249	0.111
AT4G25500	RS40	4	+	13025162	13026168	13025162	13025856	13026055	13026168	58,44,6,4	20,19,7,7	17,9,42	14,0,22	313	114	0.514,0.458,0.238,0.172	0.307,1.0,0.41	-0.227
AT4G19670	AT4G19670	4	-	10700919	10702174	10700919	10701360	10701833	10702174	0,2,4,9	0,5,6,0	22,0,58	0,0,0	587	114	NA,0.072,0.115,1.0	1.0,NA,1.0	-0.604
AT4G31520	AT4G31520	4	-	15278535	15278827	15278535	15278643	15278728	15278827	1,3,2,0	0,9,3,1	0,8,0	0,0,0	199	114	1.0,0.16,0.276,0.0	NA,1.0,NA	-0.641
AT4G34240	ALDH3I1	4	+	16390445	16390846	16390445	16390689	16390777	16390846	0,35,36,26	32,52,29,10	20,15,1	24,23,26	202	114	0.0,0.275,0.412,0.595	0.32,0.269,0.021	0.117
AT4G27490	RRP41L	4	+	13739747	13740099	13739747	13739835	13739922	13740099	3,18,12,2	3,0,0,0	20,0,1	0,2,0	201	114	0.362,1.0,1.0,1.0	1.0,0.0,1.0	0.174
AT4G31620	AT4G31620	4	-	15324076	15324720	15324076	15324502	15324577	15324720	0,5,2,0	3,0,0,0	0,0,0	2,0,0	189	114	0.0,1.0,1.0,NA	0.0,NA,NA	0.667
AT4G00355	ATI2	4	+	155191	156376	155191	155902	155985	156376	0,0,0,0	16,33,48,31	4,0,20	51,132,32	197	114	0.0,0.0,0.0,0.0	0.043,0.0,0.266	-0.103
AT4G24460	CLT2	4	+	12644465	12644845	12644465	12644516	12644721	12644845	0,0,13,12	4,0,2,13	17,0,20	26,0,0	319	114	0.0,NA,0.699,0.248	0.189,NA,1.0	-0.279
AT4G20380	LSD1	4	+	11004834	11005150	11004834	11004896	11004963	11005150	0,1,24,33	14,2,2,5	13,47,5	0,20,0	181	114	0.0,0.239,0.883,0.806	1.0,0.597,1.0	-0.384
AT4G20380	LSD1	4	+	11004834	11005150	11004834	11004896	11005018	11005150	1,9,31,48	0,10,0,13	20,62,8	9,0,0	236	114	1.0,0.303,1.0,0.641	0.518,1.0,1.0	-0.103
AT4G20310	AT4G20310	4	+	10962020	10962385	10962020	10962112	10962215	10962385	0,0,7,2	0,0,0,0	7,0,0	0,14,0	217	114	NA,NA,1.0,1.0	1.0,0.0,NA	0.5
AT4G20310	AT4G20310	4	+	10962624	10963432	10962624	10963056	10963132	10963432	0,0,0,6	6,29,10,0	0,0,0	11,7,0	190	114	0.0,0.0,0.0,1.0	0.0,0.0,NA	0.25
AT4G38240	CGL1	4	-	17931569	17932122	17931569	17931921	17931995	17932122	20,4,16,10	9,23,59,27	14,0,7	34,10,0	188	114	0.574,0.095,0.141,0.183	0.2,0.0,1.0	-0.152
AT4G14720	AT4G14720	4	-	8431972	8432717	8431972	8432459	8432526	8432717	1,18,2,0	40,56,23,25	0,8,36	43,27,32	181	114	0.016,0.168,0.052,0.0	0.0,0.157,0.415	-0.132
AT4G27960	UBC9	4	-	13917133	13917500	13917133	13917240	13917342	13917500	15,47,93,52	12,36,26,15	132,51,49	70,35,78	216	114	0.397,0.408,0.654,0.647	0.499,0.435,0.249	0.132
AT4G22540	ORP2A	4	-	11860443	11861139	11860443	11860780	11860945	11861139	0,0,10,0	29,13,10,28	6,9,0	6,4,17	279	114	0.0,0.0,0.29,0.0	0.29,0.479,0.0	-0.184
AT4G21310	AT4G21310	4	-	11339415	11340085	11339415	11339621	11339688	11340085	13,0,0,0	0,0,3,0	0,0,15	0,0,0	181	114	1.0,NA,0.0,NA	NA,NA,1.0	-0.5
AT4G02600	MLO1	4	+	1143887	1144321	1143887	1144052	1144136	1144321	24,8,2,18	0,2,0,4	13,4,14	8,0,6	198	114	1.0,0.697,1.0,0.722	0.483,1.0,0.573	0.169
AT4G26070	MEK1	4	+	13217474	13217867	13217474	13217685	13217794	13217867	5,0,0,0	0,0,0,1	6,0,0	0,0,0	223	114	1.0,NA,NA,0.0	1.0,NA,NA	-0.5
AT4G35080	AT4G35080	4	+	16699220	16700321	16699220	16699801	16699888	16700321	24,91,40,103	0,0,0,0	21,189,96	8,11,0	201	114	1.0,1.0,1.0,1.0	0.598,0.907,1.0	0.165
AT4G21850	MSRB9	4	-	11591115	11591794	11591115	11591533	11591637	11591794	0,0,0,7	15,0,24,14	16,0,0	0,0,0	218	114	0.0,NA,0.0,0.207	1.0,NA,NA	-0.931
AT4G13330	AT4G13330	4	-	7753259	7754912	7753259	7753633	7753737	7754912	13,5,14,0	0,8,1,0	26,0,0	0,0,0	218	114	1.0,0.246,0.88,NA	1.0,NA,NA	-0.291
AT4G13330	AT4G13330	4	-	7753259	7754912	7753259	7753633	7754228	7754912	57,50,27,0	2,0,0,25	67,0,0	10,0,0	709	114	0.821,1.0,1.0,0.0	0.519,NA,NA	0.186
AT4G13330	AT4G13330	4	-	7753259	7754912	7753259	7754021	7754228	7754912	33,23,8,0	0,10,0,0	30,0,0	0,0,0	321	114	1.0,0.45,1.0,NA	1.0,NA,NA	-0.183
AT4G13100	AT4G13100	4	-	7637036	7637726	7637036	7637529	7637657	7637726	0,0,5,0	0,0,0,0	0,0,0	0,0,3	242	114	NA,NA,1.0,NA	NA,NA,0.0	1
AT4G24810	AT4G24810	4	-	12787163	12787554	12787163	12787317	12787485	12787554	21,13,10,2	0,5,0,0	3,18,0	0,0,0	282	114	1.0,0.512,1.0,1.0	1.0,1.0,NA	-0.122
AT4G15415	ATB'	4	+	8817046	8818897	8817046	8817430	8817563	8818897	16,0,0,17	11,14,5,0	0,0,12	6,12,6	247	114	0.402,0.0,0.0,1.0	0.0,0.0,0.48	0.191
AT4G30820	AT4G30820	4	+	15006493	15006702	15006493	15006557	15006647	15006702	0,1,1,0	9,22,12,14	10,3,12	8,17,6	204	114	0.0,0.025,0.044,0.0	0.411,0.09,0.528	-0.326
AT4G30820	AT4G30820	4	+	15006647	15007211	15006647	15006702	15007072	15007211	36,10,0,0	0,24,0,0	8,21,41	6,0,0	484	114	1.0,0.089,NA,NA	0.239,1.0,1.0	-0.202
AT4G30820	AT4G30820	4	+	15006647	15007211	15006647	15006964	15007072	15007211	22,2,0,0	0,0,0,0	4,10,14	1,0,0	222	114	1.0,1.0,NA,NA	0.673,1.0,1.0	0.109
AT4G30820	AT4G30820	4	+	15006493	15007211	15006493	15006702	15007106	15007211	36,14,0,0	19,38,24,18	12,24,44	34,24,0	518	114	0.294,0.075,0.0,0.0	0.072,0.18,1.0	-0.325
AT4G30820	AT4G30820	4	+	15007106	15007516	15007106	15007268	15007366	15007516	12,34,0,0	0,0,0,0	33,7,21	0,12,0	212	114	1.0,1.0,NA,NA	1.0,0.239,1.0	0.254
AT4G30820	AT4G30820	4	+	15006647	15007675	15006647	15006702	15007601	15007675	63,54,0,0	0,16,0,15	63,64,88	2,0,17	1013	114	1.0,0.275,NA,0.0	0.78,1.0,0.368	-0.291
AT4G30820	AT4G30820	4	+	15006647	15007675	15006647	15007211	15007601	15007675	28,44,0,0	19,34,47,35	51,47,44	52,22,0	504	114	0.25,0.226,0.0,0.0	0.182,0.326,1.0	-0.384
AT4G30820	AT4G30820	4	+	15006647	15007675	15006647	15007268	15007601	15007675	23,42,0,0	4,4,0,0	42,27,41	3,0,0	447	114	0.595,0.728,NA,NA	0.781,1.0,1.0	-0.266
AT4G30820	AT4G30820	4	+	15006647	15007675	15006647	15007516	15007601	15007675	11,6,0,0	0,8,0,0	7,9,15	17,12,0	199	114	1.0,0.301,NA,NA	0.191,0.301,1.0	0.153
AT4G30820	AT4G30820	4	+	15006647	15007858	15006647	15007675	15007754	15007858	0,4,23,0	41,75,49,58	0,15,24	60,30,20	193	114	0.0,0.031,0.217,0.0	0.0,0.228,0.415	-0.152
AT4G27650	PEL1	4	-	13807505	13808031	13807505	13807573	13807742	13808031	0,0,9,0	0,29,0,20	5,7,0	36,27,64	283	114	NA,0.0,1.0,0.0	0.053,0.095,0.0	0.284
AT4G19990	FRS1	4	+	10835320	10835700	10835320	10835371	10835475	10835700	7,0,4,6	10,2,4,0	6,14,34	10,0,25	218	114	0.268,0.0,0.343,1.0	0.239,1.0,0.416	-0.149
AT4G10925	AT4G10925	4	-	6704034	6704638	6704034	6704351	6704463	6704638	24,0,35,3	1,20,29,6	4,0,0	44,16,0	226	114	0.924,0.0,0.378,0.201	0.044,0.0,NA	0.354
AT4G10925	AT4G10925	4	-	6704034	6704638	6704034	6704376	6704491	6704638	25,1,38,12	0,0,0,0	8,3,0	0,0,5	229	114	1.0,1.0,1.0,1.0	1.0,1.0,0.0	0.333
AT2G30945	AT2G30945	2	+	13173142	13173983	13173142	13173229	13173699	13173983	25,0,24,17	0,8,70,7	10,0,0	39,16,0	584	114	1.0,0.0,0.063,0.322	0.048,0.0,NA	0.322
AT2G09795	AT2G09795	2	-	3669905	3672766	3669905	3672125	3672205	3672766	71,75,75,31	5,0,1,9	41,23,36	24,18,21	194	114	0.893,1.0,0.978,0.669	0.501,0.429,0.502	0.408
AT2G44798	AT2G44798	2	-	18467672	18468395	18467672	18467841	18468075	18468395	0,20,0,0	0,0,0,0	0,0,0	8,0,0	348	114	NA,1.0,NA,NA	0.0,NA,NA	1
AT4G27900	AT4G27900	4	+	13890471	13890965	13890471	13890726	13890818	13890965	13,27,33,12	0,4,0,0	0,0,51	0,0,13	206	114	1.0,0.789,1.0,1.0	NA,NA,0.685	0.262
AT4G17310	AT4G17310	4	-	9685185	9686024	9685185	9685454	9685902	9686024	20,0,32,0	0,0,0,0	74,0,0	1,25,0	562	114	1.0,NA,1.0,NA	0.938,0.0,NA	0.531
AT4G17310	AT4G17310	4	-	9685185	9686024	9685185	9685710	9685902	9686024	0,0,27,0	2,8,0,0	52,0,0	0,0,0	306	114	0.0,0.0,1.0,NA	1.0,NA,NA	-0.667
AT4G17310	AT4G17310	4	-	9685665	9686024	9685665	9685710	9685976	9686024	6,0,31,0	0,0,0,0	73,7,0	7,0,0	380	114	1.0,NA,1.0,NA	0.758,1.0,NA	0.121
AT4G17310	AT4G17310	4	-	9685665	9686616	9685665	9686024	9686497	9686616	0,0,0,0	4,0,4,0	34,0,0	20,9,0	587	114	0.0,NA,0.0,NA	0.248,0.0,NA	-0.124
AT2G44680	CKB4	2	-	18426480	18427365	18426480	18427031	18427199	18427365	0,21,6,8	22,14,11,12	1,0,0	35,12,16	282	114	0.0,0.377,0.181,0.212	0.011,0.0,0.0	0.189
AT2G41160	AT2G41160	2	-	17156818	17157158	17156818	17156920	17157006	17157158	16,42,0,0	78,77,82,95	54,9,34	100,86,30	200	114	0.105,0.237,0.0,0.0	0.235,0.056,0.392	-0.142
AT2G04690	AT2G04690	2	+	1645913	1646443	1645913	1646031	1646154	1646443	0,6,37,40	15,19,24,32	24,50,7	2,0,0	237	114	0.0,0.132,0.426,0.375	0.852,1.0,1.0	-0.717
AT2G22630	AGL17	2	+	9621506	9622163	9621506	9621668	9621767	9622163	0,0,0,0	0,0,0,4	0,17,0	0,0,0	213	114	NA,NA,NA,0.0	NA,1.0,NA	-1
AT2G46380	AT2G46380	2	+	19039023	19041556	19039023	19039497	19039710	19041556	0,0,0,10	0,16,0,0	14,0,0	3,9,0	327	114	NA,0.0,NA,1.0	0.619,0.0,NA	0.191
AT2G46960	CYP709B1	2	-	19293609	19294375	19293609	19293836	19293935	19294375	38,7,24,21	40,47,75,13	0,0,46	0,64,125	213	114	0.337,0.074,0.146,0.464	NA,0.0,0.165	0.173
AT2G30120	AT2G30120	2	-	12860146	12860938	12860146	12860489	12860846	12860938	30,43,71,56	4,10,7,0	121,74,122	1,0,8	471	114	0.645,0.51,0.711,1.0	0.967,1.0,0.787	-0.202
AT2G17780	MCA2	2	-	7724425	7725373	7724425	7725213	7725276	7725373	0,21,0,0	0,0,0,0	0,0,0	0,10,29	177	114	NA,1.0,NA,NA	NA,0.0,0.0	1
AT2G17780	MCA2	2	-	7727037	7727503	7727037	7727109	7727324	7727503	0,4,12,0	0,0,0,0	0,12,3	0,8,0	329	114	NA,1.0,1.0,NA	NA,0.342,1.0	0.329
AT2G24140	AT2G24140	2	-	10262855	10264065	10262855	10263825	10263956	10264065	0,0,0,0	0,0,0,3	7,0,0	0,0,0	245	114	NA,NA,NA,0.0	1.0,NA,NA	-1
AT2G02410	AT2G02410	2	+	633208	633524	633208	633280	633399	633524	13,0,1,0	0,22,10,0	0,0,0	1,0,0	233	114	1.0,0.0,0.047,NA	0.0,NA,NA	0.349
AT2G02410	AT2G02410	2	+	633872	634081	633872	633942	634026	634081	35,0,0,0	0,16,9,0	0,0,0	6,0,0	198	114	1.0,0.0,0.0,NA	0.0,NA,NA	0.333
AT2G02410	AT2G02410	2	+	634026	634260	634026	634081	634176	634260	29,5,0,0	0,18,4,0	0,0,3	4,0,7	209	114	1.0,0.132,0.0,NA	0.0,NA,0.189	0.283
AT2G02410	AT2G02410	2	+	634026	634378	634026	634260	634339	634378	19,3,0,0	0,11,16,0	0,0,0	0,0,9	193	114	1.0,0.139,0.0,NA	NA,NA,0.0	0.38
AT4G02725	AT4G02725	4	+	1206852	1207436	1206852	1206994	1207206	1207436	0,52,13,0	16,40,72,80	59,43,25	43,14,46	326	114	0.0,0.313,0.059,0.0	0.324,0.518,0.16	-0.241
AT2G45480	GRF9	2	+	18745248	18745802	18745248	18745484	18745582	18745802	14,20,6,16	17,2,0,6	3,3,1	0,0,0	212	114	0.307,0.843,1.0,0.589	1.0,1.0,1.0	-0.315
AT2G03060	AGL30	2	+	901142	901798	901142	901317	901612	901798	0,10,0,35	0,10,1,3	20,0,38	0,5,0	409	114	NA,0.218,0.0,0.765	1.0,0.0,1.0	-0.339
AT2G04845	AT2G04845	2	-	1702557	1702824	1702557	1702596	1702662	1702824	0,16,16,17	0,0,0,23	72,0,0	3,0,0	180	114	NA,1.0,1.0,0.319	0.938,NA,NA	-0.165
AT2G04865	AT2G04865	2	+	1711595	1712238	1711595	1711824	1712132	1712238	6,19,3,0	3,9,0,19	24,0,0	7,2,8	422	114	0.351,0.363,1.0,0.0	0.481,0.0,0.0	0.268
AT2G43180	AT2G43180	2	-	17953920	17954231	17953920	17953957	17954031	17954231	0,11,0,0	0,26,0,0	0,0,7	1,0,0	188	114	NA,0.204,NA,NA	0.0,NA,1.0	-0.296
AT2G22260	ALKBH2	2	+	9460917	9461386	9460917	9461194	9461304	9461386	0,0,0,0	3,0,0,0	4,0,0	1,0,0	224	114	0.0,NA,NA,NA	0.671,NA,NA	-0.671
AT2G22260	ALKBH2	2	+	9462581	9463509	9462581	9462774	9462856	9463509	0,0,0,0	41,45,22,13	35,0,0	11,24,10	196	114	0.0,0.0,0.0,0.0	0.649,0.0,0.0	-0.216
AT2G22260	ALKBH2	2	+	9462856	9463507	9462856	9463075	9463151	9463507	39,11,29,24	0,0,0,0	52,14,14	0,8,5	190	114	1.0,1.0,1.0,1.0	1.0,0.512,0.627	0.287
AT2G20830	AT2G20830	2	-	8969416	8970739	8969416	8970430	8970600	8970739	44,71,46,136	27,0,0,7	85,0,92	4,0,0	284	114	0.395,1.0,1.0,0.886	0.895,NA,1.0	-0.127
AT2G25850	PAPS2	2	-	11025344	11026242	11025344	11026081	11026195	11026242	0,0,15,6	0,0,0,0	0,0,0	0,0,8	228	114	NA,NA,1.0,1.0	NA,NA,0.0	1
AT2G25850	PAPS2	2	-	11025344	11026715	11025344	11026242	11026619	11026715	0,0,29,0	0,0,0,1	0,0,2	1,5,9	491	114	NA,NA,1.0,0.0	0.0,0.0,0.049	0.484
AT2G39730	RCA	2	-	16570745	16571472	16570745	16571066	16571179	16571472	9,0,0,0	21,27,48,15	12,0,0	0,12,10	227	114	0.177,0.0,0.0,0.0	1.0,0.0,0.0	-0.289
AT2G39730	RCA	2	-	16570745	16571472	16570745	16571066	16571190	16571472	11,6,3,0	26,25,66,24	12,0,0	1,85,74	238	114	0.169,0.103,0.021,0.0	0.852,0.0,0.0	-0.211
AT2G36680	AT2G36680	2	-	15369245	15369495	15369245	15369366	15369448	15369495	21,12,10,40	9,25,8,20	27,6,34	44,21,96	196	114	0.576,0.218,0.421,0.538	0.263,0.142,0.171	0.246
AT2G30170	PBCP	2	-	12880073	12880350	12880073	12880156	12880226	12880350	16,24,48,22	3,27,24,8	0,6,14	25,9,11	184	114	0.768,0.355,0.553,0.63	0.0,0.292,0.441	0.332
AT2G17800	ARAC1	2	+	7739786	7740411	7739786	7740170	7740268	7740411	90128193116	0,0,7,0	64108140	14,19,0	212	114	1.0,1.0,0.937,1.0	0.711,0.753,1.0	0.163
AT2G17850	AT2G17850	2	-	7760004	7760261	7760004	7760109	7760207	7760261	0,0,11,0	0,0,29,0	0,0,0	0,4,55	212	114	NA,NA,0.169,NA	NA,0.0,0.0	0.169
AT2G17850	AT2G17850	2	-	7760379	7760839	7760379	7760530	7760626	7760839	0,0,3,0	0,0,9,0	0,0,0	0,6,35	210	114	NA,NA,0.153,NA	NA,0.0,0.0	0.153
AT2G45100	AT2G45100	2	-	18598026	18598481	18598026	18598177	18598381	18598481	12,9,5,0	0,8,0,0	0,0,0	1,1,7	318	114	1.0,0.287,1.0,NA	0.0,0.0,0.0	0.762
AT4G20920	AT4G20920	4	-	11193497	11194236	11193497	11194037	11194115	11194236	0,0,0,13	11,0,5,10	0,0,24	3,0,4	192	114	0.0,NA,0.0,0.436	0.0,NA,0.781	-0.245
AT2G04100	AT2G04100	2	-	1376693	1377360	1376693	1377082	1377154	1377360	0,0,0,0	0,9,0,8	3,0,0	0,0,23	186	114	NA,0.0,NA,0.0	1.0,NA,0.0	-0.5
AT2G26030	AT2G26030	2	-	11092091	11093444	11092091	11092927	11093096	11093444	0,4,14,10	0,0,0,0	0,21,0	2,0,17	283	114	NA,1.0,1.0,1.0	0.0,1.0,0.0	0.667
AT2G35060	KUP11	2	-	14778034	14779106	14778034	14778202	14778749	14779106	53,81,87,106	0,0,4,0	12,7,0	0,14,19	661	114	1.0,1.0,0.79,1.0	1.0,0.079,0.0	0.588
AT2G23980	CNGC6	2	-	10202597	10203193	10202597	10202911	10202980	10203193	0,15,11,16	0,0,0,8	10,6,0	5,0,7	183	114	NA,1.0,1.0,0.555	0.555,1.0,0.0	0.333
AT2G23980	CNGC6	2	-	10203940	10204534	10203940	10204040	10204387	10204534	0,44,32,21	4,0,0,3	52,45,0	1,0,0	461	114	0.0,1.0,1.0,0.634	0.928,1.0,NA	-0.305
AT2G25710	HCS1	2	+	10952546	10952830	10952546	10952613	10952776	10952830	11,10,44,21	0,3,0,0	16,0,22	0,0,0	277	114	1.0,0.578,1.0,1.0	1.0,NA,1.0	-0.106
AT2G25710	HCS1	2	+	10952776	10953223	10952776	10952830	10952949	10953223	0,0,5,0	5,18,30,27	0,6,0	31,0,29	233	114	0.0,0.0,0.075,0.0	0.0,1.0,0.0	-0.315
AT2G25710	HCS1	2	+	10953929	10954673	10953929	10954085	10954224	10954673	10,0,0,0	21,19,27,28	0,15,0	30,8,20	253	114	0.177,0.0,0.0,0.0	0.0,0.458,0.0	-0.108
AT2G25690	AT2G25690	2	-	10940070	10941680	10940070	10940641	10940786	10941680	0,0,23,0	9,40,17,15	33,25,0	7,35,5	259	114	0.0,0.0,0.373,0.0	0.675,0.239,0.0	-0.211
AT2G34450	AT2G34450	2	-	14526618	14527511	14526618	14526891	14527008	14527511	0,5,0,2	0,10,0,0	12,6,19	0,0,0	231	114	NA,0.198,NA,1.0	1.0,1.0,1.0	-0.401
AT2G01930	BPC1	2	-	427113	428900	427113	428223	428705	428900	0,0,8,47	24,18,0,0	33,6,41	0,7,0	596	114	0.0,0.0,1.0,1.0	1.0,0.141,1.0	-0.214
AT2G41540	GPDHC1	2	+	17326510	17327455	17326510	17326606	17326792	17327455	12,38,49,20	10,1,6,15	40,16,71	12,15,23	300	114	0.313,0.935,0.756,0.336	0.559,0.288,0.54	0.123
AT2G41540	GPDHC1	2	+	17326510	17327455	17326510	17326606	17326795	17327455	12,39,49,20	0,0,8,1	43,16,72	35,11,0	303	114	1.0,1.0,0.697,0.883	0.316,0.354,1.0	0.338
AT2G45870	AT2G45870	2	+	18876682	18877172	18876682	18876850	18876965	18877172	22,0,6,17	5,32,54,50	0,0,0	23,6,55	229	114	0.687,0.0,0.052,0.145	0.0,0.0,0.0	0.221
AT2G31350	GLX2-5	2	+	13370305	13370570	13370305	13370380	13370471	13370570	0,0,0,0	14,26,6,20	6,0,0	3,10,31	205	114	0.0,0.0,0.0,0.0	0.527,0.0,0.0	-0.176
AT2G46920	POL	2	-	19278881	19281811	19278881	19281115	19281215	19281811	4,32,6,55	0,17,0,0	26,23,0	2,10,0	214	114	1.0,0.501,1.0,1.0	0.874,0.551,NA	0.163
AT2G38160	AT2G38160	2	-	15986824	15987736	15986824	15987352	15987636	15987736	9,9,27,30	51,60,53,48	19,10,1	72,44,0	398	114	0.048,0.041,0.127,0.152	0.07,0.061,1.0	-0.285
AT2G40640	AT2G40640	2	-	16960963	16961778	16960963	16961589	16961682	16961778	0,17,0,0	21,13,8,29	0,0,0	47,13,4	207	114	0.0,0.419,0.0,0.0	0.0,0.0,0.0	0.105
AT2G41020	AT2G41020	2	+	17119837	17120392	17119837	17119930	17120275	17120392	0,28,7,26	17,11,11,4	0,0,0	19,0,25	459	114	0.0,0.387,0.136,0.618	0.0,NA,0.0	0.285
AT2G37150	AT2G37150	2	-	15605888	15607840	15605888	15607600	15607694	15607840	0,0,0,0	0,3,0,0	0,17,0	0,0,3	208	114	NA,0.0,NA,NA	NA,1.0,0.0	-0.5
AT4G35300	TMT2	4	-	16798992	16799635	16798992	16799167	16799289	16799635	26,0,12,4	0,0,0,3	0,0,12	0,0,0	236	114	1.0,NA,1.0,0.392	NA,NA,1.0	-0.203
AT4G35300	TMT2	4	-	16798992	16799635	16798992	16799167	16799424	16799635	44,0,22,4	3,0,0,5	0,0,14	1,5,0	371	114	0.818,NA,1.0,0.197	0.0,0.0,1.0	0.338
AT4G35300	TMT2	4	-	16798992	16799635	16798992	16799167	16799455	16799635	44,0,24,6	2,0,0,0	0,0,14	0,2,2	402	114	0.862,NA,1.0,1.0	NA,0.0,0.665	0.622
AT2G15000	AT2G15000	2	-	6481185	6481989	6481185	6481656	6481827	6481989	0,16,0,41	3,7,6,0	25,1,0	0,0,11	285	114	0.0,0.478,0.0,1.0	1.0,1.0,0.0	-0.297
AT2G15000	AT2G15000	2	-	6481185	6481989	6481185	6481656	6481870	6481989	0,35,2,60	0,11,0,0	33,1,9	13,1,0	328	114	NA,0.525,1.0,1.0	0.469,0.258,1.0	0.266
AT4G36860	AT4G36860	4	-	17360900	17361209	17360900	17361006	17361078	17361209	0,10,6,0	13,19,16,0	0,0,0	12,5,10	186	114	0.0,0.244,0.187,NA	0.0,0.0,0.0	0.144
AT2G35140	AT2G35140	2	+	14813390	14813686	14813390	14813489	14813636	14813686	0,9,0,0	0,0,0,0	0,0,0	1,0,0	261	114	NA,1.0,NA,NA	0.0,NA,NA	1
AT2G35140	AT2G35140	2	+	14813390	14814289	14813390	14813686	14813974	14814289	0,6,0,0	0,0,0,0	0,0,0	1,0,0	402	114	NA,1.0,NA,NA	0.0,NA,NA	1
AT2G47860	SETH6	2	+	19599685	19600203	19599685	19600073	19600136	19600203	1,0,0,0	0,3,10,4	1,19,10	8,24,0	177	114	1.0,0.0,0.0,0.0	0.075,0.338,1.0	-0.221
AT2G47860	SETH6	2	+	19599685	19601439	19599685	19600203	19600272	19601439	0,14,0,0	9,5,7,11	0,0,10	22,22,0	183	114	0.0,0.636,0.0,0.0	0.0,0.0,1.0	-0.174
AT2G47860	SETH6	2	+	19600272	19602312	19600272	19601439	19601509	19602312	0,8,3,21	43,5,10,14	8,12,14	28,4,0	184	114	0.0,0.498,0.157,0.482	0.15,0.65,1.0	-0.316
AT2G18410	AT2G18410	2	+	7992035	7992316	7992035	7992131	7992240	7992316	4,0,1,10	42,51,92,58	21,8,9	95,82,12	223	114	0.046,0.0,0.006,0.081	0.102,0.048,0.277	-0.109
AT2G32250	FRS2	2	+	13693104	13695479	13693104	13693270	13693381	13695479	0,12,0,0	0,0,4,0	0,34,35	0,0,10	225	114	NA,1.0,0.0,NA	NA,1.0,0.639	-0.32
AT2G32250	FRS2	2	+	13693104	13695479	13693104	13693270	13693584	13695479	0,34,29,0	0,0,0,0	0,41,85	0,4,0	428	114	NA,1.0,1.0,NA	NA,0.732,1.0	0.134
AT2G32250	FRS2	2	+	13696222	13696486	13696222	13696288	13696411	13696486	0,0,6,0	0,5,5,10	0,26,0	6,4,1	237	114	NA,0.0,0.366,0.0	0.0,0.758,0.0	-0.131
AT2G32250	FRS2	2	+	13696222	13696486	13696222	13696288	13696417	13696486	0,2,10,0	0,0,10,0	0,26,0	0,0,14	243	114	NA,1.0,0.319,NA	NA,1.0,0.0	0.159
AT2G32250	FRS2	2	+	13696714	13697179	13696714	13696889	13696985	13697179	0,3,13,3	0,0,11,0	9,5,8	0,0,0	210	114	NA,1.0,0.391,1.0	1.0,1.0,1.0	-0.203
AT2G45830	DTA2	2	+	18865922	18867160	18865922	18866503	18866606	18867160	6,19,4,14	10,27,3,0	11,0,0	22,5,0	217	114	0.24,0.27,0.412,1.0	0.208,0.0,NA	0.377
AT2G24630	ATCSLC08	2	-	10473264	10474610	10473264	10474264	10474397	10474610	0,0,4,0	11,0,9,5	0,17,0	0,0,0	247	114	0.0,NA,0.17,0.0	NA,1.0,NA	-0.943
AT4G26582	AT4G26582	4	+	13414091	13416178	13414091	13415107	13415275	13416178	22,5,14,20	0,0,0,0	23,19,14	0,0,11	282	114	1.0,1.0,1.0,1.0	1.0,1.0,0.34	0.22
AT2G48100	AT2G48100	2	+	19670377	19671285	19670377	19670690	19671175	19671285	42,27,47,98	59,48,66,92	25,6,0	71,136,22	599	114	0.119,0.097,0.119,0.169	0.063,0.008,0.0	0.102
AT4G32590	AT4G32590	4	+	15721693	15722300	15721693	15721807	15722015	15722300	0,0,26,17	32,70,154,84	25,0,68	122,48,33	322	114	0.0,0.0,0.056,0.067	0.068,0.0,0.422	-0.133
AT2G23550	MES6	2	-	10027585	10028326	10027585	10028100	10028188	10028326	0,23,18,0	20,0,7,3	0,0,0	0,23,63	202	114	0.0,1.0,0.592,0.0	NA,0.0,0.0	0.398
AT2G23390	AT2G23390	2	-	9960974	9961404	9960974	9961185	9961351	9961404	0,14,4,0	18,21,22,10	8,23,21	14,18,5	280	114	0.0,0.213,0.069,0.0	0.189,0.342,0.631	-0.317
AT2G40020	AT2G40020	2	+	16712364	16713339	16712364	16712509	16712596	16713339	0,0,0,4	14,32,36,0	0,0,3	23,28,22	201	114	0.0,0.0,0.0,1.0	0.0,0.0,0.072	0.226
AT4G35880	AT4G35880	4	+	16995210	16995415	16995210	16995268	16995343	16995415	0,0,21,11	13,10,31,18	0,0,5	9,25,37	189	114	0.0,0.0,0.29,0.269	0.0,0.0,0.075	0.115
AT4G34480	AT4G34480	4	-	16481588	16482304	16481588	16481850	16481971	16482304	0,3,4,11	11,0,0,0	17,0,15	9,0,35	235	114	0.0,1.0,1.0,1.0	0.478,NA,0.172	0.425
AT2G20410	AT2G20410	2	+	8802090	8802675	8802090	8802422	8802514	8802675	6,2,15,16	0,0,0,0	18,13,6	4,1,0	206	114	1.0,1.0,1.0,1.0	0.713,0.878,1.0	0.136
AT2G21230	AT2G21230	2	-	9094932	9096347	9094932	9096068	9096216	9096347	38,16,0,0	5,0,13,0	9,0,0	15,0,30	262	114	0.768,1.0,0.0,NA	0.207,NA,0.0	0.486
AT2G42280	FBH4	2	-	17611729	17612088	17611729	17611795	17611908	17612088	0,0,5,0	0,1,0,19	0,0,0	2,0,0	227	114	NA,0.0,1.0,0.0	0.0,NA,NA	0.333
AT2G14740	VSR3	2	+	6312204	6312726	6312204	6312348	6312441	6312726	16,61,58,57	0,24,0,2	42,7,3	17,5,8	207	114	1.0,0.583,1.0,0.94	0.576,0.435,0.171	0.487
AT2G26810	AT2G26810	2	-	11435806	11436084	11435806	11435874	11435986	11436084	10,0,1,7	13,2,0,2	0,0,0	0,2,1	226	114	0.28,0.0,1.0,0.638	NA,0.0,0.0	0.48
AT2G26810	AT2G26810	2	-	11435986	11436277	11435986	11436084	11436213	11436277	0,6,12,0	21,18,11,12	6,0,0	0,16,9	243	114	0.0,0.135,0.339,0.0	1.0,0.0,0.0	-0.215
AT2G37930	AT2G37930	2	+	15872869	15874972	15872869	15874444	15874527	15874972	0,0,2,0	0,0,4,0	0,14,0	7,0,0	197	114	NA,NA,0.224,NA	0.0,1.0,NA	-0.276
AT2G41880	GK-1	2	+	17475811	17476383	17475811	17476174	17476261	17476383	0,28,0,4	17,4,2,0	0,0,0	6,0,21	201	114	0.0,0.799,0.0,1.0	0.0,NA,0.0	0.45
AT2G41880	GK-1	2	+	17476473	17476899	17476473	17476609	17476808	17476899	0,18,0,33	0,0,4,0	14,0,38	0,0,0	313	114	NA,1.0,0.0,1.0	1.0,NA,1.0	-0.333
AT2G41880	GK-1	2	+	17476808	17477291	17476808	17476899	17476994	17477291	0,17,0,11	13,0,10,7	7,0,0	0,0,11	209	114	0.0,1.0,0.0,0.462	1.0,NA,0.0	-0.135
AT2G25730	AT2G25730	2	-	10956262	10956916	10956262	10956620	10956704	10956916	31,22,16,18	0,0,0,0	24,2,47	4,0,29	198	114	1.0,1.0,1.0,1.0	0.776,1.0,0.483	0.247
AT2G22570	NIC1	2	-	9589796	9590214	9589796	9589982	9590080	9590214	26,0,27,0	8,0,4,14	10,0,0	0,9,2	212	114	0.636,NA,0.784,0.0	1.0,0.0,0.0	0.14
AT4G36090	AT4G36090	4	-	17078223	17079356	17078223	17078949	17079045	17079356	0,0,20,0	4,20,28,0	16,0,0	7,27,0	210	114	0.0,0.0,0.279,NA	0.554,0.0,NA	-0.184
AT2G30740	AT2G30740	2	+	13095593	13096492	13095593	13095700	13096351	13096492	0,0,17,0	4,0,0,0	0,0,0	5,0,0	765	114	0.0,NA,1.0,NA	0.0,NA,NA	0.5
AT2G16090	ARI2	2	-	6986833	6987755	6986833	6987524	6987606	6987755	0,0,0,0	5,25,7,29	0,0,15	15,27,0	196	114	0.0,0.0,0.0,0.0	0.0,0.0,1.0	-0.333
AT2G16090	ARI2	2	-	6986833	6987755	6986833	6987524	6987624	6987755	0,4,2,2	0,0,0,0	2,0,15	3,0,0	214	114	NA,1.0,1.0,1.0	0.262,NA,1.0	0.369
AT2G23140	PUB4	2	-	9845867	9848264	9845867	9847910	9848147	9848264	26,13,3,47	20,8,9,36	4,0,0	16,0,0	351	114	0.297,0.345,0.098,0.298	0.075,NA,NA	0.184
AT2G16900	AT2G16900	2	-	7324736	7325411	7324736	7325029	7325250	7325411	1,13,43,50	14,6,32,36	18,11,16	18,45,40	335	114	0.024,0.424,0.314,0.321	0.254,0.077,0.12	0.12
AT2G44920	AT2G44920	2	+	18526083	18526338	18526083	18526165	18526277	18526338	0,15,52,15	0,0,44,6	0,0,0	38,25,3	226	114	NA,1.0,0.373,0.558	0.0,0.0,0.0	0.644
AT2G24270	ALDH11A3	2	-	10327034	10327438	10327034	10327134	10327329	10327438	27,92,115,45	22,0,1,0	30101117	0,0,0	309	114	0.312,1.0,0.977,1.0	1.0,1.0,1.0	-0.178
AT4G08170	AT4G08170	4	-	5164947	5166082	5164947	5165068	5166049	5166082	62,0,14,149	2,44,46,29	7,0,0	20,32,9	1095	114	0.763,0.0,0.031,0.348	0.035,0.0,0.0	0.274
AT4G08170	AT4G08170	4	-	5164947	5166371	5164947	5166082	5166182	5166371	13,0,3,11	1,2,4,11	10,0,0	12,3,0	214	114	0.874,0.0,0.285,0.348	0.307,0.0,NA	0.223
AT4G08170	AT4G08170	4	-	5164947	5166371	5164947	5166082	5166289	5166371	32,0,4,20	0,43,28,13	27,0,0	18,26,3	321	114	1.0,0.0,0.048,0.353	0.348,0.0,0.0	0.234
AT4G08170	AT4G08170	4	-	5166182	5166371	5166182	5166213	5166289	5166371	32,0,4,21	0,2,0,0	37,0,0	0,1,0	190	114	1.0,0.0,1.0,1.0	1.0,0.0,NA	0.25
AT4G35470	PIRL4	4	+	16847302	16848480	16847302	16848216	16848307	16848480	0,0,0,0	29,58,12,13	19,0,0	24,0,42	205	114	0.0,0.0,0.0,0.0	0.306,NA,0.0	-0.153
AT2G23985	AT2G23985	2	+	10204801	10205474	10204801	10205241	10205449	10205474	0,9,14,10	11,21,8,0	15,0,0	22,17,10	322	114	0.0,0.132,0.383,1.0	0.194,0.0,0.0	0.314
AT2G23985	AT2G23985	2	+	10204801	10205474	10204801	10205241	10205461	10205474	1,9,14,10	0,0,16,0	19,10,0	15,2,0	334	114	1.0,1.0,0.23,1.0	0.302,0.631,NA	0.341
AT2G23985	AT2G23985	2	+	10204801	10205693	10204801	10205241	10205622	10205693	0,10,23,27	18,10,0,21	18,0,0	0,0,0	495	114	0.0,0.187,1.0,0.228	1.0,NA,NA	-0.646
AT2G23985	AT2G23985	2	+	10204801	10205693	10204801	10205501	10205622	10205693	0,5,10,21	0,0,6,0	5,0,0	6,0,0	235	114	NA,1.0,0.447,1.0	0.288,NA,NA	0.528
AT2G23985	AT2G23985	2	+	10205449	10205693	10205449	10205474	10205622	10205693	0,9,10,21	10,13,26,0	5,0,0	46,24,10	262	114	0.0,0.231,0.143,1.0	0.045,0.0,0.0	0.329
AT2G23985	AT2G23985	2	+	10205449	10206522	10205449	10205693	10206103	10206522	3,24,9,17	13,0,6,12	15,2,0	34,0,0	524	114	0.048,1.0,0.246,0.236	0.088,1.0,NA	-0.162
AT2G01180	PAP1	2	-	106940	108810	106940	108114	108504	108810	32,60,84,16	10,68,83,79	93,0,0	116,49,34	504	114	0.42,0.166,0.186,0.044	0.154,0.0,0.0	0.153
AT2G25000	WRKY60	2	+	10629962	10630538	10629962	10630025	10630229	10630538	0,0,1,0	9,0,0,9	0,0,0	3,0,0	318	114	0.0,NA,1.0,0.0	0.0,NA,NA	0.333
AT4G30910	AT4G30910	4	-	15043260	15043503	15043260	15043338	15043407	15043503	0,0,0,0	5,0,3,6	4,0,0	1,0,0	183	114	0.0,NA,0.0,0.0	0.714,NA,NA	-0.714
AT2G40110	AT2G40110	2	+	16748947	16749198	16748947	16749056	16749142	16749198	0,0,21,10	55,26,20,17	0,0,0	18,9,0	200	114	0.0,0.0,0.374,0.251	0.0,0.0,NA	0.156
AT2G34170	AT2G34170	2	+	14427508	14429059	14427508	14427880	14428197	14429059	16,18,28,7	0,0,10,0	36,0,0	0,3,0	431	114	1.0,1.0,0.425,1.0	1.0,0.0,NA	0.356
AT2G13100	G3Pp5	2	+	5389593	5391151	5389593	5389909	5390117	5391151	0,57,0,14	7,0,9,14	13,0,0	14,0,9	322	114	0.0,1.0,0.0,0.261	0.247,NA,0.0	0.192
AT2G30933	AT2G30933	2	-	13164462	13165656	13164462	13164493	13165239	13165656	10,8,8,62	15,30,16,15	6,0,0	0,16,21	860	114	0.081,0.034,0.062,0.354	1.0,0.0,0.0	-0.201
AT2G43465	AT2G43465	2	-	18048100	18048435	18048100	18048187	18048309	18048435	0,0,6,1	4,1,14,0	0,1,0	0,0,0	236	114	0.0,0.0,0.172,1.0	NA,1.0,NA	-0.707
AT2G03810	AT2G03810	2	+	1160946	1161729	1160946	1161296	1161669	1161729	2,0,5,10	0,0,12,1	11,6,11	0,0,0	487	114	1.0,NA,0.089,0.701	1.0,1.0,1.0	-0.403
AT2G03810	AT2G03810	2	+	1161984	1162712	1161984	1162472	1162632	1162712	0,11,0,0	1,0,0,0	0,6,0	0,0,0	274	114	0.0,1.0,NA,NA	NA,1.0,NA	-0.5
AT2G21370	XK-1	2	-	9137450	9138130	9137450	9137788	9138060	9138130	0,23,0,3	12,9,21,0	0,0,0	4,0,0	386	114	0.0,0.43,0.0,1.0	0.0,NA,NA	0.357
AT2G44420	AT2G44420	2	+	18332377	18332936	18332377	18332497	18332590	18332936	23,0,0,11	29,33,46,25	5,0,0	75,61,30	207	114	0.304,0.0,0.0,0.195	0.035,0.0,0.0	0.113
AT2G44180	MAP2A	2	-	18270839	18271260	18270839	18271085	18271152	18271260	0,50,48,28	21,42,70,54	31,19,12	143,64,62	181	114	0.0,0.429,0.302,0.246	0.12,0.158,0.109	0.115
AT2G04235	AT2G04235	2	+	1454419	1454749	1454419	1454525	1454661	1454749	0,0,0,20	12,11,24,27	13,0,0	0,9,0	250	114	0.0,0.0,0.0,0.252	1.0,0.0,NA	-0.437
AT4G06634	YY1	4	-	3765940	3766276	3765940	3766140	3766217	3766276	0,0,10,9	5,47,17,32	0,0,17	25,23,3	191	114	0.0,0.0,0.26,0.144	0.0,0.0,0.772	-0.156
AT4G04740	CPK23	4	-	2403608	2404468	2403608	2403772	2404217	2404468	0,0,7,0	0,0,3,4	0,0,0	0,0,17	559	114	NA,NA,0.322,0.0	NA,NA,0.0	0.161
AT2G34840	AT2G34840	2	+	14702487	14702958	14702487	14702776	14702868	14702958	0,0,0,15	20,24,68,9	0,0,0	15,34,19	206	114	0.0,0.0,0.0,0.48	0.0,0.0,0.0	0.12
AT2G26350	PEX10	2	-	11218115	11218706	11218115	11218192	11218611	11218706	0,6,1,0	5,3,3,0	0,0,0	6,0,0	533	114	0.0,0.3,0.067,NA	0.0,NA,NA	0.122
AT2G21500	AT2G21500	2	-	9207431	9208894	9207431	9207886	9207960	9208894	4,0,22,3	0,15,29,32	10,0,0	31,29,22	188	114	1.0,0.0,0.315,0.054	0.164,0.0,0.0	0.288
AT2G30500	NET4B	2	-	13000057	13000825	13000057	13000098	13000418	13000825	24,48,45,11	5,25,25,23	30,11,22	28,29,64	434	114	0.558,0.335,0.321,0.112	0.22,0.091,0.083	0.2
AT2G01630	AT2G01630	2	-	279803	281189	279803	279831	279935	281189	0,0,0,0	53,117,74,81	7,0,13	27,52,19	218	114	0.0,0.0,0.0,0.0	0.119,0.0,0.264	-0.128
AT2G03730	ACR5	2	-	1139805	1140204	1139805	1139948	1140081	1140204	0,0,0,0	5,0,6,2	5,0,6	0,1,18	247	114	0.0,NA,0.0,0.0	1.0,0.0,0.133	-0.378
AT4G38550	AT4G38550	4	+	18027007	18027385	18027007	18027127	18027238	18027385	11,11,7,0	0,0,0,5	2,0,0	8,0,0	225	114	1.0,1.0,1.0,0.0	0.112,NA,NA	0.638
AT2G40630	AT2G40630	2	+	16959772	16960220	16959772	16959883	16960157	16960220	0,42,6,52	5,22,7,3	0,0,3	14,0,9	388	114	0.0,0.359,0.201,0.836	0.0,NA,0.089	0.304
AT2G40830	RHC1A	2	+	17042880	17044915	17042880	17042892	17043523	17044915	3,4,0,0	0,0,2,4	18,0,0	1,12,9	745	114	1.0,1.0,0.0,0.0	0.734,0.0,0.0	0.255
AT2G42960	AT2G42960	2	-	17871145	17871599	17871145	17871261	17871339	17871599	0,7,2,2	1,0,22,1	8,0,14	0,0,5	192	114	0.0,1.0,0.051,0.543	1.0,NA,0.624	-0.414
AT2G24650	AT2G24650	2	-	10483277	10484219	10483277	10483762	10483844	10484219	0,0,0,0	12,6,0,8	8,0,1	0,20,0	196	114	0.0,0.0,NA,0.0	1.0,0.0,1.0	-0.667
AT2G24650	AT2G24650	2	-	10487040	10487427	10487040	10487115	10487180	10487427	0,6,10,19	15,5,8,10	11,18,0	0,23,0	179	114	0.0,0.433,0.443,0.548	1.0,0.333,NA	-0.31
AT2G30460	AT2G30460	2	-	12977935	12978524	12977935	12978120	12978368	12978524	0,0,13,0	4,28,5,14	0,0,17	10,16,0	362	114	0.0,0.0,0.45,0.0	0.0,0.0,1.0	-0.221
AT2G30460	AT2G30460	2	-	12978632	12978949	12978632	12978677	12978842	12978949	7,7,13,2	0,4,0,0	6,3,10	0,0,0	279	114	1.0,0.417,1.0,1.0	1.0,1.0,1.0	-0.146
AT4G04850	KEA3	4	+	2456684	2457029	2456684	2456846	2456939	2457029	0,22,0,0	3,9,14,0	0,0,0	25,0,6	207	114	0.0,0.574,0.0,NA	0.0,NA,0.0	0.191
AT4G17150	AT4G17150	4	+	9640785	9641062	9640785	9640923	9641005	9641062	0,0,10,14	5,65,29,22	0,0,0	8,14,31	196	114	0.0,0.0,0.167,0.27	0.0,0.0,0.0	0.109
AT3G17185	TAS3	3	+	5861490	5862437	5861490	5861605	5861997	5862437	0,0,73,86	54,35,5,29	10,4,28	82,0,4	506	114	0.0,0.0,0.767,0.401	0.027,1.0,0.612	-0.254
AT3G46658	AT3G46658	3	+	17189302	17191349	17189302	17189845	17190003	17191349	0,0,0,0	5,12,1,0	6,0,0	0,0,9	272	114	0.0,0.0,0.0,NA	1.0,NA,0.0	-0.5
AT4G33625	AT4G33625	4	-	16153264	16153833	16153264	16153345	16153715	16153833	0,0,25,65	21,92,40,22	2,0,0	36,57,69	484	114	0.0,0.0,0.128,0.41	0.013,0.0,0.0	0.13
AT2G30480	AT2G30480	2	-	12992704	12992970	12992704	12992727	12992888	12992970	0,0,24,0	0,0,1,1	0,0,0	0,0,6	275	114	NA,NA,0.909,0.0	NA,NA,0.0	0.455
AT2G40340	DREB2C	2	-	16848159	16849667	16848159	16849051	16849180	16849667	0,49,8,39	0,11,0,0	119,126,47	0,0,0	243	114	NA,0.676,1.0,1.0	1.0,1.0,1.0	-0.108
AT4G18230	AT4G18230	4	-	10081529	10082057	10081529	10081731	10081889	10082057	3,14,13,0	0,3,5,0	8,0,0	3,7,0	272	114	1.0,0.662,0.521,NA	0.528,0.0,NA	0.464
AT2G06025	AT2G06025	2	+	2351394	2351748	2351394	2351447	2351671	2351748	42,35,53,79	4,22,0,0	77,74,111	33,7,14	338	114	0.78,0.349,1.0,1.0	0.44,0.781,0.728	0.133
AT2G20850	SRF1	2	-	8976108	8976742	8976108	8976245	8976331	8976742	0,0,1,0	2,3,0,13	7,0,0	0,8,0	200	114	0.0,0.0,1.0,0.0	1.0,0.0,NA	-0.25
AT3G11240	ATE2	3	-	3519239	3520596	3519239	3520319	3520445	3520596	0,0,14,9	10,0,0,6	0,0,0	7,17,33	240	114	0.0,NA,1.0,0.416	0.0,0.0,0.0	0.472
AT3G09410	AT3G09410	3	-	2898133	2898582	2898133	2898350	2898436	2898582	0,0,0,4	7,0,14,0	28,0,0	17,18,18	200	114	0.0,NA,0.0,1.0	0.484,0.0,0.0	0.172
AT3G16270	AT3G16270	3	+	5513266	5513907	5513266	5513371	5513500	5513907	0,5,7,3	0,12,5,0	7,0,15	1,0,0	243	114	NA,0.164,0.396,1.0	0.767,NA,1.0	-0.363
AT4G26950	AT4G26950	4	-	13533390	13534498	13533390	13534093	13534215	13534498	0,0,10,0	0,0,0,0	0,0,0	17,11,0	236	114	NA,NA,1.0,NA	0.0,0.0,NA	1
AT3G08730	PK1	3	-	2652757	2654212	2652757	2653591	2654108	2654212	0,4,2,29	0,10,0,0	0,0,0	0,0,3	631	114	NA,0.067,1.0,1.0	NA,NA,0.0	0.689
AT3G52155	AT3G52155	3	+	19344443	19345021	19344443	19344561	19344647	19345021	22,5,18,10	12,59,69,26	17,0,0	25,14,10	200	114	0.511,0.046,0.129,0.18	0.279,0.0,0.0	0.124
AT3G53570	FC1	3	-	19863957	19864526	19863957	19864153	19864362	19864526	0,0,23,6	15,8,14,1	35,21,1	2,7,6	323	114	0.0,0.0,0.367,0.679	0.861,0.514,0.056	-0.216
AT3G54000	AT3G54000	3	+	19997540	19997984	19997540	19997805	19997894	19997984	24,14,20,60	27,115,99,64	3,0,0	103,67,76	203	114	0.333,0.064,0.102,0.345	0.016,0.0,0.0	0.206
AT3G09350	Fes1A	3	+	2871387	2871830	2871387	2871544	2871687	2871830	17,8,0,0	0,0,0,0	0,0,0	0,6,0	257	114	1.0,1.0,NA,NA	NA,0.0,NA	1
AT2G27340	AT2G27340	2	+	11696936	11697554	11696936	11697163	11697448	11697554	52,4,51,8	0,0,0,2	58,0,0	0,0,0	399	114	1.0,1.0,1.0,0.533	1.0,NA,NA	-0.117
AT3G14110	FLU	3	-	4676835	4677308	4676835	4677001	4677132	4677308	0,20,1,0	42,94,97,78	34,0,25	26,40,46	245	114	0.0,0.09,0.005,0.0	0.378,0.0,0.202	-0.17
AT3G21810	AT3G21810	3	+	7684732	7686317	7684732	7684984	7686173	7686317	39,53,42,0	5,18,0,2	5,13,5	1,5,9	1303	114	0.406,0.205,1.0,0.0	0.304,0.185,0.046	0.224
AT4G02210	AT4G02210	4	-	975587	976154	975587	975942	976088	976154	3,0,6,0	0,0,0,0	2,0,0	0,10,0	260	114	1.0,NA,1.0,NA	1.0,0.0,NA	0.5
AT3G17609	HYH	3	+	6023843	6024294	6023843	6024034	6024107	6024294	0,0,0,5	0,0,2,0	11,0,0	10,13,4	187	114	NA,NA,0.0,1.0	0.401,0.0,0.0	0.366
AT3G05250	AT3G05250	3	+	1496038	1496292	1496038	1496133	1496212	1496292	0,14,19,6	36,6,11,40	16,0,0	73,25,0	193	114	0.0,0.58,0.505,0.081	0.115,0.0,NA	0.234
AT2G46610	RS31a	2	-	19137568	19138514	19137568	19137681	19137830	19138514	37,28,44,123	11,18,0,10	30,46,35	39,22,0	263	114	0.593,0.403,1.0,0.842	0.25,0.475,1.0	0.134
AT2G46610	RS31a	2	-	19137568	19138514	19137568	19137681	19138386	19138514	167250178396	0,41,27,57	251265149	46,26,35	819	114	1.0,0.459,0.479,0.492	0.432,0.587,0.372	0.144
AT3G59770	SAC9	3	-	22084712	22085562	22084712	22084845	22084966	22085562	0,0,4,0	0,0,0,1	0,0,0	6,16,6	235	114	NA,NA,1.0,0.0	0.0,0.0,0.0	0.5
AT3G13190	AT3G13190	3	+	4240404	4240840	4240404	4240587	4240734	4240840	0,5,24,0	5,0,2,1	1,15,12	0,0,0	261	114	0.0,1.0,0.84,0.0	1.0,1.0,1.0	-0.54
AT3G13190	AT3G13190	3	+	4240404	4240840	4240404	4240587	4240739	4240840	0,5,24,0	10,10,2,0	1,16,12	3,0,0	266	114	0.0,0.176,0.837,NA	0.125,1.0,1.0	-0.371
AT4G27800	TAP38	4	-	13852251	13852415	13852251	13852298	13852382	13852415	0,39,5,5	25,18,110,20	6,0,0	20,19,24	198	114	0.0,0.555,0.026,0.126	0.147,0.0,0.0	0.128
AT3G03660	WOX11	3	-	889165	890911	889165	889532	890735	890911	6,0,84,0	19,21,64,0	129,82,155	35,17,15	1317	114	0.027,0.0,0.102,NA	0.242,0.295,0.472	-0.293
AT3G03660	WOX11	3	-	891462	892229	891462	891651	891738	892229	1,18,43,29	10,2,23,0	34,12,0	14,9,5	201	114	0.054,0.836,0.515,1.0	0.579,0.431,0.0	0.265
AT3G55770	WLIM2b	3	+	20704410	20705320	20704410	20704484	20704673	20705320	20,21,11,49	20,0,0,0	43,19,13	0,0,0	303	114	0.273,1.0,1.0,1.0	1.0,1.0,1.0	-0.182
AT5G58970	UCP2	5	-	23808961	23809643	23808961	23809036	23809538	23809643	0,0,37,31	7,42,32,18	0,0,0	5,35,18	616	114	0.0,0.0,0.176,0.242	0.0,0.0,0.0	0.104
AT5G23870	AT5G23870	5	-	8046148	8046452	8046148	8046185	8046326	8046452	0,0,1,0	0,0,0,0	0,0,0	1,7,0	255	114	NA,NA,1.0,NA	0.0,0.0,NA	1
AT5G14770	AT5G14770	5	-	4772116	4772586	4772116	4772453	4772561	4772586	5,4,11,29	11,0,0,0	23,0,9	0,0,0	222	114	0.189,1.0,1.0,1.0	1.0,NA,1.0	-0.203
AT5G20360	Phox3	5	-	6881331	6882281	6881331	6881749	6882053	6882281	0,28,12,0	0,3,8,4	5,29,0	0,8,0	418	114	NA,0.718,0.29,0.0	1.0,0.497,NA	-0.412
AT3G27320	AT3G27320	3	+	10090055	10091151	10090055	10090592	10090688	10091151	72,11,15,24	4,17,0,19	39,0,49	0,0,0	210	114	0.907,0.26,1.0,0.407	1.0,NA,1.0	-0.357
AT5G42740	AT5G42740	5	+	17135660	17136133	17135660	17135893	17136077	17136133	0,0,2,1	19,4,0,20	0,1,5	12,8,5	298	114	0.0,0.0,1.0,0.019	0.0,0.046,0.277	0.147
AT5G23480	AT5G23480	5	+	7915954	7916914	7915954	7916187	7916300	7916914	0,0,0,0	0,0,5,0	16,1,11	2,5,0	227	114	NA,NA,0.0,NA	0.801,0.091,1.0	-0.631
AT4G00730	ANL2	4	-	300655	301283	300655	301017	301108	301283	0,0,0,0	7,25,18,0	6,0,0	10,0,9	205	114	0.0,0.0,0.0,NA	0.25,NA,0.0	-0.125
AT5G02860	AT5G02860	5	+	653985	657003	653985	656619	656890	657003	5,12,0,0	0,0,0,0	13,40,3	5,0,0	385	114	1.0,1.0,NA,NA	0.435,1.0,1.0	0.188
AT5G02860	AT5G02860	5	+	653985	657003	653985	656619	656912	657003	5,12,0,0	0,1,11,3	13,42,3	14,0,0	407	114	1.0,0.771,0.0,0.0	0.206,1.0,1.0	-0.293
AT4G31150	AT4G31150	4	-	15143216	15143918	15143216	15143502	15143751	15143918	3,66,44,40	8,7,0,0	37,52,0	0,6,0	363	114	0.105,0.748,1.0,1.0	1.0,0.731,NA	-0.152
AT4G31150	AT4G31150	4	-	15144188	15144609	15144188	15144317	15144492	15144609	31,18,0,10	0,25,16,0	0,0,0	23,31,0	289	114	1.0,0.221,0.0,1.0	0.0,0.0,NA	0.555
AT4G31150	AT4G31150	4	-	15145184	15145640	15145184	15145446	15145518	15145640	3,10,17,7	0,0,0,0	8,6,0	0,10,0	186	114	1.0,1.0,1.0,1.0	1.0,0.269,NA	0.365
AT1G80860	PLMT	1	-	30387977	30388681	30387977	30388302	30388378	30388681	77,98,76,127	8,7,43,20	90,51,44	32,14,70	190	114	0.852,0.894,0.515,0.792	0.628,0.686,0.274	0.234
AT3G01480	CYP38	3	+	190055	190356	190055	190198	190284	190356	0,0,0,0	44,36,40,33	5,0,0	0,29,6	200	114	0.0,0.0,0.0,0.0	1.0,0.0,0.0	-0.333
AT2G47000	ABCB4	2	-	19310456	19311449	19310456	19311097	19311182	19311449	0,0,25,11	0,0,0,18	0,6,0	32,0,0	199	114	NA,NA,1.0,0.259	0.0,1.0,NA	0.129
AT4G02760	AT4G02760	4	-	1227479	1228236	1227479	1228011	1228162	1228236	11,19,0,0	0,0,1,0	14,0,24	0,0,3	265	114	1.0,1.0,0.0,NA	1.0,NA,0.775	-0.221
AT5G06100	MYB33	5	+	1837913	1838421	1837913	1838029	1838366	1838421	0,15,4,0	0,5,6,0	1,0,0	3,0,0	451	114	NA,0.431,0.144,NA	0.078,NA,NA	0.209
AT5G06100	MYB33	5	+	1838366	1838899	1838366	1838421	1838502	1838899	0,16,1,13	2,9,6,0	19,0,0	0,0,0	195	114	0.0,0.51,0.089,1.0	1.0,NA,NA	-0.6
AT5G41620	AT5G41620	5	+	16647196	16649026	16647196	16647322	16647399	16649026	0,2,0,2	0,1,13,1	0,0,0	1,0,8	191	114	NA,0.544,0.0,0.544	0.0,NA,0.0	0.363
AT5G05550	AT5G05550	5	-	1639453	1640960	1639453	1639551	1639823	1640960	14,0,14,0	9,2,9,0	29,0,0	0,0,0	386	114	0.315,0.0,0.315,NA	1.0,NA,NA	-0.79
AT5G21222	AT5G21222	5	+	7209057	7209592	7209057	7209245	7209387	7209592	2,0,2,0	0,0,0,0	0,0,0	0,0,5	256	114	1.0,NA,1.0,NA	NA,NA,0.0	1
AT5G22700	AT5G22700	5	-	7548442	7548921	7548442	7548517	7548651	7548921	0,0,3,3	0,0,0,13	2,13,0	15,7,0	248	114	NA,NA,1.0,0.096	0.058,0.461,NA	0.289
AT5G66810	AT5G66810	5	+	26675618	26676255	26675618	26675816	26675913	26676255	0,0,0,12	0,14,4,13	0,0,0	10,25,9	211	114	NA,0.0,0.0,0.333	0.0,0.0,0.0	0.111
AT5G45260	RRS1	5	+	18329452	18331517	18329452	18330306	18331394	18331517	0,0,12,0	0,0,0,0	98,0,29	10,0,14	1202	114	NA,NA,1.0,NA	0.482,NA,0.164	0.677
AT2G36410	AT2G36410	2	+	15279707	15280077	15279707	15279818	15279996	15280077	0,0,19,0	77,65,74,102	0,0,29	152,60,19	292	114	0.0,0.0,0.091,0.0	0.0,0.0,0.373	-0.102
AT5G51170	AT5G51170	5	-	20794554	20795077	20794554	20794801	20794984	20795077	18,0,14,17	14,24,4,5	0,0,0	10,4,44	297	114	0.33,0.0,0.573,0.566	0.0,0.0,0.0	0.367
AT1G07940	AT1G07940	1	-	2464330	2465076	2464330	2464814	2464912	2465076	0,0,5,0	0,12,4,0	2,0,12	0,3,5	212	114	NA,0.0,0.402,NA	1.0,0.0,0.563	-0.32
AT1G79500	AtkdsA1	1	+	29905932	29906653	29905932	29906013	29906287	29906653	65,123,203,64	16,4,15,0	255106119	6,0,0	388	114	0.544,0.9,0.799,1.0	0.926,1.0,1.0	-0.165
AT3G11620	AT3G11620	3	-	3669318	3669889	3669318	3669694	3669784	3669889	0,75,8,0	43,24,60,12	0,0,1	13,31,32	204	114	0.0,0.636,0.069,0.0	0.0,0.0,0.017	0.171
AT3G11620	AT3G11620	3	-	3671500	3671774	3671500	3671574	3671663	3671774	6,2,14,0	24,60,43,14	24,0,6	16,16,31	203	114	0.123,0.018,0.155,0.0	0.457,0.0,0.098	-0.111
AT5G50375	CPI1	5	+	20511947	20512412	20511947	20512078	20512328	20512412	24,29,13,32	27,63,52,40	11,0,83	33,38,8	364	114	0.218,0.126,0.073,0.2	0.095,0.0,0.765	-0.132
AT1G19400	AT1G19400	1	-	6712980	6714483	6712980	6713787	6714168	6714483	5,0,44,17	4,5,5,4	16,0,0	6,5,0	495	114	0.224,0.0,0.67,0.495	0.38,0.0,NA	0.157
AT3G06330	AT3G06330	3	+	1919213	1919485	1919213	1919304	1919405	1919485	0,0,2,0	20,21,10,35	8,0,0	9,1,0	215	114	0.0,0.0,0.096,0.0	0.32,0.0,NA	-0.136
AT5G35210	PTM	5	-	13474195	13474642	13474195	13474507	13474591	13474642	1,5,9,14	15,0,6,0	1,0,0	1,0,0	198	114	0.037,1.0,0.463,1.0	0.365,NA,NA	0.26
AT2G03280	AT2G03280	2	-	997430	997763	997430	997593	997674	997763	0,0,0,0	6,25,2,0	12,0,0	6,0,0	195	114	0.0,0.0,0.0,NA	0.539,NA,NA	-0.539
AT3G05625	AT3G05625	3	+	1633329	1633564	1633329	1633401	1633483	1633564	13,0,0,0	15,26,44,0	0,5,0	18,3,0	196	114	0.335,0.0,0.0,NA	0.0,0.492,NA	-0.134
AT5G07890	AT5G07890	5	-	2519009	2519270	2519009	2519112	2519210	2519270	0,14,7,5	14,47,11,13	0,0,0	9,10,10	212	114	0.0,0.138,0.255,0.171	0.0,0.0,0.0	0.141
AT5G65460	KAC2	5	-	26161623	26162539	26161623	26162283	26162380	26162539	0,0,0,20	8,45,39,43	15,0,0	14,32,0	211	114	0.0,0.0,0.0,0.201	0.367,0.0,NA	-0.133
AT5G37370	ATSRL1	5	-	14814825	14815283	14814825	14815052	14815171	14815283	0,50,0,8	15,0,4,16	6,0,20	19,0,0	233	114	0.0,1.0,0.0,0.197	0.134,NA,1.0	-0.268
AT5G37370	ATSRL1	5	-	14814767	14816046	14814767	14814848	14815697	14816046	30,199,17,40	74,75,34,54	107,21,97	49,0,11	963	114	0.046,0.239,0.056,0.081	0.205,1.0,0.511	-0.467
AT5G37370	ATSRL1	5	-	14815171	14816046	14815171	14815545	14815697	14816046	0,61,0,26	14,7,0,0	44,10,37	0,0,0	266	114	0.0,0.789,NA,1.0	1.0,1.0,1.0	-0.404
AT5G37370	ATSRL1	5	-	14815697	14816046	14815697	14815843	14815937	14816046	162,94,74,168	15,5,1,15	94,8,14	21,3,0	208	114	0.855,0.912,0.976,0.86	0.71,0.594,1.0	0.133
AT2G02760	UBC2	2	+	773683	774144	773683	773924	774003	774144	0,9,11,0	0,0,2,0	0,18,0	3,0,0	193	114	NA,1.0,0.765,NA	0.0,1.0,NA	0.383
AT1G20890	AT1G20890	1	-	7265793	7266432	7265793	7266230	7266341	7266432	0,0,1,0	9,48,56,21	11,32,0	41,20,30	225	114	0.0,0.0,0.009,0.0	0.12,0.448,0.0	-0.187
AT5G17240	SDG40	5	+	5666822	5667226	5666822	5666996	5667075	5667226	11,4,0,9	15,15,1,0	6,7,0	22,9,15	193	114	0.302,0.136,0.0,1.0	0.139,0.315,0.0	0.208
AT1G04970	AT1G04970	1	+	1411087	1412054	1411087	1411623	1411876	1412054	14,0,11,20	0,0,0,0	50,28,0	0,0,9	367	114	1.0,NA,1.0,1.0	1.0,1.0,0.0	0.333
AT1G04970	AT1G04970	1	+	1411087	1412054	1411087	1411623	1411914	1412054	16,0,11,25	0,13,25,0	50,31,0	0,0,15	405	114	1.0,0.0,0.11,1.0	1.0,1.0,0.0	-0.139
AT5G47510	AT5G47510	5	+	19276641	19276832	19276641	19276716	19276790	19276832	0,0,1,0	0,36,2,0	0,0,0	2,0,0	188	114	NA,0.0,0.233,NA	0.0,NA,NA	0.117
AT1G70620	AT1G70620	1	+	26627195	26628053	26627195	26627540	26627841	26628053	37,116,107,53	20,0,0,0	109,118,0	27,17,11	415	114	0.337,1.0,1.0,1.0	0.526,0.656,0.0	0.44
AT1G70620	AT1G70620	1	+	26630246	26630582	26630246	26630303	26630504	26630582	101,53,65,60	15,25,26,3	29,101,8	20,6,10	315	114	0.709,0.434,0.475,0.879	0.344,0.859,0.225	0.148
AT1G70620	AT1G70620	1	+	26630246	26631104	26630246	26630303	26630700	26631104	136,76,102,85	9,8,0,0	32,119,6	0,0,0	511	114	0.771,0.679,1.0,1.0	1.0,1.0,1.0	-0.137
AT1G70620	AT1G70620	1	+	26630246	26631104	26630246	26630582	26630700	26631104	44,33,39,30	8,37,36,9	6,23,0	27,12,23	232	114	0.73,0.305,0.347,0.621	0.098,0.485,0.0	0.306
AT5G14030	AT5G14030	5	+	4527827	4528041	4527827	4527899	4528035	4528041	174,195,239,27	0,538,0,437	48211192	695101538	250	114	1.0,0.142,1.0,0.027	0.031,0.488,0.14	0.323
AT2G47410	AT2G47410	2	+	19449671	19450503	19449671	19449829	19450266	19450503	2,34,0,12	0,3,0,0	0,0,0	2,0,0	551	114	1.0,0.701,NA,1.0	0.0,NA,NA	0.9
AT1G68872	AT1G68872	1	-	25890247	25891345	25890247	25890326	25891169	25891345	62,64,118,48	0,10,0,0	50,26,96	0,17,0	957	114	1.0,0.433,1.0,1.0	1.0,0.154,1.0	0.14
AT1G68872	AT1G68872	1	-	25890247	25891345	25890247	25890981	25891169	25891345	49,64,82,48	18,7,0,0	50,26,60	0,0,0	302	114	0.507,0.775,1.0,1.0	1.0,1.0,1.0	-0.179
AT5G13410	AT5G13410	5	-	4300004	4300262	4300004	4300080	4300206	4300262	0,0,22,9	40,39,6,17	0,0,0	52,77,29	240	114	0.0,0.0,0.635,0.201	0.0,0.0,0.0	0.209
AT5G13410	AT5G13410	5	-	4300206	4300427	4300206	4300262	4300382	4300427	0,15,0,13	54,31,21,12	0,0,0	57,55,27	234	114	0.0,0.191,0.0,0.345	0.0,0.0,0.0	0.134
AT4G29210	GGT4	4	+	14401681	14402953	14401681	14402704	14402815	14402953	0,0,0,2	0,0,20,3	0,0,0	0,0,2	225	114	NA,NA,0.0,0.252	NA,NA,0.0	0.126
AT5G20300	Toc90	5	-	6856217	6856952	6856217	6856340	6856438	6856952	0,0,0,0	2,0,0,0	11,0,0	8,0,0	212	114	0.0,NA,NA,NA	0.425,NA,NA	-0.425
AT2G26070	RTE1	2	-	11105604	11106617	11105604	11106160	11106274	11106617	1,0,10,6	29,11,94,39	10,0,41	12,14,0	228	114	0.017,0.0,0.051,0.071	0.294,0.0,1.0	-0.397
AT5G08500	AT5G08500	5	+	2748132	2748807	2748132	2748479	2748660	2748807	13,52,11,20	34,9,4,2	14,10,0	20,10,0	295	114	0.129,0.691,0.515,0.794	0.213,0.279,NA	0.286
AT5G48440	AT5G48440	5	-	19630109	19630453	19630109	19630198	19630294	19630453	0,4,5,13	18,8,21,37	0,0,0	19,8,17	210	114	0.0,0.213,0.114,0.16	0.0,0.0,0.0	0.122
AT1G50630	AT1G50630	1	-	18751455	18752214	18751455	18751790	18751874	18752214	0,0,0,0	0,7,0,0	0,12,0	1,15,19	198	114	NA,0.0,NA,NA	0.0,0.315,0.0	-0.105
AT5G22690	AT5G22690	5	+	7543638	7544694	7543638	7544325	7544536	7544694	0,60,15,22	0,0,0,0	80,0,0	0,0,19	325	114	NA,1.0,1.0,1.0	1.0,NA,0.0	0.5
AT5G22690	AT5G22690	5	+	7543638	7544694	7543638	7544325	7544558	7544694	0,61,23,22	0,0,0,13	83,0,0	0,0,0	347	114	NA,1.0,1.0,0.357	1.0,NA,NA	-0.214
AT5G22690	AT5G22690	5	+	7543638	7545256	7543638	7544694	7544810	7545256	0,15,23,2	0,5,18,12	22,0,0	21,0,9	230	114	NA,0.598,0.388,0.076	0.342,NA,0.0	0.183
AT1G06960	AT1G06960	1	+	2137066	2137838	2137066	2137146	2137263	2137838	45,39,56,18	55,117,119,94	52,0,7	113,90,114	231	114	0.288,0.141,0.188,0.086	0.185,0.0,0.029	0.104
AT5G06120	AT5G06120	5	+	1844736	1845549	1844736	1844803	1845291	1845549	34,27,21,14	0,1,0,5	25,0,0	0,0,8	602	114	1.0,0.836,1.0,0.347	1.0,NA,0.0	0.296
AT1G25098	AT1G25098	1	+	8813191	8814461	8813191	8813245	8813919	8814461	0,0,1,0	0,0,0,0	0,0,0	0,1,0	788	114	NA,NA,1.0,NA	NA,0.0,NA	1
AT4G30630	AT4G30630	4	+	14951514	14952446	14951514	14951875	14951964	14952446	0,10,5,27	6,0,13,0	15,0,22	36,0,17	203	114	0.0,1.0,0.178,1.0	0.19,NA,0.421	0.239
AT1G51645	AT1G51645	1	+	19150247	19152074	19150247	19151040	19151139	19152074	13,14,5,0	14,33,19,8	17,0,0	0,0,3	213	114	0.332,0.185,0.123,0.0	1.0,NA,0.0	-0.34
AT1G55200	AT1G55200	1	-	20591874	20592521	20591874	20592140	20592318	20592521	48,74,75,63	0,2,0,2	58,29,140	0,16,0	292	114	1.0,0.935,1.0,0.925	1.0,0.414,1.0	0.16
AT1G07728	AT1G07728	1	+	2394984	2397399	2394984	2396434	2396528	2397399	0,23,8,28	0,15,7,0	14,0,0	9,11,0	208	114	NA,0.457,0.385,1.0	0.46,0.0,NA	0.384
AT1G34844	AT1G34844	1	+	12751757	12752280	12751757	12752025	12752117	12752280	0,0,24,2	4,0,2,3	4,0,13	0,11,8	206	114	0.0,NA,0.869,0.27	1.0,0.0,0.473	-0.111
AT2G35330	AT2G35330	2	+	14868860	14870879	14868860	14869060	14869225	14870879	8,10,17,33	0,2,4,7	0,16,32	5,2,0	279	114	1.0,0.671,0.635,0.658	0.0,0.766,1.0	0.152
AT1G44125	AT1G44125	1	-	16783003	16783921	16783003	16783600	16783690	16783921	0,15,4,0	0,0,14,0	9,0,0	0,0,0	204	114	NA,1.0,0.138,NA	1.0,NA,NA	-0.431
AT1G44125	AT1G44125	1	-	16783003	16786291	16783003	16783921	16784147	16786291	0,0,0,0	0,3,2,0	7,0,0	0,0,0	340	114	NA,0.0,0.0,NA	1.0,NA,NA	-1
AT1G44125	AT1G44125	1	-	16784147	16786828	16784147	16786291	16786374	16786828	15,11,1,0	0,11,0,0	4,0,0	0,0,0	197	114	1.0,0.367,1.0,NA	1.0,NA,NA	-0.211
AT2G45500	AT2G45500	2	-	18752007	18752241	18752007	18752030	18752161	18752241	1,0,0,0	0,0,1,3	0,0,2	7,8,9	245	114	1.0,NA,0.0,0.0	0.0,0.0,0.094	0.302
AT3G24530	AT3G24530	3	-	8947109	8947396	8947109	8947208	8947285	8947396	31,35,35,67	26,84,29,73	21,8,0	55,18,110	191	114	0.416,0.199,0.419,0.354	0.186,0.21,0.0	0.215
AT1G07119	AT1G07119	1	+	2185390	2186349	2185390	2185436	2186102	2186349	0,0,30,7	0,1,0,7	0,34,0	0,15,8	780	114	NA,0.0,1.0,0.128	NA,0.249,0.0	0.252
AT1G07119	AT1G07119	1	+	2186102	2186573	2186102	2186349	2186499	2186573	0,5,6,10	21,38,12,38	0,22,0	39,3,35	264	114	0.0,0.054,0.178,0.102	0.0,0.76,0.0	-0.17
AT5G57960	AT5G57960	5	-	23465534	23465949	23465534	23465651	23465806	23465949	0,23,0,0	0,0,1,0	0,0,0	10,0,9	269	114	NA,1.0,0.0,NA	0.0,NA,0.0	0.5
AT1G24040	AT1G24040	1	-	8505612	8506837	8505612	8505691	8505787	8506837	0,16,0,16	6,18,46,10	0,0,0	33,14,31	210	114	0.0,0.325,0.0,0.465	0.0,0.0,0.0	0.198
AT5G02080	AT5G02080	5	+	410161	410413	410161	410206	410327	410413	0,0,0,0	12,3,2,0	0,4,0	2,0,27	235	114	0.0,0.0,0.0,NA	0.0,1.0,0.0	-0.333
AT5G02080	AT5G02080	5	+	410161	410615	410161	410206	410563	410615	0,0,0,0	0,8,0,0	6,0,34	0,26,22	471	114	NA,0.0,NA,NA	1.0,0.0,0.272	-0.424
AT1G26160	AT1G26160	1	-	9045084	9045319	9045084	9045121	9045239	9045319	0,0,0,17	9,22,24,9	0,1,0	26,18,57	232	114	0.0,0.0,0.0,0.481	0.0,0.027,0.0	0.111
AT5G61540	AT5G61540	5	+	24745717	24746276	24745717	24745782	24745880	24746276	0,0,0,0	0,0,1,0	13,7,8	0,9,0	212	114	NA,NA,0.0,NA	1.0,0.295,1.0	-0.765
AT3G26670	AT3G26670	3	-	9800469	9801209	9800469	9800608	9800814	9801209	32,33,19,12	0,12,3,0	20,3,2	0,0,0	320	114	1.0,0.495,0.693,1.0	1.0,1.0,1.0	-0.203
AT3G26670	AT3G26670	3	-	9800469	9801209	9800469	9800661	9800814	9801209	9,28,10,6	0,0,10,0	7,0,0	6,11,4	267	114	1.0,1.0,0.299,1.0	0.333,0.0,0.0	0.714
AT3G26670	AT3G26670	3	-	9800469	9801209	9800469	9800684	9800814	9801209	4,26,10,6	11,0,0,0	3,0,0	3,0,0	244	114	0.145,1.0,1.0,1.0	0.318,NA,NA	0.468
AT2G44065	AT2G44065	2	+	18228429	18228715	18228429	18228558	18228669	18228715	0,1,4,7	6,9,2,0	0,10,0	2,5,0	225	114	0.0,0.053,0.503,1.0	0.0,0.503,NA	0.138
AT1G77290	AT1G77290	1	+	29038365	29039125	29038365	29038543	29038876	29039125	0,38,7,40	0,9,14,16	19,0,27	32,7,5	447	114	NA,0.518,0.113,0.389	0.132,0.0,0.579	0.103
AT5G27950	AT5G27950	5	+	9985172	9985559	9985172	9985334	9985452	9985559	0,0,0,0	10,0,0,13	6,1,0	0,0,0	232	114	0.0,NA,NA,0.0	1.0,1.0,NA	-1
AT3G57230	AGL16	3	+	21177695	21179173	21177695	21177891	21179094	21179173	46,0,46,0	0,12,0,2	0,0,0	8,0,0	1317	114	1.0,0.0,1.0,0.0	0.0,NA,NA	0.5
AT3G57230	AGL16	3	+	21179987	21180222	21179987	21180087	21180180	21180222	0,0,0,0	5,0,0,5	1,0,0	0,0,12	207	114	0.0,NA,NA,0.0	1.0,NA,0.0	-0.5
AT1G16020	AT1G16020	1	+	5499441	5499750	5499441	5499513	5499640	5499750	23,26,6,17	1,0,7,0	0,23,16	19,0,0	241	114	0.916,1.0,0.288,1.0	0.0,1.0,1.0	0.134
AT5G10745	AT5G10745	5	+	3396729	3397712	3396729	3396811	3397644	3397712	196335356448	0,16,10,0	456165333	0,6,41	947	114	1.0,0.716,0.811,1.0	1.0,0.768,0.494	0.128
AT4G23570	SGT1A	4	+	12299748	12300174	12299748	12299923	12300007	12300174	33,33,19,28	7,26,0,26	20,30,41	1,11,5	198	114	0.731,0.422,1.0,0.383	0.92,0.611,0.825	-0.151
AT4G11670	AT4G11670	4	-	7047882	7048263	7047882	7047975	7048107	7048263	0,4,15,31	12,17,4,15	19,9,3	0,0,16	246	114	0.0,0.098,0.635,0.489	1.0,1.0,0.08	-0.388
AT1G73150	GTE3	1	-	27504462	27504699	27504462	27504555	27504653	27504699	0,17,0,0	16,10,19,37	0,0,0	10,26,33	212	114	0.0,0.478,0.0,0.0	0.0,0.0,0.0	0.119
AT1G07390	RLP1	1	+	2272450	2274816	2272450	2272534	2272621	2274816	0,25,5,0	8,0,0,0	11,0,0	0,0,0	201	114	0.0,1.0,1.0,NA	1.0,NA,NA	-0.333
AT3G05270	AT3G05270	3	-	1502815	1503481	1502815	1503006	1503248	1503481	0,0,19,0	0,0,0,2	0,0,15	0,0,0	356	114	NA,NA,1.0,0.0	NA,NA,1.0	-0.5
AT3G53780	RBL4	3	-	19926286	19927026	19926286	19926327	19926397	19927026	0,22,13,1	0,0,14,0	23,3,0	0,0,0	184	114	NA,1.0,0.365,1.0	1.0,1.0,NA	-0.212
AT3G55510	RBL	3	+	20579787	20580521	20579787	20579896	20580032	20580521	0,10,0,42	5,31,16,38	23,24,21	64,24,0	250	114	0.0,0.128,0.0,0.335	0.141,0.313,1.0	-0.369
AT5G52040	RS41	5	+	21131075	21132199	21131075	21131887	21132086	21132199	51,0,46,19	2,18,15,0	22,42,28	10,35,10	313	114	0.903,0.0,0.528,1.0	0.445,0.304,0.505	0.19
AT3G60620	CDS5	3	+	22407771	22408088	22407771	22407905	22407972	22408088	0,0,0,7	18,27,11,28	5,0,0	6,0,0	181	114	0.0,0.0,0.0,0.136	0.344,NA,NA	-0.31
AT1G61440	AT1G61440	1	-	22670180	22670618	22670180	22670391	22670466	22670618	0,0,1,0	0,0,0,0	0,0,21	7,0,0	189	114	NA,NA,1.0,NA	0.0,NA,1.0	0.5
AT5G60580	AT5G60580	5	+	24353561	24354369	24353561	24354185	24354295	24354369	0,2,10,0	1,17,9,0	0,0,0	0,21,0	224	114	0.0,0.056,0.361,NA	NA,0.0,NA	0.139
AT2G31600	AT2G31600	2	-	13448179	13448805	13448179	13448407	13448484	13448805	49,1,29,22	0,10,0,0	35,22,0	0,4,0	191	114	1.0,0.056,1.0,1.0	1.0,0.767,NA	-0.119
AT2G36740	SWC2	2	-	15407046	15407512	15407046	15407261	15407446	15407512	0,9,19,0	56,93,34,32	30,0,93	22,84,70	299	114	0.0,0.036,0.176,0.0	0.342,0.0,0.336	-0.173
AT3G11290	AT3G11290	3	-	3537010	3537904	3537010	3537304	3537695	3537904	21,31,17,49	0,0,6,8	0,35,0	11,16,16	505	114	1.0,1.0,0.39,0.58	0.0,0.331,0.0	0.632
AT1G05820	SPPL5	1	+	1752637	1753240	1752637	1752730	1753097	1753240	0,19,0,0	0,0,7,0	0,0,0	0,0,13	481	114	NA,1.0,0.0,NA	NA,NA,0.0	0.5
AT1G80150	AT1G80150	1	+	30148329	30150157	30148329	30149665	30149760	30150157	15,29,37,11	7,0,17,2	69,7,17	0,0,0	209	114	0.539,1.0,0.543,0.75	1.0,1.0,1.0	-0.292
AT1G17940	AT1G17940	1	-	6169988	6170503	6169988	6170103	6170413	6170503	8,0,22,18	12,0,0,0	3,0,6	0,0,0	424	114	0.152,NA,1.0,1.0	1.0,NA,1.0	-0.283
AT1G17940	AT1G17940	1	-	6169988	6170503	6169988	6170143	6170413	6170503	0,0,10,18	4,0,7,0	2,0,0	4,0,11	384	114	0.0,NA,0.298,1.0	0.129,NA,0.0	0.368
AT2G20585	NFD6	2	+	8865657	8866403	8865657	8865779	8866092	8866403	0,35,27,0	59,43,14,22	0,0,0	13,2,0	427	114	0.0,0.179,0.34,0.0	0.0,0.0,NA	0.13
AT2G20585	NFD6	2	+	8865657	8866403	8865657	8865779	8866347	8866403	62,104,67,52	65,91,82,35	21,7,0	99,82,66	682	114	0.138,0.16,0.12,0.199	0.034,0.014,0.0	0.138
AT5G37850	SOS4	5	+	15065299	15065701	15065299	15065479	15065604	15065701	5,21,17,21	0,18,2,6	46,6,26	18,11,8	239	114	1.0,0.358,0.802,0.625	0.549,0.206,0.608	0.242
AT1G21350	AT1G21350	1	-	7478616	7479034	7478616	7478694	7478778	7479034	0,28,0,0	2,1,10,0	23,4,0	0,0,7	198	114	0.0,0.942,0.0,NA	1.0,1.0,0.0	-0.353
AT1G80360	AT1G80360	1	-	30210580	30211097	30210580	30210671	30210761	30211097	1,1,0,0	21,0,0,0	0,0,2	0,0,2	204	114	0.026,1.0,NA,NA	NA,NA,0.358	0.155
AT1G11280	AT1G11280	1	-	3789339	3790935	3789339	3790647	3790724	3790935	6,6,8,20	0,0,0,0	0,9,0	2,0,0	191	114	1.0,1.0,1.0,1.0	0.0,1.0,NA	0.5
AT1G45160	AT1G45160	1	-	17084039	17084342	17084039	17084114	17084213	17084342	0,17,17,0	18,39,2,14	9,0,0	0,8,0	213	114	0.0,0.189,0.82,0.0	1.0,0.0,NA	-0.248
AT2G22670	IAA8	2	+	9636807	9637623	9636807	9636897	9637105	9637623	3,11,22,0	7,0,0,0	0,0,9	0,0,4	322	114	0.132,1.0,1.0,NA	NA,NA,0.443	0.268
AT1G18335	AT1G18335	1	-	6309393	6309653	6309393	6309454	6309587	6309653	11,10,45,0	19,10,16,17	25,8,14	27,2,2	247	114	0.211,0.316,0.565,0.0	0.299,0.649,0.764	-0.298
AT1G78200	AT1G78200	1	+	29420182	29420828	29420182	29420518	29420591	29420828	0,16,8,32	39,53,48,22	1,19,0	34,46,25	187	114	0.0,0.155,0.092,0.47	0.018,0.201,0.0	0.106
AT4G26140	BGAL12	4	-	13242992	13243615	13242992	13243330	13243409	13243615	0,18,22,2	11,0,0,0	0,17,0	0,0,0	193	114	0.0,1.0,1.0,1.0	NA,1.0,NA	-0.25
AT4G26140	BGAL12	4	-	13242992	13243832	13242992	13243615	13243721	13243832	0,0,3,0	16,0,0,0	0,5,0	0,0,0	220	114	0.0,NA,1.0,NA	NA,1.0,NA	-0.5
AT4G26140	BGAL12	4	-	13243919	13244223	13243919	13244030	13244113	13244223	0,13,6,8	5,0,0,0	0,27,0	0,0,0	197	114	0.0,1.0,1.0,1.0	NA,1.0,NA	-0.25
AT4G26140	BGAL12	4	-	13243919	13244405	13243919	13244223	13244298	13244405	0,0,10,7	7,0,0,0	0,20,0	0,0,0	189	114	0.0,NA,1.0,1.0	NA,1.0,NA	-0.333
AT3G28700	AT3G28700	3	+	10759558	10759904	10759558	10759778	10759842	10759904	22,14,0,8	14,44,30,30	3,0,0	18,5,16	178	114	0.502,0.169,0.0,0.146	0.096,0.0,0.0	0.172
AT1G14530	THH1	1	-	4971647	4971907	4971647	4971725	4971853	4971907	0,0,19,0	9,16,3,13	0,0,0	27,12,12	242	114	0.0,0.0,0.749,0.0	0.0,0.0,0.0	0.187
AT5G16180	CRS1	5	+	5281726	5282319	5281726	5282071	5282162	5282319	0,0,7,0	0,7,0,0	0,0,0	0,0,22	205	114	NA,0.0,1.0,NA	NA,NA,0.0	0.5
AT1G07780	PAI1	1	-	2411823	2412216	2411823	2411929	2412193	2412216	0,23,34,0	0,0,0,0	1,40,0	2,0,0	378	114	NA,1.0,1.0,NA	0.131,1.0,NA	0.434
AT5G13240	AT5G13240	5	-	4225004	4225505	4225004	4225342	4225433	4225505	15,0,21,0	33,123,57,33	0,11,35	44,64,13	205	114	0.202,0.0,0.17,0.0	0.0,0.087,0.6	-0.136
AT1G33270	AT1G33270	1	-	12068558	12068925	12068558	12068654	12068828	12068925	36,16,12,38	30,28,28,44	0,4,3	4,71,44	288	114	0.322,0.184,0.145,0.255	0.0,0.022,0.026	0.211
AT2G39950	AT2G39950	2	-	16678034	16679772	16678034	16678278	16679656	16679772	0,7,71,0	16,0,7,19	0,0,0	7,1,18	1492	114	0.0,1.0,0.437,0.0	0.0,0.0,0.0	0.359
AT1G75150	AT1G75150	1	-	28204386	28205121	28204386	28204774	28204857	28205121	0,6,12,0	10,11,13,1	0,4,0	5,0,12	197	114	0.0,0.24,0.348,0.0	0.0,1.0,0.0	-0.186
AT1G05940	CAT9	1	-	1803197	1804000	1803197	1803607	1803692	1804000	0,8,15,13	0,4,21,9	9,0,0	4,29,2	199	114	NA,0.534,0.29,0.453	0.563,0.0,0.0	0.238
AT3G60250	CKB3	3	-	22270269	22271158	22270269	22270844	22270992	22271158	2,15,16,0	0,14,14,24	9,2,18	41,60,22	262	114	1.0,0.318,0.332,0.0	0.087,0.014,0.263	0.291
AT1G08810	MYB60	1	-	2819064	2820099	2819064	2819858	2819969	2820099	0,17,6,0	25,5,14,9	0,2,0	0,0,15	225	114	0.0,0.633,0.178,0.0	NA,1.0,0.0	-0.297
AT5G51100	FSD2	5	-	20773624	20773992	20773624	20773648	20773873	20773992	65,1,29,10	9,18,9,0	26,0,0	11,13,0	339	114	0.708,0.018,0.52,1.0	0.443,0.0,NA	0.34
AT5G51100	FSD2	5	-	20773751	20773992	20773751	20773778	20773873	20773992	64,0,30,15	54,37,129,27	22,0,0	41,59,77	209	114	0.393,0.0,0.113,0.233	0.226,0.0,0.0	0.109
AT5G13870	XTH5	5	-	4476030	4477090	4476030	4476566	4476997	4477090	0,10,12,49	4,2,0,12	0,0,0	1,0,0	545	114	0.0,0.511,1.0,0.461	0.0,NA,NA	0.493
AT5G40910	AT5G40910	5	+	16395210	16397169	16395210	16395275	16396097	16397169	12,63,112,17	0,0,0,2	54,49,64	0,0,0	936	114	1.0,1.0,1.0,0.509	1.0,1.0,1.0	-0.123
AT5G40910	AT5G40910	5	+	16395210	16397169	16395210	16396001	16396097	16397169	0,0,11,5	0,0,0,0	1,3,21	3,0,0	210	114	NA,NA,1.0,1.0	0.153,1.0,1.0	0.282
AT3G11950	AT3G11950	3	-	3784186	3785478	3784186	3785119	3785416	3785478	0,47,0,0	0,0,0,1	0,0,0	0,9,0	411	114	NA,1.0,NA,0.0	NA,0.0,NA	0.5
AT2G04360	AT2G04360	2	-	1520012	1520394	1520012	1520111	1520234	1520394	23,9,17,24	45,67,40,74	24,22,22	0,6,62	237	114	0.197,0.061,0.17,0.135	1.0,0.638,0.146	-0.454
AT5G11430	AT5G11430	5	+	3650622	3651398	3650622	3650743	3651338	3651398	30,5,5,14	17,0,14,0	2,0,4	1,6,10	709	114	0.221,1.0,0.054,1.0	0.243,0.0,0.06	0.468
AT1G53790	AT1G53790	1	-	20079530	20080883	20079530	20079612	20079697	20080883	0,0,0,0	0,1,18,0	0,0,16	0,0,0	199	114	NA,0.0,0.0,NA	NA,NA,1.0	-1
AT1G07880	ATMPK13	1	-	2434437	2435059	2434437	2434621	2434726	2435059	0,0,0,6	0,0,0,0	0,0,0	0,10,0	219	114	NA,NA,NA,1.0	NA,0.0,NA	1
AT1G29410	PAI3	1	-	10297749	10299001	10297749	10298701	10298837	10299001	12,17,40,30	34,16,6,0	22,0,8	12,0,10	250	114	0.139,0.326,0.752,1.0	0.455,NA,0.267	0.193
AT4G02460	PMS1	4	-	1076862	1077116	1076862	1076966	1077050	1077116	0,8,9,2	8,17,42,7	12,0,0	3,9,7	198	114	0.0,0.213,0.11,0.141	0.697,0.0,0.0	-0.116
AT1G23360	MENG	1	-	8296253	8296509	8296253	8296342	8296418	8296509	7,0,6,6	0,30,5,0	0,13,0	21,7,15	190	114	1.0,0.0,0.419,1.0	0.0,0.527,0.0	0.429
AT1G14690	MAP65-7	1	-	5054858	5055299	5054858	5054994	5055077	5055299	54,0,11,9	1,8,6,0	0,25,59	0,6,0	197	114	0.969,0.0,0.515,1.0	NA,0.707,1.0	-0.232
AT4G03000	AT4G03000	4	+	1324587	1327520	1324587	1326512	1326627	1327520	0,0,6,0	0,0,5,0	1,0,0	0,0,0	229	114	NA,NA,0.374,NA	1.0,NA,NA	-0.626
AT4G03000	AT4G03000	4	+	1324587	1327520	1324587	1326512	1326814	1327520	0,0,23,0	12,0,0,0	1,0,0	0,0,0	416	114	0.0,NA,1.0,NA	1.0,NA,NA	-0.5
AT4G03000	AT4G03000	4	+	1324587	1327520	1324587	1326627	1326814	1327520	0,0,18,0	0,0,2,0	0,0,0	5,0,0	301	114	NA,NA,0.773,NA	0.0,NA,NA	0.773
AT4G32350	AT4G32350	4	+	15617777	15618101	15617777	15617910	15617997	15618101	0,0,0,0	2,19,7,4	19,0,0	11,35,16	201	114	0.0,0.0,0.0,0.0	0.495,0.0,0.0	-0.165
AT1G06620	AT1G06620	1	+	2026433	2027413	2026433	2026755	2026842	2027413	1,0,0,0	0,0,0,4	36,0,0	7,2,0	201	114	1.0,NA,NA,0.0	0.745,0.0,NA	0.128
AT1G26180	AT1G26180	1	+	9055917	9056124	9055917	9055960	9056052	9056124	0,0,6,11	8,31,18,8	27,11,19	26,21,26	206	114	0.0,0.0,0.156,0.432	0.365,0.225,0.288	-0.146
AT3G12940	AT3G12940	3	-	4129584	4130705	4129584	4130243	4130327	4130705	0,18,20,51	2,0,7,0	36,0,0	7,7,0	198	114	0.0,1.0,0.622,1.0	0.748,0.0,NA	0.281
AT3G12940	AT3G12940	3	-	4130867	4132467	4130867	4131786	4131870	4132467	6,9,3,40	0,6,0,5	26,13,0	0,0,0	198	114	1.0,0.463,1.0,0.822	1.0,1.0,NA	-0.179
AT1G24706	THO2	1	+	8741835	8742344	8741835	8742063	8742150	8742344	0,0,0,0	0,0,1,0	0,0,11	0,3,0	201	114	NA,NA,0.0,NA	NA,0.0,1.0	-0.5
AT1G73930	AT1G73930	1	-	27796017	27798005	27796017	27797680	27797863	27798005	8,75,36,41	6,0,3,0	12,40,18	0,0,0	297	114	0.339,1.0,0.822,1.0	1.0,1.0,1.0	-0.21
AT2G40820	AT2G40820	2	-	17038945	17039488	17038945	17039074	17039183	17039488	0,3,4,8	15,0,63,15	0,0,0	9,6,13	223	114	0.0,1.0,0.031,0.214	0.0,0.0,0.0	0.311
AT5G45472	AT5G45472	5	+	18421548	18425036	18421548	18424684	18424993	18425036	0,3,12,1	0,0,2,0	4,10,14	0,0,0	423	114	NA,1.0,0.618,1.0	1.0,1.0,1.0	-0.127
AT5G45472	AT5G45472	5	+	18427334	18429122	18427334	18428867	18428953	18429122	0,7,16,1	0,12,0,0	6,62,1	0,0,0	200	114	NA,0.25,1.0,1.0	1.0,1.0,1.0	-0.25
AT1G48360	AT1G48360	1	+	17871318	17871738	17871318	17871459	17871532	17871738	0,45,6,0	0,8,0,2	2,0,0	5,7,0	187	114	NA,0.774,1.0,0.0	0.196,0.0,NA	0.493
AT1G48360	AT1G48360	1	+	17871532	17872097	17871532	17871738	17871823	17872097	0,1,13,0	0,32,6,24	0,0,0	1,8,0	199	114	NA,0.018,0.554,0.0	0.0,0.0,NA	0.191
AT1G48360	AT1G48360	1	+	17872184	17873261	17872184	17872418	17872493	17873261	0,30,10,31	8,23,15,31	0,0,0	12,10,0	189	114	0.0,0.44,0.287,0.376	0.0,0.0,NA	0.276
AT3G62860	AT3G62860	3	-	23241886	23242274	23241886	23241977	23242113	23242274	12,0,10,23	0,0,5,0	0,21,43	3,0,0	250	114	1.0,NA,0.477,1.0	0.0,1.0,1.0	0.159
AT1G09530	PIF3	1	+	3076400	3077286	3076400	3076748	3077172	3077286	0,0,0,0	8,4,30,17	0,0,35	0,18,12	538	114	0.0,0.0,0.0,0.0	NA,0.0,0.382	-0.191
AT1G76520	AT1G76520	1	+	28714764	28715521	28714764	28715256	28715343	28715521	0,1,19,14	2,5,24,0	20,18,22	14,0,0	201	114	0.0,0.102,0.31,1.0	0.448,1.0,1.0	-0.463
AT5G65440	AT5G65440	5	+	26156305	26156655	26156305	26156500	26156583	26156655	11,33,25,44	63,22,21,20	12,18,12	15,47,0	197	114	0.092,0.465,0.408,0.56	0.316,0.181,1.0	-0.118
AT1G18773	AT1G18773	1	+	6475107	6475942	6475107	6475215	6475363	6475942	0,0,30,40	0,6,6,0	8,0,0	0,0,0	262	114	NA,0.0,0.685,1.0	1.0,NA,NA	-0.438
AT1G31175	AT1G31175	1	+	11141925	11142716	11141925	11141961	11142055	11142716	0,3,0,0	0,8,0,0	12,1,34	0,0,0	208	114	NA,0.17,NA,NA	1.0,1.0,1.0	-0.83
AT1G74510	AT1G74510	1	+	28005550	28007739	28005550	28005724	28006056	28007739	0,38,3,7	7,0,13,35	0,0,0	11,13,36	446	114	0.0,1.0,0.056,0.049	0.0,0.0,0.0	0.276
AT1G16250	AT1G16250	1	+	5558123	5559520	5558123	5558702	5559078	5559520	40,0,13,9	0,0,5,0	40,42,7	0,0,0	490	114	1.0,NA,0.377,1.0	1.0,1.0,1.0	-0.208
AT1G48490	AT1G48490	1	-	17928053	17928930	17928053	17928633	17928718	17928930	4,6,9,7	0,0,0,0	16,7,0	0,5,0	199	114	1.0,1.0,1.0,1.0	1.0,0.445,NA	0.277
AT1G61150	AT1G61150	1	+	22542836	22542981	22542836	22542862	22542957	22542981	17,13,34,32	11,5,10,37	39,16,21	0,3,0	209	114	0.457,0.586,0.65,0.321	1.0,0.744,1.0	-0.411
AT4G16280	FCA	4	-	9211428	9213665	9211428	9211511	9213586	9213665	98,10,85,154	0,4,0,0	36,0,10	0,0,27	2189	114	1.0,0.115,1.0,1.0	1.0,NA,0.019	0.269
AT1G09863	AT1G09863	1	+	29907249	29908894	29907249	29907330	29907707	29908894	29,27,80,18	0,6,0,0	27,0,0	14,0,0	491	114	1.0,0.511,1.0,1.0	0.309,NA,NA	0.569
AT1G09863	AT1G09863	1	+	29907707	29909325	29907707	29908894	29908997	29909325	49,34,20,0	0,8,2,1	23,0,0	11,0,0	217	114	1.0,0.691,0.84,0.0	0.523,NA,NA	0.11
AT1G75410	BLH3	1	-	28299785	28300620	28299785	28300493	28300559	28300620	6,0,1,0	0,0,38,0	0,0,0	0,0,17	180	114	1.0,NA,0.016,NA	NA,NA,0.0	0.508
AT2G21940	SK1	2	+	9352490	9352733	9352490	9352569	9352668	9352733	36,50,0,31	10,63,16,12	12,9,0	25,14,1	213	114	0.658,0.298,0.0,0.58	0.204,0.256,0.0	0.231
AT1G08680	ZIGA4	1	+	2765055	2765451	2765055	2765200	2765326	2765451	56,69,24,38	0,0,0,0	28,31,0	0,0,4	240	114	1.0,1.0,1.0,1.0	1.0,1.0,0.0	0.333
AT2G35660	CTF2A	2	+	14988777	14989075	14988777	14988924	14989001	14989075	0,0,0,0	0,16,0,0	9,0,0	0,0,0	191	114	NA,0.0,NA,NA	1.0,NA,NA	-1
AT2G35660	CTF2A	2	+	14988777	14989075	14988777	14988924	14989009	14989075	0,0,0,0	0,0,7,0	9,0,0	0,0,0	199	114	NA,NA,0.0,NA	1.0,NA,NA	-1
AT1G15060	AT1G15060	1	-	5184590	5185137	5184590	5184761	5184962	5185137	0,34,0,7	28,35,17,0	1,0,0	11,21,1	315	114	0.0,0.26,0.0,1.0	0.032,0.0,0.0	0.304
AT1G28395	AT1G28395	1	-	9969245	9969836	9969245	9969587	9969771	9969836	133159127140	122,189,183,65	249,23,131	241147145	298	114	0.294,0.243,0.21,0.452	0.283,0.056,0.257	0.101
AT5G04510	PDK1	5	+	1288531	1288906	1288531	1288697	1288771	1288906	8,26,28,4	21,86,39,34	0,10,0	15,36,21	188	114	0.188,0.155,0.303,0.067	0.0,0.144,0.0	0.13
AT5G04510	PDK1	5	+	1289000	1289512	1289000	1289173	1289289	1289512	0,0,0,0	49,119,74,51	0,0,42	8,55,22	230	114	0.0,0.0,0.0,0.0	0.0,0.0,0.486	-0.162
AT1G11940	AT1G11940	1	-	4032257	4032547	4032257	4032314	4032505	4032547	0,0,0,0	0,3,20,16	0,10,37	0,19,19	305	114	NA,0.0,0.0,0.0	NA,0.164,0.421	-0.292
AT4G04790	AT4G04790	4	-	2438328	2439053	2438328	2438934	2439005	2439053	0,0,0,4	0,10,16,1	0,0,0	0,4,0	185	114	NA,0.0,0.0,0.711	NA,0.0,NA	0.237
AT1G77320	MEI1	1	+	29061855	29062058	29061855	29061897	29061984	29062058	0,0,17,0	19,14,3,34	0,0,0	23,0,9	201	114	0.0,0.0,0.763,0.0	0.0,NA,0.0	0.191
AT1G44446	CH1	1	-	16848911	16849395	16848911	16849206	16849282	16849395	1,0,3,0	0,0,18,7	0,0,0	0,6,15	190	114	1.0,NA,0.091,0.0	NA,0.0,0.0	0.364
AT4G14300	AT4G14300	4	+	8231771	8233159	8231771	8232877	8233099	8233159	87111123101	0,9,0,11	129,97,56	0,0,0	336	114	1.0,0.807,1.0,0.757	1.0,1.0,1.0	-0.109
AT1G11660	AT1G11660	1	+	3920655	3922228	3920655	3920911	3921001	3922228	1,1,0,0	0,0,0,1	11,0,0	1,0,0	204	114	1.0,1.0,NA,0.0	0.86,NA,NA	-0.193
AT3G29290	emb2076	3	+	11238010	11239872	11238010	11238201	11238307	11239872	0,7,0,0	0,3,0,0	0,0,0	7,0,0	220	114	NA,0.547,NA,NA	0.0,NA,NA	0.547
AT4G27040	VPS22	4	-	13574525	13574852	13574525	13574622	13574741	13574852	4,0,25,5	41,0,28,2	4,6,0	21,4,22	233	114	0.046,NA,0.304,0.55	0.085,0.423,0.0	0.131
AT4G27040	VPS22	4	-	13574525	13574852	13574525	13574673	13574741	13574852	2,0,16,2	7,0,0,5	2,0,0	1,5,0	182	114	0.152,NA,1.0,0.2	0.556,0.0,NA	0.173
AT5G50565	AT5G50565	5	+	20580198	20580958	20580198	20580493	20580855	20580958	0,0,0,0	0,1,1,0	0,3,0	0,1,0	476	114	NA,0.0,0.0,NA	NA,0.418,NA	-0.418
AT3G55640	AT3G55640	3	+	20641485	20642659	20641485	20641553	20642169	20642659	17,0,49,0	0,27,21,13	0,0,0	17,16,41	730	114	1.0,0.0,0.267,0.0	0.0,0.0,0.0	0.317
AT1G22640	MYB3	1	+	8006498	8007460	8006498	8006628	8006708	8007460	0,0,0,0	0,7,13,5	4,0,0	2,0,9	194	114	NA,0.0,0.0,0.0	0.54,NA,0.0	-0.27
AT5G02200	FHL	5	+	437364	438692	437364	437563	438204	438692	0,7,43,124	4,5,0,0	143163193	12,0,6	755	114	0.0,0.175,1.0,1.0	0.643,1.0,0.829	-0.28
AT1G77220	AT1G77220	1	+	29014557	29015147	29014557	29014813	29014901	29015147	0,0,5,4	20,0,18,7	2,0,16	7,1,0	202	114	0.0,NA,0.136,0.244	0.139,0.0,1.0	-0.253
AT3G02510	AT3G02510	3	-	522371	522652	522371	522428	522538	522652	0,2,0,1	8,11,16,1	0,0,0	14,0,0	224	114	0.0,0.085,0.0,0.337	0.0,NA,NA	0.106
AT3G02510	AT3G02510	3	-	524264	524631	524264	524409	524507	524631	9,0,3,0	2,4,8,3	5,0,0	0,0,0	212	114	0.708,0.0,0.168,0.0	1.0,NA,NA	-0.781
AT1G72855	AT1G72855	1	+	27416524	27419122	27416524	27417724	27417840	27419122	0,0,11,0	12,0,22,0	0,0,16	2,0,0	230	114	0.0,NA,0.199,NA	0.0,NA,1.0	-0.4
AT1G02840	SR34	1	+	628776	629321	628776	628856	628934	629321	0,12,4,0	0,15,4,0	8,0,4	26,39,26	192	114	NA,0.322,0.373,NA	0.154,0.0,0.084	0.268
AT1G65070	AT1G65070	1	-	24173555	24174617	24173555	24174017	24174092	24174617	13,0,5,13	5,7,19,0	18,10,28	4,0,15	189	114	0.611,0.0,0.137,1.0	0.731,1.0,0.53	-0.317
AT1G01950	ARK2	1	+	325912	326228	325912	326013	326105	326228	2,0,0,15	1,7,15,35	3,0,0	18,0,72	206	114	0.525,0.0,0.0,0.192	0.084,NA,0.0	0.137
AT5G43140	AT5G43140	5	+	17322578	17323053	17322578	17322807	17322928	17323053	0,13,16,35	17,39,27,17	25,0,0	28,23,26	235	114	0.0,0.139,0.223,0.5	0.302,0.0,0.0	0.115
AT4G26555	AT4G26555	4	-	13404788	13404997	13404788	13404859	13404951	13404997	7,13,32,14	13,6,53,28	8,0,0	10,0,20	206	114	0.23,0.545,0.25,0.217	0.307,NA,0.0	0.157
AT5G61920	AT5G61920	5	+	24864301	24865398	24864301	24864540	24864828	24865398	0,0,0,0	0,19,0,0	0,0,1	0,0,0	402	114	NA,0.0,NA,NA	NA,NA,1.0	-1
AT2G25737	AT2G25737	2	+	10978867	10979262	10978867	10979089	10979168	10979262	0,0,0,0	0,17,10,0	6,0,0	2,13,9	193	114	NA,0.0,0.0,NA	0.639,0.0,0.0	-0.213
AT4G28880	ckl3	4	+	14253913	14254946	14253913	14254297	14254479	14254946	9,32,34,70	8,21,2,1	88,43,39	6,3,1	296	114	0.302,0.37,0.868,0.964	0.85,0.847,0.938	-0.252
AT1G29120	AT1G29120	1	+	10177860	10178508	10177860	10177958	10178038	10178508	0,0,0,0	0,0,3,0	0,15,0	0,7,0	194	114	NA,NA,0.0,NA	NA,0.557,NA	-0.557
AT1G29120	AT1G29120	1	+	10178038	10178472	10178038	10178146	10178230	10178472	0,9,10,0	0,0,4,0	2,21,0	0,0,0	198	114	NA,1.0,0.59,NA	1.0,1.0,NA	-0.205
AT4G27745	AT4G27745	4	+	13839888	13840398	13839888	13840078	13840360	13840398	3,0,39,21	0,0,6,0	36,64,4	16,14,27	396	114	1.0,NA,0.652,1.0	0.393,0.568,0.041	0.55
AT1G05950	AT1G05950	1	-	1804400	1804882	1804400	1804724	1804815	1804882	0,13,14,14	85,31,30,34	0,0,0	28,0,48	205	114	0.0,0.189,0.206,0.186	0.0,NA,0.0	0.145
AT1G05950	AT1G05950	1	-	1804400	1805106	1804400	1804882	1804951	1805106	21,0,0,14	36,14,23,25	0,0,19	17,0,9	183	114	0.267,0.0,0.0,0.259	0.0,NA,0.568	-0.152
AT4G19160	AT4G19160	4	+	10478243	10478904	10478243	10478321	10478540	10478904	13,0,12,5	42,56,16,32	7,0,1	11,19,0	333	114	0.096,0.0,0.204,0.051	0.179,0.0,1.0	-0.305
AT3G54930	AT3G54930	3	-	20350838	20352684	20350838	20351389	20351471	20352684	0,4,0,0	0,8,0,0	0,0,0	1,7,0	196	114	NA,0.225,NA,NA	0.0,0.0,NA	0.225
AT1G54920	AT1G54920	1	+	20473790	20474267	20473790	20473952	20474050	20474267	0,7,0,11	3,0,9,5	6,0,0	17,14,34	212	114	0.0,1.0,0.0,0.542	0.16,0.0,0.0	0.332
AT1G32127	AT1G32127	1	+	11556743	11557521	11556743	11557077	11557160	11557521	0,8,1,11	0,9,26,8	2,4,0	15,0,0	197	114	NA,0.34,0.022,0.443	0.072,1.0,NA	-0.268
AT1G60200	AT1G60200	1	-	22203492	22205400	22203492	22203749	22204826	22205400	1,6,178,19	9,18,19,16	272,0,56	16,16,5	1191	114	0.011,0.031,0.473,0.102	0.619,0.0,0.517	-0.224
AT5G09330	NAC082	5	-	2894551	2895480	2894551	2895062	2895310	2895480	0,62,67,26	19,20,19,37	60,39,32	19,11,23	362	114	0.0,0.494,0.526,0.181	0.499,0.528,0.305	-0.144
AT1G04950	TAFII59	1	-	1407058	1407530	1407058	1407205	1407313	1407530	0,11,8,0	2,0,0,0	7,0,0	0,0,0	222	114	0.0,1.0,1.0,NA	1.0,NA,NA	-0.333
AT4G08980	FBW2	4	+	5758019	5759303	5758019	5758484	5758981	5759303	97,0,160,206	11,21,8,13	31,53,1	0,0,5	611	114	0.622,0.0,0.789,0.747	1.0,1.0,0.036	-0.139
AT5G24740	AT5G24740	5	-	8471516	8471879	8471516	8471621	8471732	8471879	0,0,0,1	0,0,0,0	0,0,0	1,0,3	225	114	NA,NA,NA,1.0	0.0,NA,0.0	1
AT1G80245	AT1G80245	1	+	30174100	30174627	30174100	30174289	30174538	30174627	44,37,51,20	11,3,4,9	42,31,52	11,0,0	363	114	0.557,0.795,0.8,0.411	0.545,1.0,1.0	-0.208
AT1G80245	AT1G80245	1	+	30174709	30175133	30174709	30174812	30174943	30175133	25,0,33,70	39,106,45,16	12,25,0	55,42,85	245	114	0.23,0.0,0.254,0.671	0.092,0.217,0.0	0.186
AT1G03370	AT1G03370	1	+	833693	834419	833693	833956	834253	834419	18,9,8,17	4,0,7,2	10,0,0	14,3,8	411	114	0.555,1.0,0.241,0.702	0.165,0.0,0.0	0.57
AT4G36210	AT4G36210	4	+	17130245	17130810	17130245	17130592	17130728	17130810	0,20,1,0	3,2,15,0	0,11,0	12,24,9	250	114	0.0,0.82,0.03,NA	0.0,0.173,0.0	0.226
AT2G21195	AT2G21195	2	+	9083143	9083392	9083143	9083261	9083338	9083392	33,33,67,45	40,79,59,90	68,57,104	69,54,75	191	114	0.33,0.2,0.404,0.23	0.37,0.387,0.453	-0.112
AT5G62760	AT5G62760	5	-	25206136	25207902	25206136	25206187	25207832	25207902	0,0,25,9	11,0,0,0	0,0,0	1,0,0	1759	114	0.0,NA,1.0,1.0	0.0,NA,NA	0.667
AT1G75420	AT1G75420	1	+	28305217	28305936	28305217	28305706	28305793	28305936	0,0,0,17	2,6,6,0	1,0,0	24,9,3	201	114	0.0,0.0,0.0,1.0	0.023,0.0,0.0	0.242
AT3G63300	FKD1	3	+	23384987	23385595	23384987	23385386	23385469	23385595	0,0,0,0	8,11,4,0	59,10,0	28,6,19	197	114	0.0,0.0,0.0,NA	0.549,0.491,0.0	-0.347
AT2G02960	AT2G02960	2	-	863782	864452	863782	863995	864247	864452	92,87,107,91	0,11,0,4	108,174,26	8,25,14	366	114	1.0,0.711,1.0,0.876	0.808,0.684,0.366	0.277
AT2G02960	AT2G02960	2	-	863782	864452	863782	864020	864247	864452	89,79,99,82	5,3,0,11	101,167,26	0,6,0	341	114	0.856,0.898,1.0,0.714	1.0,0.903,1.0	-0.101
AT5G35995	AT5G35995	5	-	14137342	14138647	14137342	14138245	14138478	14138647	0,19,7,23	2,0,5,13	30,12,0	7,9,2	347	114	0.0,1.0,0.315,0.368	0.585,0.305,0.0	0.124
AT1G22180	AT1G22180	1	-	7829670	7830424	7829670	7829751	7830150	7830424	0,0,10,0	21,17,6,4	10,0,20	4,18,12	513	114	0.0,0.0,0.27,0.0	0.357,0.0,0.27	-0.141
AT4G21410	CRK29	4	-	11402862	11403337	11402862	11403019	11403093	11403337	0,5,0,13	0,0,5,15	14,0,0	6,36,12	188	114	NA,1.0,0.0,0.344	0.586,0.0,0.0	0.253
AT1G12860	SCRM2	1	+	4386018	4386651	4386018	4386189	4386308	4386651	0,0,21,0	51,60,57,35	5,0,36	15,57,17	233	114	0.0,0.0,0.153,0.0	0.14,0.0,0.509	-0.178
AT1G01220	FKGP	1	+	91742	92501	91742	92070	92269	92501	0,6,1,0	0,6,2,0	1,0,0	0,0,0	313	114	NA,0.267,0.154,NA	1.0,NA,NA	-0.789
AT1G49730	AT1G49730	1	-	18403365	18403627	18403365	18403455	18403559	18403627	25,6,4,5	20,12,25,8	1,0,0	13,1,0	218	114	0.395,0.207,0.077,0.246	0.039,0.0,NA	0.212
AT5G66070	AT5G66070	5	+	26422434	26422743	26422434	26422518	26422590	26422743	0,24,33,48	35,61,51,86	53,56,73	107,72,76	186	114	0.0,0.194,0.284,0.255	0.233,0.323,0.371	-0.126
AT5G66070	AT5G66070	5	+	26422590	26423240	26422590	26422743	26422910	26423240	24,33,56,85	28,57,95,68	23,30,59	146109115	281	114	0.258,0.19,0.193,0.336	0.06,0.1,0.172	0.134
AT1G65270	AT1G65270	1	+	24244375	24245074	24244375	24244536	24244794	24245074	173188239228	17,104,53,60	240132329	57,12,35	372	114	0.757,0.356,0.58,0.538	0.563,0.771,0.742	-0.134
AT5G58370	AT5G58370	5	+	23595561	23596238	23595561	23595672	23595780	23596238	14,14,13,56	44,38,35,18	13,30,45	46,39,9	222	114	0.14,0.159,0.16,0.615	0.127,0.283,0.72	-0.108
AT3G26680	SNM1	3	+	9803418	9804282	9803418	9803518	9803607	9804282	0,12,11,10	2,26,7,0	13,20,28	0,0,0	203	114	0.0,0.206,0.469,1.0	1.0,1.0,1.0	-0.581
AT3G11440	MYB65	3	+	3603546	3605172	3603546	3604555	3604648	3605172	0,0,0,18	0,0,0,13	4,0,0	0,0,0	207	114	NA,NA,NA,0.433	1.0,NA,NA	-0.567
AT1G79985	AT1G79985	1	+	30084113	30084745	30084113	30084348	30084519	30084745	12,0,6,45	8,27,17,5	18,0,12	27,7,24	285	114	0.375,0.0,0.124,0.783	0.211,0.0,0.167	0.195
AT4G24580	REN1	4	-	12687878	12688407	12687878	12688199	12688272	12688407	0,9,0,7	20,0,7,0	12,0,0	3,12,0	187	114	0.0,1.0,0.0,1.0	0.709,0.0,NA	0.146
AT5G45050	TTR1	5	-	18178775	18179609	18178775	18179284	18179368	18179609	0,0,12,0	12,0,0,0	0,7,0	0,0,0	198	114	0.0,NA,1.0,NA	NA,1.0,NA	-0.5
AT1G64680	AT1G64680	1	+	24036653	24036936	24036653	24036760	24036840	24036936	0,0,0,0	4,2,68,1	9,0,0	0,5,0	194	114	0.0,0.0,0.0,0.0	1.0,0.0,NA	-0.5
AT1G06820	CRTISO	1	-	2093520	2093906	2093520	2093631	2093792	2093906	0,0,0,0	27,27,25,0	0,26,0	11,24,18	275	114	0.0,0.0,0.0,NA	0.0,0.31,0.0	-0.103
AT1G30545	AT1G30545	1	-	10821386	10821829	10821386	10821522	10821594	10821829	0,0,7,8	8,14,0,10	9,35,13	2,7,19	186	114	0.0,0.0,1.0,0.329	0.734,0.754,0.295	-0.262
AT1G29630	AT1G29630	1	+	10350354	10350716	10350354	10350478	10350578	10350716	0,0,0,34	12,116,17,4	1,0,0	31,20,17	214	114	0.0,0.0,0.0,0.819	0.017,0.0,0.0	0.199
AT4G03440	AT4G03440	4	-	1527056	1527628	1527056	1527173	1527399	1527628	0,0,11,10	0,0,5,0	0,3,0	0,0,0	340	114	NA,NA,0.425,1.0	NA,1.0,NA	-0.287
AT1G13770	RUS3	1	+	4721573	4722005	4721573	4721838	4721947	4722005	0,0,4,13	21,13,3,0	0,0,0	5,16,33	223	114	0.0,0.0,0.405,1.0	0.0,0.0,0.0	0.351
AT1G13770	RUS3	1	+	4723820	4724153	4723820	4723864	4723965	4724153	24,0,27,0	13,22,14,11	0,0,0	6,9,24	215	114	0.495,0.0,0.506,0.0	0.0,0.0,0.0	0.25
AT1G79630	AT1G79630	1	-	29964019	29964750	29964019	29964448	29964621	29964750	0,0,11,3	0,0,0,0	2,0,3	1,0,0	287	114	NA,NA,1.0,1.0	0.443,NA,1.0	0.278
AT5G47620	AT5G47620	5	-	19304367	19304816	19304367	19304453	19304558	19304816	4,0,0,0	3,0,2,16	0,21,0	12,4,1	219	114	0.41,NA,0.0,0.0	0.0,0.732,0.0	-0.107
AT4G31240	AT4G31240	4	-	15177881	15178849	15177881	15178034	15178469	15178849	4,0,24,0	0,0,0,0	0,0,0	8,0,0	549	114	1.0,NA,1.0,NA	0.0,NA,NA	1
AT1G08800	AT1G08800	1	-	2812817	2814758	2812817	2813422	2813551	2814758	0,0,10,0	15,2,2,14	0,0,0	2,1,14	243	114	0.0,0.0,0.701,0.0	0.0,0.0,0.0	0.175
AT5G06265	AT5G06265	5	+	1905778	1906766	1905778	1906424	1906563	1906766	0,16,11,10	8,0,0,0	0,0,3	0,0,0	253	114	0.0,1.0,1.0,1.0	NA,NA,1.0	-0.25
AT5G06265	AT5G06265	5	+	1905778	1906766	1905778	1906172	1906566	1906766	0,35,21,63	0,2,0,4	2,0,6	0,0,0	508	114	NA,0.797,1.0,0.779	1.0,NA,1.0	-0.141
AT2G39130	AT2G39130	2	-	16326850	16327306	16326850	16326920	16327155	16327306	0,7,0,29	0,0,3,0	0,0,0	0,7,0	349	114	NA,1.0,0.0,1.0	NA,0.0,NA	0.667
AT1G15150	AT1G15150	1	+	5212474	5213591	5212474	5212931	5213046	5213591	0,6,8,0	14,0,17,33	0,0,0	0,18,0	229	114	0.0,1.0,0.19,0.0	NA,0.0,NA	0.297
AT1G10890	AT1G10890	1	+	3627996	3629304	3627996	3628229	3629097	3629304	0,105,137,84	21,38,29,10	180115175	24,2,24	982	114	0.0,0.243,0.354,0.494	0.465,0.87,0.458	-0.325
AT1G61180	AT1G61180	1	+	22551270	22554684	22551270	22554110	22554285	22554684	30,0,1,0	0,11,0,15	0,0,0	0,0,5	289	114	1.0,0.0,1.0,0.0	NA,NA,0.0	0.5
AT5G05610	AL1	5	-	1676888	1677582	1676888	1677223	1677318	1677582	46150152174	39,77,56,67	279,81,168	54,45,15	209	114	0.391,0.515,0.597,0.586	0.738,0.495,0.859	-0.175
AT1G80650	RTL1	1	+	30315233	30316002	30315233	30315357	30315440	30316002	63,9,10,36	103,3,40,30	0,0,0	15,34,0	197	114	0.261,0.635,0.126,0.41	0.0,0.0,NA	0.358
AT1G80650	RTL1	1	+	30315233	30316002	30315233	30315357	30315481	30316002	93,26,31,39	0,0,8,4	15,5,2	1,6,0	238	114	1.0,1.0,0.65,0.824	0.878,0.285,1.0	0.147
AT1G14560	AT1G14560	1	+	4982763	4983367	4982763	4982898	4982989	4983367	0,6,12,0	20,0,11,4	0,0,20	8,21,14	205	114	0.0,1.0,0.378,0.0	0.0,0.0,0.443	0.197
AT4G37550	AT4G37550	4	+	17644984	17645449	17644984	17645228	17645341	17645449	1,0,0,0	88,17,44,33	0,10,2	37,12,0	227	114	0.006,0.0,0.0,0.0	0.0,0.295,1.0	-0.43
AT3G09920	PIP5K9	3	-	3042459	3044989	3042459	3043812	3044664	3044989	0,0,1,0	0,3,0,4	10,0,0	0,0,0	966	114	NA,0.0,1.0,0.0	1.0,NA,NA	-0.667
AT3G09920	PIP5K9	3	-	3042459	3044989	3042459	3043868	3044664	3044989	0,0,0,0	0,0,13,0	9,0,0	0,0,0	910	114	NA,NA,0.0,NA	1.0,NA,NA	-1
AT4G25520	SLK1	4	-	13035188	13036471	13035188	13035903	13036110	13036471	20,2,0,15	0,0,0,0	0,3,0	10,0,4	321	114	1.0,1.0,NA,1.0	0.0,1.0,0.0	0.667
AT1G56260	MDO1	1	-	21065473	21065875	21065473	21065626	21065715	21065875	1,23,13,22	9,3,0,20	7,0,0	22,9,41	203	114	0.059,0.812,1.0,0.382	0.152,0.0,0.0	0.513
AT1G76040	CPK29	1	+	28539930	28540273	28539930	28540058	28540173	28540273	0,8,0,0	18,1,16,0	0,0,1	2,22,33	229	114	0.0,0.799,0.0,NA	0.0,0.0,0.015	0.261
AT1G47278	AT1G47278	1	+	17331227	17331553	17331227	17331277	17331364	17331553	0,0,18,20	0,0,2,0	10,0,0	2,0,10	201	114	NA,NA,0.836,1.0	0.739,NA,0.0	0.548
AT1G18670	IBS1	1	-	6427353	6428512	6427353	6427486	6427972	6428512	0,0,12,29	3,17,10,1	5,10,0	14,28,0	600	114	0.0,0.0,0.186,0.846	0.064,0.064,NA	0.194
AT1G75430	BLH11	1	-	28308343	28308891	28308343	28308404	28308502	28308891	10,0,11,0	0,0,18,0	0,0,6	0,0,18	212	114	1.0,NA,0.247,NA	NA,NA,0.152	0.471
AT5G55040	AT5G55040	5	-	22326939	22329187	22326939	22327458	22327537	22329187	106,87,94,86	0,3,8,4	87,50,83	13,15,17	193	114	1.0,0.945,0.874,0.927	0.798,0.663,0.743	0.202
AT2G01735	RIE1	2	+	325264	325636	325264	325397	325477	325636	0,12,18,18	29,44,29,13	0,1,0	7,19,22	194	114	0.0,0.138,0.267,0.449	0.0,0.03,0.0	0.204
AT5G41150	UVH1	5	-	16472763	16473566	16472763	16473254	16473342	16473566	0,0,6,0	20,25,6,14	8,0,0	2,0,0	202	114	0.0,0.0,0.361,0.0	0.693,NA,NA	-0.603
AT5G41150	UVH1	5	-	16474010	16475121	16474010	16474121	16474383	16475121	0,3,19,0	9,7,5,5	27,0,0	4,0,0	376	114	0.0,0.115,0.535,0.0	0.672,NA,NA	-0.51
AT1G15520	ABCG40	1	-	5332345	5332855	5332345	5332600	5332683	5332855	0,0,9,0	0,0,0,0	1,3,6	4,6,0	197	114	NA,NA,1.0,NA	0.126,0.224,1.0	0.55
AT4G31115	AT4G31115	4	+	15130074	15130652	15130074	15130346	15130418	15130652	0,0,0,0	0,15,18,0	9,2,0	1,17,17	186	114	NA,0.0,0.0,NA	0.847,0.067,0.0	-0.305
AT5G67110	ALC	5	-	26785617	26785827	26785617	26785683	26785761	26785827	8,12,24,25	7,0,0,6	23,25,37	0,8,0	192	114	0.404,1.0,1.0,0.712	1.0,0.65,1.0	-0.104
AT5G40540	AT5G40540	5	+	16238183	16238610	16238183	16238316	16238414	16238610	0,0,20,11	0,31,49,8	0,0,0	16,1,2	212	114	NA,0.0,0.18,0.425	0.0,0.0,0.0	0.202
AT2G24600	AT2G24600	2	-	10452420	10453359	10452420	10452749	10452908	10453359	17,43,225,209	0,13,75,35	136117110	157,50,25	273	114	1.0,0.58,0.556,0.714	0.266,0.494,0.648	0.243
AT2G38880	NF-YB1	2	+	16240307	16240883	16240307	16240422	16240574	16240883	0,6,9,12	13,25,35,14	7,0,10	2,19,0	266	114	0.0,0.093,0.099,0.269	0.6,0.0,1.0	-0.418
AT1G24030	AT1G24030	1	+	8503233	8503789	8503233	8503460	8503601	8503789	32,0,1,4	0,0,2,11	0,0,0	0,2,35	255	114	1.0,NA,0.183,0.14	NA,0.0,0.0	0.441
AT5G11380	DXPS3	5	+	3632374	3633022	3632374	3632581	3632697	3633022	0,31,7,11	0,0,9,15	3,7,0	4,0,0	230	114	NA,1.0,0.278,0.267	0.271,1.0,NA	-0.12
AT5G11380	DXPS3	5	+	3632374	3633022	3632374	3632653	3632737	3633022	0,21,0,0	0,2,11,44	0,0,0	9,19,0	198	114	NA,0.858,0.0,0.0	0.0,0.0,NA	0.286
AT4G31570	AT4G31570	4	+	15298134	15303824	15298134	15298311	15298422	15303824	0,13,9,17	6,0,6,0	5,10,14	0,0,0	225	114	0.0,1.0,0.432,1.0	1.0,1.0,1.0	-0.392
AT1G49340	ATPI4K	1	+	18263546	18264583	18263546	18264021	18264148	18264583	58169107138	0,20,0,0	90,75,31	0,4,13	241	114	1.0,0.8,1.0,1.0	1.0,0.899,0.53	0.14
AT5G65060	MAF3	5	+	25990613	25991412	25990613	25990655	25990963	25991412	0,9,3,0	22,31,33,0	1,9,12	12,3,44	422	114	0.0,0.073,0.024,NA	0.022,0.448,0.069	-0.147
AT1G05830	ATX2	1	+	1761083	1761817	1761083	1761228	1761300	1761817	0,0,3,3	15,57,24,3	1,0,0	27,34,24	186	114	0.0,0.0,0.071,0.38	0.022,0.0,0.0	0.105
AT3G27610	AT3G27610	3	-	10227328	10227700	10227328	10227389	10227480	10227700	0,0,14,2	19,0,0,0	15,0,0	3,6,0	205	114	0.0,NA,1.0,1.0	0.735,0.0,NA	0.299
AT3G27610	AT3G27610	3	-	10227328	10227808	10227328	10227389	10227723	10227808	13,0,33,13	11,0,8,0	32,0,0	0,0,0	448	114	0.231,NA,0.512,1.0	1.0,NA,NA	-0.419
AT3G27610	AT3G27610	3	-	10227480	10227808	10227480	10227550	10227723	10227808	19,0,21,11	7,0,0,0	21,0,0	5,10,0	287	114	0.519,NA,1.0,1.0	0.625,0.0,NA	0.527
AT3G27610	AT3G27610	3	-	10227328	10227986	10227328	10227389	10227887	10227986	31,0,55,13	0,0,0,0	42,0,0	2,0,0	612	114	1.0,NA,1.0,1.0	0.796,NA,NA	0.204
AT5G58140	PHOT2	5	+	23528406	23528775	23528406	23528510	23528725	23528775	0,14,0,0	0,0,0,0	0,0,0	6,0,0	329	114	NA,1.0,NA,NA	0.0,NA,NA	1
AT3G44530	HIRA	3	+	16117040	16117833	16117040	16117292	16117441	16117833	0,0,11,0	0,0,7,0	6,0,0	0,0,0	263	114	NA,NA,0.405,NA	1.0,NA,NA	-0.595
AT1G30755	AT1G30755	1	-	10905730	10906607	10905730	10906477	10906562	10906607	0,0,0,4	0,0,3,0	0,0,0	0,0,34	199	114	NA,NA,0.0,1.0	NA,NA,0.0	0.5
AT1G20490	AT1G20490	1	-	7097593	7098073	7097593	7097851	7097928	7098073	0,0,3,0	0,0,0,0	0,0,0	0,14,11	191	114	NA,NA,1.0,NA	NA,0.0,0.0	1
AT1G04160	XIB	1	+	1095517	1095721	1095517	1095574	1095664	1095721	11,0,0,0	0,24,18,0	18,0,0	32,0,33	204	114	1.0,0.0,0.0,NA	0.239,NA,0.0	0.214
AT1G62305	AT1G62305	1	-	23027268	23027576	23027268	23027415	23027519	23027576	0,0,0,0	7,16,11,0	8,33,7	0,5,16	218	114	0.0,0.0,0.0,NA	1.0,0.775,0.186	-0.654
AT3G59950	AT3G59950	3	-	22146421	22146963	22146421	22146796	22146890	22146963	22,19,31,46	8,0,4,0	17,9,61	8,4,0	208	114	0.601,1.0,0.809,1.0	0.538,0.552,1.0	0.156
AT1G08550	NPQ1	1	+	2706867	2707677	2706867	2707128	2707423	2707677	0,1,0,9	7,7,1,0	0,0,0	0,5,0	409	114	0.0,0.038,0.0,1.0	NA,0.0,NA	0.26
AT1G69740	HEMB1	1	+	26231702	26232107	26231702	26231936	26232050	26232107	0,12,11,2	0,0,8,0	13,4,2	0,0,0	228	114	NA,1.0,0.407,1.0	1.0,1.0,1.0	-0.198
AT1G16540	ABA3	1	+	5664136	5664590	5664136	5664288	5664357	5664590	0,0,34,0	0,4,4,7	0,0,0	5,6,0	183	114	NA,0.0,0.841,0.0	0.0,0.0,NA	0.28
AT1G16540	ABA3	1	+	5664357	5664794	5664357	5664590	5664660	5664794	0,0,19,10	0,12,14,12	0,0,0	8,20,0	184	114	NA,0.0,0.457,0.341	0.0,0.0,NA	0.266
AT2G26280	CID7	2	-	11188704	11189724	11188704	11189147	11189285	11189724	0,18,28,15	9,19,26,0	19,0,127	0,21,21	252	114	0.0,0.3,0.328,1.0	1.0,0.0,0.732	-0.17
AT5G45370	UMAMIT1	5	+	18388886	18389152	18388886	18388949	18389035	18389152	0,0,10,0	1,13,24,12	15,0,58	8,0,0	200	114	0.0,0.0,0.192,0.0	0.517,NA,1.0	-0.71
AT2G45850	AT2G45850	2	-	18871478	18872366	18871478	18872134	18872204	18872366	0,10,2,9	44,23,28,0	0,0,0	16,11,25	184	114	0.0,0.212,0.042,1.0	0.0,0.0,0.0	0.314
AT2G45850	AT2G45850	2	-	18873006	18873972	18873006	18873521	18873619	18873972	13,14,56,10	16,0,22,0	22,31,0	9,9,7	212	114	0.304,1.0,0.578,1.0	0.568,0.649,0.0	0.315
AT5G26770	AT5G26770	5	-	9409567	9410138	9409567	9409770	9409960	9410138	0,0,8,0	3,2,4,0	23,33,23	0,0,10	304	114	0.0,0.0,0.429,NA	1.0,1.0,0.463	-0.678
AT2G24530	AT2G24530	2	+	10422272	10424402	10422272	10422312	10422416	10424402	0,0,0,19	8,0,0,0	4,0,11	9,4,0	218	114	0.0,NA,NA,1.0	0.189,0.0,1.0	0.104
AT1G10520	Pol{lambda}	1	+	3468798	3469051	3468798	3468866	3468966	3469051	0,5,0,0	17,22,22,36	29,3,0	17,9,25	214	114	0.0,0.108,0.0,0.0	0.476,0.151,0.0	-0.182
AT5G24670	EMB2820	5	+	8447953	8448555	8447953	8448345	8448419	8448555	4,12,4,7	11,23,28,32	7,4,2	16,1,11	188	114	0.181,0.24,0.08,0.117	0.21,0.708,0.099	-0.184
AT1G53025	AT1G53025	1	-	19756444	19757386	19756444	19756833	19757075	19757386	25,5,23,11	0,2,0,0	72,32,22	3,8,15	356	114	1.0,0.445,1.0,1.0	0.885,0.562,0.32	0.272
AT1G72770	HAB1	1	+	27392287	27392898	27392287	27392393	27392516	27392898	0,11,27,18	27,6,12,17	0,0,0	0,20,22	237	114	0.0,0.469,0.52,0.337	NA,0.0,0.0	0.332
AT1G20270	AT1G20270	1	-	7021557	7021961	7021557	7021745	7021831	7021961	8,43,9,0	39,20,27,53	3,10,0	25,46,33	200	114	0.105,0.551,0.16,0.0	0.064,0.11,0.0	0.146
AT5G08535	AT5G08535	5	+	2762441	2762940	2762441	2762517	2762592	2762940	0,0,0,6	0,0,8,0	5,0,0	0,0,0	189	114	NA,NA,0.0,1.0	1.0,NA,NA	-0.5
AT1G01290	CNX3	1	+	114618	116407	114618	115339	115960	116407	84116123125	14,40,15,11	78,10,26	0,5,0	735	114	0.482,0.31,0.56,0.638	1.0,0.237,1.0	-0.248
AT1G70100	AT1G70100	1	+	26405396	26405654	26405396	26405496	26405597	26405654	0,0,9,0	14,0,7,22	0,0,0	8,0,0	215	114	0.0,NA,0.405,0.0	0.0,NA,NA	0.135
AT4G11970	AT4G11970	4	+	7182274	7183002	7182274	7182596	7182945	7183002	0,68,30,5	12,26,28,37	30,63,10	34,14,0	463	114	0.0,0.392,0.209,0.032	0.178,0.526,1.0	-0.41
AT1G15490	AT1G15490	1	-	5321075	5321551	5321075	5321276	5321347	5321551	0,0,1,0	0,6,20,0	1,0,6	4,4,0	185	114	NA,0.0,0.03,NA	0.133,0.0,1.0	-0.363
AT1G15490	AT1G15490	1	-	5322652	5323895	5322652	5322960	5323152	5323895	0,23,0,15	0,8,18,0	0,0,0	0,0,10	306	114	NA,0.517,0.0,1.0	NA,NA,0.0	0.506
AT1G16705	AT1G16705	1	+	5712021	5712515	5712021	5712233	5712444	5712515	0,2,1,0	3,0,0,1	0,0,0	0,0,1	325	114	0.0,1.0,1.0,0.0	NA,NA,0.0	0.5
AT1G07170	AT1G07170	1	+	2200173	2200539	2200173	2200219	2200462	2200539	0,0,10,41	0,3,0,0	2,0,22	2,0,2	357	114	NA,0.0,1.0,1.0	0.242,NA,0.778	0.157
AT1G07170	AT1G07170	1	+	2200462	2201049	2200462	2200539	2200637	2201049	0,0,8,59	0,2,0,10	0,0,30	3,0,13	212	114	NA,0.0,1.0,0.76	0.0,NA,0.554	0.31
AT5G20250	DIN10	5	+	6833658	6834047	6833658	6833895	6833988	6834047	0,0,0,0	13,0,0,2	3,0,12	0,35,4	207	114	0.0,NA,NA,0.0	1.0,0.0,0.623	-0.541
AT5G20250	DIN10	5	+	6834004	6835720	6834004	6834047	6834146	6835720	0,0,8,0	15,0,1,0	4,6,12	0,28,8	213	114	0.0,NA,0.811,NA	1.0,0.103,0.445	-0.11
AT4G29540	LpxA	4	+	14497559	14498042	14497559	14497859	14497962	14498042	0,0,0,1	0,5,2,0	0,0,8	13,0,0	217	114	NA,0.0,0.0,1.0	0.0,NA,1.0	-0.167
AT4G29540	LpxA	4	+	14498906	14499184	14498906	14499023	14499100	14499184	0,0,0,0	0,8,16,7	0,0,13	26,0,0	191	114	NA,0.0,0.0,0.0	0.0,NA,1.0	-0.5
AT5G39380	AT5G39380	5	-	15758716	15761123	15758716	15760714	15761061	15761123	0,28,0,10	9,4,1,7	12,0,35	0,1,24	461	114	0.0,0.634,0.0,0.261	1.0,0.0,0.265	-0.198
AT5G03770	KDTA	5	+	996976	997277	996976	997070	997157	997277	10,10,16,0	16,45,15,33	4,0,0	11,9,0	201	114	0.262,0.112,0.377,0.0	0.171,0.0,NA	0.102
AT5G26910	TRM8	5	-	9469414	9470403	9469414	9469534	9469812	9470403	7,1,1,18	12,1,32,0	2,0,0	0,0,24	392	114	0.145,0.225,0.009,1.0	1.0,NA,0.0	-0.155
AT1G03430	AHP5	1	+	848997	849621	848997	849070	849178	849621	0,0,1,32	16,29,6,14	0,24,0	5,11,0	222	114	0.0,0.0,0.079,0.54	0.0,0.528,NA	-0.109
AT1G69420	AT1G69420	1	+	26093025	26093731	26093025	26093278	26093670	26093731	21,111,76,72	2,24,8,2	70,10,50	8,42,11	506	114	0.703,0.51,0.682,0.89	0.663,0.051,0.506	0.29
AT1G18660	AT1G18660	1	+	6420974	6421501	6420974	6421303	6421397	6421501	9,0,0,15	0,16,27,4	6,10,0	20,28,11	208	114	1.0,0.0,0.0,0.673	0.141,0.164,0.0	0.317
AT1G71696	SOL1	1	+	26967460	26967729	26967460	26967556	26967698	26967729	0,1,7,6	0,11,13,0	0,0,0	1,0,0	256	114	NA,0.039,0.193,1.0	0.0,NA,NA	0.411
AT1G12750	RBL6	1	-	4344967	4345713	4344967	4345407	4345549	4345713	12,4,0,0	0,0,0,0	0,12,0	0,1,0	256	114	1.0,1.0,NA,NA	NA,0.842,NA	0.158
AT1G12750	RBL6	1	-	4346452	4346918	4346452	4346729	4346845	4346918	0,0,0,0	0,21,0,0	0,11,0	3,0,0	230	114	NA,0.0,NA,NA	0.0,1.0,NA	-0.5
AT1G61970	AT1G61970	1	+	22906472	22907730	22906472	22906610	22906831	22907730	0,6,4,4	0,0,0,0	0,0,0	0,4,0	335	114	NA,1.0,1.0,1.0	NA,0.0,NA	1
AT1G61970	AT1G61970	1	+	22906472	22907730	22906472	22906923	22907128	22907730	0,0,13,12	0,0,0,0	0,0,0	0,3,0	319	114	NA,NA,1.0,1.0	NA,0.0,NA	1
AT1G16840	AT1G16840	1	-	5763090	5764184	5763090	5763190	5763578	5764184	0,0,46,50	56,33,81,6	16,37,0	62,72,113	502	114	0.0,0.0,0.114,0.654	0.055,0.105,0.0	0.139
AT2G38780	AT2G38780	2	+	16212807	16213683	16212807	16212900	16213255	16213683	0,0,13,0	3,8,3,0	0,0,0	9,0,0	469	114	0.0,0.0,0.513,NA	0.0,NA,NA	0.171
AT2G38780	AT2G38780	2	+	16213255	16213683	16213255	16213322	16213589	16213683	0,0,7,2	4,8,20,3	36,0,0	9,3,1	381	114	0.0,0.0,0.095,0.166	0.545,0.0,0.0	-0.116
AT2G38780	AT2G38780	2	+	16213255	16213683	16213255	16213480	16213589	16213683	0,0,7,2	0,0,0,1	14,0,0	0,0,0	223	114	NA,NA,1.0,0.506	1.0,NA,NA	-0.247
AT3G53800	Fes1B	3	+	19930797	19931496	19930797	19931027	19931353	19931496	0,13,26,0	17,11,23,15	0,0,0	29,0,0	440	114	0.0,0.234,0.227,0.0	0.0,NA,NA	0.115
AT5G12440	AT5G12440	5	-	4041473	4042254	4041473	4041648	4042037	4042254	10,14,18,1	0,10,0,0	5,1,0	0,0,0	503	114	1.0,0.241,1.0,1.0	1.0,1.0,NA	-0.19
AT5G12440	AT5G12440	5	-	4041473	4042254	4041473	4041676	4042037	4042254	6,14,14,1	0,0,0,0	0,0,0	12,0,0	475	114	1.0,1.0,1.0,1.0	0.0,NA,NA	1
AT1G80980	AT1G80980	1	-	30423198	30424152	30423198	30423644	30423724	30424152	0,0,4,10	0,0,19,8	7,24,54	0,1,0	194	114	NA,NA,0.11,0.423	1.0,0.934,1.0	-0.712
AT1G77210	STP14	1	-	29009543	29010581	29009543	29010173	29010258	29010581	0,13,0,0	0,3,8,7	3,0,0	0,0,15	199	114	NA,0.713,0.0,0.0	1.0,NA,0.0	-0.262
AT4G12460	ORP2B	4	+	7395885	7396509	7395885	7396062	7396157	7396509	42,16,60,37	0,8,0,0	11,11,17	0,0,0	209	114	1.0,0.522,1.0,1.0	1.0,1.0,1.0	-0.119
AT1G73350	AT1G73350	1	-	27576238	27576479	27576238	27576345	27576430	27576479	8,63,21,25	51,4,26,49	14,13,0	26,10,66	199	114	0.082,0.9,0.316,0.226	0.236,0.427,0.0	0.16
AT4G14520	AT4G14520	4	+	8341243	8342238	8341243	8341478	8342197	8342238	0,0,0,0	0,0,0,4	37,0,0	2,0,0	833	114	NA,NA,NA,0.0	0.717,NA,NA	-0.717
AT4G14520	AT4G14520	4	+	8341935	8343258	8341935	8342238	8342453	8343258	0,0,0,0	0,0,0,3	17,0,0	10,0,0	329	114	NA,NA,NA,0.0	0.371,NA,NA	-0.371
AT5G09690	MGT7	5	-	3000722	3001284	3000722	3001076	3001164	3001284	0,0,8,0	6,1,5,43	0,0,0	10,0,15	202	114	0.0,0.0,0.475,0.0	0.0,NA,0.0	0.119
AT5G09690	MGT7	5	-	3000722	3001403	3000722	3001284	3001373	3001403	0,0,5,26	2,3,10,8	7,0,7	1,0,0	203	114	0.0,0.0,0.219,0.646	0.797,NA,1.0	-0.682
AT5G26180	AT5G26180	5	+	9152753	9153502	9152753	9152885	9153331	9153502	8,131,104,41	0,0,5,0	60,24,106	0,10,0	560	114	1.0,1.0,0.809,1.0	1.0,0.328,1.0	0.176
AT1G55810	UKL3	1	+	20860506	20861414	20860506	20860710	20861270	20861414	0,4,3,0	0,0,3,3	25,45,0	2,5,0	674	114	NA,1.0,0.145,0.0	0.679,0.604,NA	-0.26
AT1G55810	UKL3	1	+	20860506	20861414	20860506	20860831	20861270	20861414	0,0,0,0	0,14,1,0	24,45,0	0,0,0	553	114	NA,0.0,0.0,NA	1.0,1.0,NA	-1
AT2G18750	AT2G18750	2	+	8125127	8125942	8125127	8125594	8125801	8125942	0,0,7,5	0,0,4,8	0,2,0	0,0,5	321	114	NA,NA,0.383,0.182	NA,1.0,0.0	-0.218
AT2G18750	AT2G18750	2	+	8125127	8125942	8125127	8125710	8125801	8125942	0,0,3,5	0,0,0,0	0,2,0	0,7,0	205	114	NA,NA,1.0,1.0	NA,0.137,NA	0.863
AT3G59210	AT3G59210	3	+	21889475	21890877	21889475	21889695	21889780	21890877	0,0,0,10	0,0,1,2	0,7,31	0,0,0	199	114	NA,NA,0.0,0.741	NA,1.0,1.0	-0.629
AT3G59210	AT3G59210	3	+	21889475	21890877	21889475	21889695	21889909	21890877	0,15,6,33	0,0,0,11	0,21,42	0,0,0	328	114	NA,1.0,1.0,0.51	NA,1.0,1.0	-0.163
AT1G09023	AT1G09023	1	+	25923659	25926170	25923659	25923744	25923828	25926170	0,3,3,0	0,0,4,0	0,0,0	10,0,0	198	114	NA,1.0,0.302,NA	0.0,NA,NA	0.651
AT2G27110	FRS3	2	-	11578251	11580817	11578251	11580462	11580609	11580817	0,9,19,13	0,18,3,22	18,9,0	0,3,0	261	114	NA,0.179,0.734,0.205	1.0,0.567,NA	-0.411
AT1G05470	CVP2	1	-	1607870	1608780	1607870	1607942	1608522	1608780	0,0,0,0	15,0,20,11	37,0,0	12,21,0	694	114	0.0,NA,0.0,0.0	0.336,0.0,NA	-0.168
AT1G15240	AT1G15240	1	+	5246323	5246997	5246323	5246468	5246928	5246997	0,0,5,0	3,3,8,0	21,0,0	0,6,27	574	114	0.0,0.0,0.11,NA	1.0,0.0,0.0	-0.297
AT1G28560	SRD2	1	-	10040526	10040797	10040526	10040588	10040671	10040797	29,0,5,8	4,7,0,0	0,0,15	0,0,0	197	114	0.808,0.0,1.0,1.0	NA,NA,1.0	-0.298
AT1G72560	PSD	1	-	27324366	27324871	27324366	27324728	27324816	27324871	32,18,56,39	0,14,8,9	7,26,33	13,16,23	202	114	1.0,0.42,0.798,0.71	0.233,0.478,0.447	0.346
AT1G72560	PSD	1	-	27324816	27325115	27324816	27324871	27324957	27325115	0,0,0,0	0,0,0,10	1,4,0	0,0,0	200	114	NA,NA,NA,0.0	1.0,1.0,NA	-1
AT1G72560	PSD	1	-	27324816	27325115	27324816	27324871	27324982	27325115	0,0,0,0	12,20,32,13	1,4,0	0,28,18	225	114	0.0,0.0,0.0,0.0	1.0,0.067,0.0	-0.356
AT2G30580	DRIP2	2	+	13025910	13026561	13025910	13026277	13026405	13026561	11,152,66,98	4,0,0,0	54,59,60	0,0,0	242	114	0.564,1.0,1.0,1.0	1.0,1.0,1.0	-0.109
AT3G17120	AT3G17120	3	+	5841820	5842860	5841820	5842067	5842157	5842860	15,11,0,3	0,0,12,4	13,0,0	0,0,0	204	114	1.0,1.0,0.0,0.295	1.0,NA,NA	-0.426
AT1G13580	LAG13	1	-	4646627	4647142	4646627	4646830	4646917	4647142	0,16,3,3	4,0,3,0	7,34,3	21,6,4	201	114	0.0,1.0,0.362,1.0	0.159,0.763,0.298	0.184
AT1G60850	ATRPAC42	1	-	22400020	22400413	22400020	22400167	22400284	22400413	14,18,4,17	6,2,1,7	23,8,0	19,14,10	231	114	0.535,0.816,0.664,0.545	0.374,0.22,0.0	0.442
AT1G60850	ATRPAC42	1	-	22400020	22400413	22400020	22400178	22400284	22400413	10,13,4,17	3,0,4,1	23,8,0	0,0,0	220	114	0.633,1.0,0.341,0.898	1.0,1.0,NA	-0.282
AT1G56500	AT1G56500	1	+	21160436	21160666	21160436	21160493	21160571	21160666	0,8,1,2	0,2,20,0	0,0,0	6,13,0	192	114	NA,0.704,0.029,1.0	0.0,0.0,NA	0.578
AT5G63120	AT5G63120	5	-	25319180	25320163	25319180	25319414	25319642	25320163	19,0,0,0	0,4,6,0	0,7,0	17,0,0	342	114	1.0,0.0,0.0,NA	0.0,1.0,NA	-0.167
AT5G63120	AT5G63120	5	-	25319180	25320163	25319180	25319414	25319936	25320163	24,13,9,0	1,42,19,11	28,15,0	26,18,8	636	114	0.811,0.053,0.078,0.0	0.162,0.13,0.0	0.138
AT5G63120	AT5G63120	5	-	25319642	25320163	25319642	25319829	25319936	25320163	7,4,9,0	0,0,0,0	22,0,0	0,4,0	221	114	1.0,1.0,1.0,NA	1.0,0.0,NA	0.5
AT1G32740	AT1G32740	1	+	11845016	11845456	11845016	11845111	11845199	11845456	3,2,7,0	19,13,0,23	0,0,0	34,0,0	202	114	0.082,0.08,1.0,0.0	0.0,NA,NA	0.29
AT1G06630	AT1G06630	1	+	2027738	2028976	2027738	2027816	2028052	2028976	0,6,20,12	14,5,1,7	0,0,0	11,0,21	350	114	0.0,0.281,0.867,0.358	0.0,NA,0.0	0.377
AT1G09710	AT1G09710	1	+	3141093	3141483	3141093	3141198	3141293	3141483	4,0,0,9	0,14,33,0	6,23,0	0,0,1	209	114	1.0,0.0,0.0,1.0	1.0,1.0,0.0	-0.167
AT5G19950	AT5G19950	5	-	6740776	6741318	6740776	6741016	6741135	6741318	0,0,0,0	6,38,16,28	7,0,6	5,14,16	233	114	0.0,0.0,0.0,0.0	0.407,0.0,0.155	-0.187
AT2G13800	SERK5	2	+	5753497	5753777	5753497	5753639	5753705	5753777	12,23,27,63	3,18,30,4	10,13,0	34,57,14	180	114	0.717,0.447,0.363,0.909	0.157,0.126,0.0	0.515
AT1G16720	HCF173	1	+	5725668	5725902	5725668	5725725	5725824	5725902	1,0,0,0	0,0,8,0	0,0,0	10,3,18	213	114	1.0,NA,0.0,NA	0.0,0.0,0.0	0.5
AT1G05870	AT1G05870	1	-	1771386	1771954	1771386	1771757	1771891	1771954	0,6,0,19	0,8,0,0	12,29,0	0,0,0	248	114	NA,0.256,NA,1.0	1.0,1.0,NA	-0.372
AT1G05870	AT1G05870	1	-	1771386	1771954	1771386	1771814	1771891	1771954	0,0,0,10	0,2,0,0	7,20,0	0,0,0	191	114	NA,0.0,NA,1.0	1.0,1.0,NA	-0.5
AT3G46110	AT3G46110	3	+	16931990	16932553	16931990	16932397	16932483	16932553	0,5,17,8	12,9,32,37	8,0,0	40,116,88	200	114	0.0,0.241,0.232,0.11	0.102,0.0,0.0	0.112
AT3G46110	AT3G46110	3	+	16932647	16933813	16932647	16933355	16933488	16933813	8,8,19,22	1,4,9,35	21,7,13	92,158,64	247	114	0.787,0.48,0.494,0.225	0.095,0.02,0.086	0.429
AT3G06630	AT3G06630	3	-	2069375	2070868	2069375	2070242	2070391	2070868	0,0,0,0	0,2,0,0	9,0,0	12,0,0	263	114	NA,0.0,NA,NA	0.245,NA,NA	-0.245
AT3G06630	AT3G06630	3	-	2070391	2070868	2070391	2070486	2070786	2070868	0,0,0,0	0,5,0,0	4,0,0	0,0,0	414	114	NA,0.0,NA,NA	1.0,NA,NA	-1
AT2G44280	AT2G44280	2	-	18303286	18303667	18303286	18303483	18303597	18303667	0,10,9,0	0,9,23,11	5,22,0	0,6,0	228	114	NA,0.357,0.164,0.0	1.0,0.647,NA	-0.65
AT2G44280	AT2G44280	2	-	18303751	18304627	18303751	18303985	18304070	18304627	0,13,30,31	0,0,9,0	9,13,0	0,10,0	199	114	NA,1.0,0.656,1.0	1.0,0.427,NA	0.172
AT3G54320	WRI1	3	+	20115126	20115347	20115126	20115209	20115338	20115347	0,20,7,0	0,32,0,0	0,0,12	0,0,0	243	114	NA,0.227,1.0,NA	NA,NA,1.0	-0.386
AT1G12250	AT1G12250	1	+	4159564	4159883	4159564	4159750	4159853	4159883	0,0,18,0	0,17,0,5	6,0,0	2,0,0	217	114	NA,0.0,1.0,0.0	0.612,NA,NA	-0.279
AT5G11350	AT5G11350	5	+	3621770	3622444	3621770	3622209	3622277	3622444	0,0,3,0	4,14,13,17	0,0,11	1,7,0	182	114	0.0,0.0,0.126,0.0	0.0,0.0,1.0	-0.302
AT5G51630	AT5G51630	5	+	20969182	20970532	20969182	20969701	20970091	20970532	0,0,14,0	9,3,0,0	2,6,2	0,3,0	504	114	0.0,0.0,1.0,NA	1.0,0.311,1.0	-0.437
AT5G51630	AT5G51630	5	+	20973063	20974267	20973063	20973549	20973635	20974267	2,25,3,0	0,0,0,0	0,23,0	0,3,0	200	114	1.0,1.0,1.0,NA	NA,0.814,NA	0.186
AT3G19570	SCO3	3	+	6800612	6801213	6800612	6800702	6801105	6801213	0,0,24,0	0,0,16,4	0,0,59	8,0,0	517	114	NA,NA,0.249,0.0	0.0,NA,1.0	-0.376
AT3G19570	SCO3	3	+	6800612	6801814	6800612	6801213	6801293	6801814	0,0,0,0	2,0,25,10	0,2,0	8,0,4	194	114	0.0,NA,0.0,0.0	0.0,1.0,0.0	-0.333
AT4G03115	AT4G03115	4	-	1383686	1383964	1383686	1383819	1383914	1383964	0,0,5,0	0,15,9,10	7,0,0	0,0,0	209	114	NA,0.0,0.233,0.0	1.0,NA,NA	-0.922
AT1G17090	AT1G17090	1	-	5842167	5843267	5842167	5842858	5843210	5843267	0,0,0,19	0,8,0,3	3,0,0	1,0,0	466	114	NA,0.0,NA,0.608	0.423,NA,NA	-0.119
AT4G21720	AT4G21720	4	+	11543532	11543899	11543532	11543586	11543743	11543899	0,0,0,7	0,20,0,7	0,0,0	6,0,7	271	114	NA,0.0,NA,0.296	0.0,NA,0.0	0.148
AT4G21720	AT4G21720	4	+	11543532	11543899	11543532	11543586	11543795	11543899	0,13,5,10	34,41,41,28	2,0,5	42,28,0	323	114	0.0,0.101,0.041,0.112	0.017,0.0,1.0	-0.275
AT1G77080	MAF1	1	+	28958601	28958844	28958601	28958663	28958744	28958844	35,32,22,44	27,80,135,99	17,18,10	41122107	195	114	0.431,0.19,0.087,0.206	0.195,0.079,0.052	0.12
AT1G49160	WNK7	1	-	18181243	18181650	18181243	18181471	18181612	18181650	12,0,7,0	0,0,2,0	0,0,0	0,10,6	255	114	1.0,NA,0.61,NA	NA,0.0,0.0	0.805
AT1G26130	AT1G26130	1	+	9033015	9033484	9033015	9033327	9033460	9033484	0,2,0,0	0,0,4,0	2,0,0	0,0,0	247	114	NA,1.0,0.0,NA	1.0,NA,NA	-0.5
AT5G01730	SCAR4	5	-	276702	277081	276702	276826	276917	277081	0,0,9,1	2,7,2,14	21,0,0	6,0,10	205	114	0.0,0.0,0.714,0.038	0.661,NA,0.0	-0.143
AT1G64530	AT1G64530	1	+	23960196	23960756	23960196	23960363	23960461	23960756	0,23,8,4	5,0,0,0	25,29,0	0,0,0	212	114	0.0,1.0,1.0,1.0	1.0,1.0,NA	-0.25
AT1G01490	AT1G01490	1	-	181346	182135	181346	181422	182060	182135	48,0,36,25	25,15,62,11	0,0,0	42,20,17	752	114	0.225,0.0,0.081,0.256	0.0,0.0,0.0	0.141
AT1G16820	AT1G16820	1	-	5757480	5758314	5757480	5757559	5758185	5758314	0,45,15,0	0,0,1,0	54,19,0	0,0,0	740	114	NA,1.0,0.698,NA	1.0,1.0,NA	-0.151
AT1G18440	AT1G18440	1	+	6347025	6347337	6347025	6347099	6347278	6347337	0,0,3,0	19,21,32,42	0,0,31	5,10,0	293	114	0.0,0.0,0.035,0.0	0.0,0.0,1.0	-0.325
AT1G63490	AT1G63490	1	-	23551397	23553011	23551397	23551455	23551668	23553011	0,0,6,0	0,0,0,0	0,0,23	9,18,0	327	114	NA,NA,1.0,NA	0.0,0.0,1.0	0.667
AT5G52230	MBD13	5	-	21211550	21212072	21211550	21211678	21211781	21212072	44,12,64,6	0,0,0,3	5,19,57	0,0,0	217	114	1.0,1.0,1.0,0.512	1.0,1.0,1.0	-0.122
AT2G41050	AT2G41050	2	-	17125304	17125641	17125304	17125347	17125461	17125641	11,7,16,19	0,14,28,24	0,0,0	0,13,29	228	114	1.0,0.2,0.222,0.284	NA,0.0,0.0	0.426
AT1G79090	AT1G79090	1	-	29749112	29751586	29749112	29749366	29749456	29751586	80,58,55,54	30,41,15,24	78,82,83	16,16,16	204	114	0.598,0.442,0.672,0.557	0.731,0.741,0.744	-0.171
AT1G10820	AT1G10820	1	-	3604435	3604683	3604435	3604541	3604619	3604683	38,76,15,20	0,0,10,0	33,13,0	0,0,0	192	114	1.0,1.0,0.471,1.0	1.0,1.0,NA	-0.132
AT1G80770	PDE318	1	+	30355114	30355786	30355114	30355353	30355423	30355786	31,6,16,4	6,30,20,35	5,1,0	47,56,35	184	114	0.762,0.11,0.331,0.066	0.062,0.011,0.0	0.293
AT1G80770	PDE318	1	+	30355114	30355786	30355114	30355353	30355662	30355786	52,22,37,18	4,3,0,0	14,31,3	0,0,0	423	114	0.778,0.664,1.0,1.0	1.0,1.0,1.0	-0.139
AT1G73390	AT1G73390	1	-	27591301	27591644	27591301	27591403	27591489	27591644	0,0,1,0	0,30,30,6	5,0,3	3,2,44	200	114	NA,0.0,0.019,0.0	0.487,0.0,0.037	-0.168
AT5G18245	AT5G18245	5	+	6028150	6029282	6028150	6028330	6028828	6029282	5,10,44,30	0,5,0,3	0,0,9	0,0,0	612	114	1.0,0.271,1.0,0.651	NA,NA,1.0	-0.27
AT5G18245	AT5G18245	5	+	6029601	6030228	6029601	6029684	6029821	6030228	0,1,19,17	0,0,0,7	0,0,34	0,0,0	251	114	NA,1.0,1.0,0.524	NA,NA,1.0	-0.159
AT1G14170	AT1G14170	1	-	4844653	4845283	4844653	4845150	4845225	4845283	3,2,0,22	0,0,3,0	0,41,6	0,0,0	189	114	1.0,1.0,0.0,1.0	NA,1.0,1.0	-0.25
AT1G19870	iqd32	1	-	6897543	6898818	6897543	6898137	6898446	6898818	24,12,16,24	9,5,14,11	29,0,0	30,11,47	423	114	0.418,0.393,0.235,0.37	0.207,0.0,0.0	0.285
AT5G19210	AT5G19210	5	+	6461804	6462105	6461804	6461898	6461991	6462105	0,0,12,0	0,6,0,0	0,0,0	3,0,2	207	114	NA,0.0,1.0,NA	0.0,NA,0.0	0.5
AT5G19210	AT5G19210	5	+	6461804	6462105	6461804	6461898	6461995	6462105	0,0,12,0	0,0,0,0	0,0,3	0,8,0	211	114	NA,NA,1.0,NA	NA,0.0,1.0	0.5
AT1G05860	AT1G05860	1	+	1770084	1771286	1770084	1770403	1770883	1771286	18,148,152,75	33,54,10,42	151,17,54	24,0,35	594	114	0.095,0.345,0.745,0.255	0.547,1.0,0.228	-0.232
AT4G39830	AT4G39830	4	+	18478889	18479554	18478889	18479283	18479461	18479554	96,64,106,127	0,0,0,6	212,92,70	12,0,17	292	114	1.0,1.0,1.0,0.892	0.873,1.0,0.617	0.143
AT1G43620	UGT80B1	1	-	16429349	16429749	16429349	16429558	16429642	16429749	0,0,20,11	1,0,6,0	11,6,3	4,0,0	198	114	0.0,NA,0.657,1.0	0.613,1.0,1.0	-0.319
AT1G42540	GLR3.3	1	+	15973053	15973744	15973053	15973300	15973486	15973744	0,0,11,0	0,0,0,14	0,0,0	0,12,0	300	114	NA,NA,1.0,0.0	NA,0.0,NA	0.5
AT1G29890	RWA4	1	+	10464319	10464600	10464319	10464457	10464543	10464600	15,4,0,0	7,20,43,7	0,5,0	7,52,15	200	114	0.55,0.102,0.0,0.0	0.0,0.052,0.0	0.146
AT3G50240	KICP-02	3	-	18627962	18628327	18627962	18628112	18628180	18628327	15,21,7,5	10,40,10,7	10,10,10	27,32,40	182	114	0.484,0.247,0.305,0.309	0.188,0.164,0.135	0.174
AT1G10390	AT1G10390	1	-	3412492	3412874	3412492	3412608	3412707	3412874	0,0,1,0	6,14,4,4	0,5,1	0,0,3	213	114	0.0,0.0,0.118,0.0	NA,1.0,0.151	-0.546
AT5G22820	AT5G22820	5	-	7623880	7624408	7623880	7624041	7624136	7624408	0,22,15,0	12,16,3,4	10,3,0	4,0,0	209	114	0.0,0.429,0.732,0.0	0.577,1.0,NA	-0.498
AT1G02880	TPK1	1	-	643876	644256	643876	643949	644141	644256	0,35,25,58	0,10,0,0	82,23,46	3,0,0	306	114	NA,0.566,1.0,1.0	0.911,1.0,1.0	-0.115
AT1G02880	TPK1	1	-	643876	644256	643876	643949	644159	644256	0,35,25,59	0,50,32,10	88,23,49	93,0,25	324	114	NA,0.198,0.216,0.675	0.25,1.0,0.408	-0.19
AT1G33110	AT1G33110	1	+	12007784	12008246	12007784	12008023	12008127	12008246	1,0,4,5	6,30,35,0	23,0,0	41,11,46	218	114	0.08,0.0,0.056,1.0	0.227,0.0,0.0	0.208
AT1G67060	AT1G67060	1	+	25037052	25038168	25037052	25037198	25038083	25038168	67,87,111,181	12,0,0,1	487277173	0,0,0	999	114	0.389,1.0,1.0,0.954	1.0,1.0,1.0	-0.164
AT1G08230	AT1G08230	1	-	2584799	2586969	2584799	2586519	2586612	2586969	0,0,3,3	0,0,4,2	0,0,0	3,0,0	207	114	NA,NA,0.292,0.452	0.0,NA,NA	0.372
AT1G31500	AT1G31500	1	-	11275916	11276166	11275916	11275957	11276059	11276166	32,4,10,18	0,9,11,21	0,0,0	37,63,49	216	114	1.0,0.19,0.324,0.311	0.0,0.0,0.0	0.456
AT3G04380	SUVR4	3	+	1162043	1162933	1162043	1162292	1162373	1162933	0,10,41,0	53,17,40,9	46,30,0	18,0,0	195	114	0.0,0.256,0.375,0.0	0.599,1.0,NA	-0.642
AT2G01830	WOL	2	-	366886	368357	366886	367431	367954	368357	1,3,48,11	0,0,0,0	0,10,2	0,9,0	637	114	1.0,1.0,1.0,1.0	NA,0.166,1.0	0.417
AT1G08820	VAP27-2	1	-	2824363	2824915	2824363	2824476	2824791	2824915	1,19,0,39	6,4,0,0	15,0,0	12,9,22	429	114	0.042,0.558,NA,1.0	0.249,0.0,0.0	0.45
AT1G02910	LPA1	1	-	656133	656505	656133	656234	656316	656505	0,16,8,10	3,42,33,5	0,0,0	30,6,9	196	114	0.0,0.181,0.124,0.538	0.0,0.0,0.0	0.211
AT1G48230	AT1G48230	1	+	17806593	17806862	17806593	17806701	17806830	17806862	3,0,4,2	28,70,44,39	9,0,14	16,53,18	243	114	0.048,0.0,0.041,0.023	0.209,0.0,0.267	-0.131
AT1G02260	AT1G02260	1	-	441397	442972	441397	442620	442717	442972	21,0,6,21	0,11,6,0	47,0,29	7,6,9	211	114	1.0,0.0,0.351,1.0	0.784,0.0,0.635	0.115
AT1G52370	AT1G52370	1	+	19506355	19507175	19506355	19506522	19507017	19507175	18,16,42,7	22,8,2,0	0,0,0	13,4,3	609	114	0.133,0.272,0.797,1.0	0.0,0.0,0.0	0.55
AT1G52370	AT1G52370	1	+	19506355	19507175	19506355	19506571	19507017	19507175	18,16,42,7	0,3,0,0	0,0,0	4,5,11	560	114	1.0,0.521,1.0,1.0	0.0,0.0,0.0	0.88
AT3G13970	APG12B	3	-	4613905	4614124	4613905	4613968	4614055	4614124	0,10,14,0	8,12,24,2	0,0,0	89,27,47	201	114	0.0,0.321,0.249,0.0	0.0,0.0,0.0	0.143
AT1G26440	UPS5	1	-	9144994	9145340	9144994	9145195	9145300	9145340	0,7,0,0	0,0,1,0	10,0,0	0,0,0	219	114	NA,1.0,0.0,NA	1.0,NA,NA	-0.5
AT1G26440	UPS5	1	-	9144994	9145696	9144994	9145340	9145412	9145696	0,7,0,0	0,0,1,0	6,0,0	0,0,0	186	114	NA,1.0,0.0,NA	1.0,NA,NA	-0.5
AT1G26440	UPS5	1	-	9144994	9146106	9144994	9145696	9145984	9146106	0,15,0,0	0,0,1,0	10,0,0	0,0,0	402	114	NA,1.0,0.0,NA	1.0,NA,NA	-0.5
AT1G80810	AT1G80810	1	+	30365051	30365730	30365051	30365289	30365526	30365730	2,0,2,21	1,12,17,0	0,0,0	14,35,41	351	114	0.394,0.0,0.037,1.0	0.0,0.0,0.0	0.358
AT2G31510	ARI7	2	-	13416550	13417611	13416550	13417183	13417484	13417611	34,110,24,53	7,26,64,40	25,0,45	39,37,9	415	114	0.572,0.538,0.093,0.267	0.15,0.0,0.579	0.124
AT2G04740	AT2G04740	2	+	1657984	1659059	1657984	1658846	1658925	1659059	0,0,0,7	18,41,7,0	9,0,0	10,19,6	193	114	0.0,0.0,0.0,1.0	0.347,0.0,0.0	0.134
AT1G73970	AT1G73970	1	+	27818909	27819301	27818909	27819057	27819153	27819301	0,10,0,0	0,0,0,0	0,0,0	8,20,0	210	114	NA,1.0,NA,NA	0.0,0.0,NA	1
AT1G73970	AT1G73970	1	+	27819394	27820078	27819394	27819613	27819723	27820078	0,7,0,4	0,17,20,0	0,10,5	0,4,0	224	114	NA,0.173,0.0,1.0	NA,0.56,1.0	-0.389
AT2G45950	SK20	2	-	18904323	18904832	18904323	18904624	18904716	18904832	14,13,0,0	43,43,6,0	4,0,18	14,0,0	206	114	0.153,0.143,0.0,NA	0.137,NA,1.0	-0.47
AT1G14520	MIOX1	1	-	4969917	4970311	4969917	4970060	4970160	4970311	2,27,3,0	0,8,9,0	0,12,20	0,0,0	214	114	1.0,0.643,0.151,NA	NA,1.0,1.0	-0.402
AT1G26730	AT1G26730	1	+	9243812	9244462	9243812	9244238	9244325	9244462	0,0,9,0	0,4,3,6	5,0,7	0,0,0	201	114	NA,0.0,0.63,0.0	1.0,NA,1.0	-0.79
AT5G03250	AT5G03250	5	+	774949	776355	774949	775019	775131	776355	0,0,0,1	0,0,3,0	0,0,0	0,2,3	226	114	NA,NA,0.0,1.0	NA,0.0,0.0	0.5
AT5G65685	AT5G65685	5	-	26275328	26275514	26275328	26275407	26275480	26275514	1,0,4,16	18,6,10,12	40,35,0	10,3,19	187	114	0.033,0.0,0.196,0.448	0.709,0.877,0.0	-0.359
AT5G65685	AT5G65685	5	-	26275480	26276606	26275480	26275514	26275685	26276606	0,0,21,0	5,8,0,8	29,36,0	5,0,0	285	114	0.0,0.0,1.0,0.0	0.699,1.0,NA	-0.599
AT5G65685	AT5G65685	5	-	26275480	26276606	26275480	26275514	26275748	26276606	10,4,21,7	0,0,6,5	33,44,0	5,0,9	348	114	1.0,1.0,0.534,0.314	0.684,1.0,0.0	0.151
AT1G73170	AT1G73170	1	-	27513535	27513962	27513535	27513727	27513811	27513962	0,0,5,0	0,2,10,0	0,0,0	17,10,0	198	114	NA,0.0,0.224,NA	0.0,0.0,NA	0.112
AT3G59660	AT3G59660	3	-	22034634	22034847	22034634	22034696	22034783	22034847	2,0,5,18	9,2,9,8	8,32,30	0,5,10	201	114	0.112,0.0,0.24,0.561	1.0,0.784,0.63	-0.576
AT5G46150	AT5G46150	5	-	18707545	18708780	18707545	18708093	18708694	18708780	63,14,16,10	0,0,2,6	14,0,0	0,0,0	715	114	1.0,1.0,0.561,0.21	1.0,NA,NA	-0.307
AT1G01060	LHY	1	-	37022	37398	37022	37203	37372	37398	0,12,0,0	0,0,0,5	0,0,0	0,9,6	283	114	NA,1.0,NA,0.0	NA,0.0,0.0	0.5
AT1G01060	LHY	1	-	37372	37780	37372	37398	37568	37780	0,22,0,8	0,0,0,6	0,0,0	0,9,9	284	114	NA,1.0,NA,0.349	NA,0.0,0.0	0.674
AT5G07370	IPK2a	5	+	2330387	2332336	2330387	2330844	2331226	2332336	0,60,23,0	9,0,0,0	0,0,33	6,0,0	496	114	0.0,1.0,1.0,NA	0.0,NA,1.0	0.167
AT1G73020	AT1G73020	1	-	27473010	27473660	27473010	27473192	27473298	27473660	14,26,3,26	0,0,0,0	19,32,0	0,3,16	220	114	1.0,1.0,1.0,1.0	1.0,0.847,0.0	0.384
AT5G61960	ML1	5	-	24883691	24884174	24883691	24883955	24884059	24884174	0,0,0,9	0,0,1,0	2,0,0	0,0,0	218	114	NA,NA,0.0,1.0	1.0,NA,NA	-0.5
AT5G57700	AT5G57700	5	+	23374872	23375385	23374872	23374983	23375289	23375385	4,17,50,12	3,21,9,4	25,10,46	36,20,36	420	114	0.266,0.18,0.601,0.449	0.159,0.119,0.258	0.195
AT1G65130	AT1G65130	1	-	24196648	24196953	24196648	24196738	24196822	24196953	0,5,1,0	0,0,7,8	15,12,0	3,0,10	198	114	NA,1.0,0.076,0.0	0.742,1.0,0.0	-0.222
AT5G10330	HPA1	5	-	3249436	3249870	3249436	3249520	3249624	3249870	0,0,0,0	0,1,0,0	0,1,0	0,0,0	218	114	NA,0.0,NA,NA	NA,1.0,NA	-1
AT1G27960	ECT9	1	-	9742974	9743968	9742974	9743187	9743479	9743968	0,28,28,23	0,7,12,6	0,22,0	21,5,0	406	114	NA,0.529,0.396,0.518	0.0,0.553,NA	0.205
AT3G52660	AT3G52660	3	+	19521653	19522957	19521653	19521823	19522135	19522957	0,6,12,33	0,4,8,2	0,22,20	4,0,0	426	114	NA,0.286,0.286,0.815	0.0,1.0,1.0	-0.204
AT3G52660	AT3G52660	3	+	19521653	19522957	19521653	19521823	19522563	19522957	16,102,79,94	13,19,9,15	39,44,23	10,14,12	854	114	0.141,0.417,0.54,0.455	0.342,0.296,0.204	0.108
AT5G48545	HINT3	5	+	19676967	19677600	19676967	19677034	19677544	19677600	58,0,22,0	33,26,24,1	29,47,0	0,0,7	624	114	0.243,0.0,0.143,0.0	1.0,1.0,0.0	-0.57
AT1G37150	HCS2	1	-	14174797	14175396	14174797	14175068	14175169	14175396	0,4,0,7	0,0,12,0	5,0,0	4,0,0	215	114	NA,1.0,0.0,1.0	0.399,NA,NA	0.268
AT1G37150	HCS2	1	-	14175169	14175396	14175169	14175218	14175329	14175396	0,4,2,6	0,0,0,0	8,0,0	4,0,0	225	114	NA,1.0,1.0,1.0	0.503,NA,NA	0.497
AT3G28130	UMAMIT44	3	+	10465259	10465946	10465259	10465780	10465880	10465946	0,0,3,0	0,0,0,0	0,0,0	0,0,7	214	114	NA,NA,1.0,NA	NA,NA,0.0	1
AT1G77460	AT1G77460	1	+	29103607	29104068	29103607	29103701	29103905	29104068	0,0,0,0	6,0,0,0	0,0,3	0,0,0	318	114	0.0,NA,NA,NA	NA,NA,1.0	-1
AT1G01650	SPPL4	1	-	236672	237023	236672	236784	236864	237023	0,0,0,0	6,6,6,13	13,0,0	6,69,8	194	114	0.0,0.0,0.0,0.0	0.56,0.0,0.0	-0.187
AT5G01400	ESP4	5	-	169923	170174	169923	169999	170081	170174	0,38,0,0	0,12,2,0	5,17,10	8,0,5	196	114	NA,0.648,0.0,NA	0.267,1.0,0.538	-0.278
AT1G19430	AT1G19430	1	-	6724954	6725483	6724954	6725149	6725240	6725483	0,0,2,0	2,10,22,0	9,0,0	11,9,0	205	114	0.0,0.0,0.048,NA	0.313,0.0,NA	-0.141
AT4G31390	ACDO1	4	+	15233041	15233869	15233041	15233476	15233662	15233869	0,0,7,0	2,0,0,0	10,0,21	0,0,23	300	114	0.0,NA,1.0,NA	1.0,NA,0.258	-0.129
AT1G35460	FBH1	1	+	13041268	13041744	13041268	13041334	13041675	13041744	0,30,0,0	7,7,28,19	0,0,0	9,17,15	455	114	0.0,0.518,0.0,0.0	0.0,0.0,0.0	0.13
AT2G46040	AT2G46040	2	-	18936880	18938447	18936880	18937826	18937959	18938447	0,0,5,0	0,5,1,1	0,0,0	2,0,5	247	114	NA,0.0,0.698,0.0	0.0,NA,0.0	0.233
AT2G46040	AT2G46040	2	-	18936880	18938447	18936880	18937826	18938310	18938447	0,3,7,6	0,0,0,6	2,0,2	0,13,6	598	114	NA,1.0,1.0,0.16	1.0,0.0,0.06	0.367
AT1G34770	AT1G34770	1	+	12746427	12746671	12746427	12746553	12746622	12746671	0,3,6,9	11,18,9,1	10,17,0	9,2,2	183	114	0.0,0.094,0.293,0.849	0.409,0.841,0.0	-0.108
AT4G33000	CBL10	4	+	15925656	15925890	15925656	15925765	15925837	15925890	0,0,0,0	0,35,28,5	0,4,0	25,0,12	186	114	NA,0.0,0.0,0.0	0.0,1.0,0.0	-0.333
AT4G33000	CBL10	4	+	15925959	15926253	15925959	15926040	15926140	15926253	0,11,56,0	0,12,18,14	32,12,19	0,0,0	214	114	NA,0.328,0.624,0.0	1.0,1.0,1.0	-0.683
AT4G33000	CBL10	4	+	15925959	15926629	15925959	15926253	15926343	15926629	0,0,0,0	0,15,38,23	3,12,0	19,0,27	204	114	NA,0.0,0.0,0.0	0.081,1.0,0.0	-0.36
AT1G14685	BPC2	1	+	5042561	5044294	5042561	5042855	5043076	5044294	66,52,68,35	0,11,0,0	18,0,0	0,0,3	335	114	1.0,0.617,1.0,1.0	1.0,NA,0.0	0.404
AT3G46960	AT3G46960	3	-	17296725	17297410	17296725	17296986	17297152	17297410	0,22,9,10	5,0,4,9	0,0,0	1,3,28	280	114	0.0,1.0,0.478,0.311	0.0,0.0,0.0	0.447
AT1G03070	AT1G03070	1	+	729829	730415	729829	730023	730139	730415	0,0,0,0	0,1,3,0	9,0,13	3,0,0	230	114	NA,0.0,0.0,NA	0.598,NA,1.0	-0.799
AT5G48657	AT5G48657	5	-	19733881	19734414	19733881	19734158	19734231	19734414	0,0,0,7	0,0,13,3	1,6,4	80,67,16	187	114	NA,NA,0.0,0.587	0.008,0.052,0.132	0.229
AT4G12850	AT4G12850	4	+	7536912	7538322	7536912	7537203	7538081	7538322	3,5,50,57	0,0,3,26	26,44,0	2,0,17	992	114	1.0,1.0,0.657,0.201	0.599,1.0,0.0	0.181
AT1G25420	AT1G25420	1	+	8915914	8916493	8915914	8916190	8916360	8916493	31,3,10,17	15,27,7,24	14,0,0	13,9,21	284	114	0.453,0.043,0.364,0.221	0.302,0.0,0.0	0.17
AT3G19080	AT3G19080	3	+	6598297	6598981	6598297	6598470	6598541	6598981	0,24,0,7	46,40,7,0	0,0,0	10,0,18	185	114	0.0,0.27,0.0,1.0	0.0,NA,0.0	0.318
AT5G22770	alpha-ADR	5	-	7579155	7579997	7579155	7579516	7579833	7579997	95,80,78,67	12,0,10,0	41,44,60	0,0,0	431	114	0.677,1.0,0.674,1.0	1.0,1.0,1.0	-0.162
AT1G36070	AT1G36070	1	-	13470095	13470394	13470095	13470266	13470338	13470394	0,0,0,0	0,22,7,0	2,10,0	13,0,0	186	114	NA,0.0,0.0,NA	0.086,1.0,NA	-0.543
AT1G36070	AT1G36070	1	-	13470095	13470394	13470095	13470269	13470338	13470394	0,0,0,0	0,6,21,0	2,10,0	10,0,25	183	114	NA,0.0,0.0,NA	0.111,1.0,0.0	-0.37
AT5G27360	SFP2	5	+	9658587	9658890	9658587	9658677	9658830	9658890	0,0,0,0	18,0,1,0	0,23,0	0,0,0	267	114	0.0,NA,0.0,NA	NA,1.0,NA	-1
AT1G35220	AT1G35220	1	+	12909514	12910138	12909514	12909632	12910041	12910138	0,38,30,12	13,16,4,10	36,74,59	3,1,6	523	114	0.0,0.341,0.62,0.207	0.723,0.942,0.682	-0.49
AT5G07100	WRKY26	5	+	2204205	2205165	2204205	2204465	2204607	2205165	0,0,0,36	0,0,0,7	12,0,0	0,0,0	256	114	NA,NA,NA,0.696	1.0,NA,NA	-0.304
AT1G18750	AGL65	1	+	6468320	6468497	6468320	6468336	6468435	6468497	0,0,0,0	0,30,0,0	20,0,0	0,0,0	213	114	NA,0.0,NA,NA	1.0,NA,NA	-1
AT1G22650	A/N-InvD	1	-	8013352	8014678	8013352	8013821	8014119	8014678	0,0,37,0	64,112,90,59	31,0,49	60,23,5	412	114	0.0,0.0,0.102,0.0	0.125,0.0,0.731	-0.26
AT5G15070	AT5G15070	5	+	4876514	4876966	4876514	4876634	4876827	4876966	0,10,0,3	0,0,7,0	8,0,0	0,4,0	307	114	NA,1.0,0.0,1.0	1.0,0.0,NA	0.167
AT4G20350	AT4G20350	4	+	10988050	10988624	10988050	10988184	10988563	10988624	0,0,0,5	0,2,0,0	11,5,0	0,0,0	493	114	NA,0.0,NA,1.0	1.0,1.0,NA	-0.5
AT4G20350	AT4G20350	4	+	10988388	10988624	10988388	10988411	10988563	10988624	5,0,0,5	0,0,0,0	13,1,5	3,0,0	266	114	1.0,NA,NA,1.0	0.65,1.0,1.0	0.117
AT1G15860	AT1G15860	1	+	5454765	5455127	5454765	5454896	5455054	5455127	14,31,13,7	8,20,8,18	19,6,47	2,10,30	272	114	0.423,0.394,0.405,0.14	0.799,0.201,0.396	-0.125
AT1G69840	AT1G69840	1	-	26294961	26295649	26294961	26295159	26295447	26295649	47230365514	15,25,74,47	186,71,100	26,68,57	402	114	0.47,0.723,0.583,0.756	0.67,0.228,0.332	0.223
AT5G06670	AT5G06670	5	-	2049179	2049443	2049179	2049227	2049392	2049443	0,0,0,24	0,15,0,0	0,0,17	1,0,6	279	114	NA,0.0,NA,1.0	0.0,NA,0.537	0.231
AT5G06670	AT5G06670	5	-	2049179	2049671	2049179	2049443	2049545	2049671	0,0,2,14	0,16,4,1	6,0,0	4,0,9	216	114	NA,0.0,0.209,0.881	0.442,NA,0.0	0.142
AT5G45920	AT5G45920	5	+	18624248	18624930	18624248	18624413	18624514	18624930	0,0,0,0	0,0,5,6	0,25,0	0,2,11	215	114	NA,NA,0.0,0.0	NA,0.869,0.0	-0.434
AT1G62250	AT1G62250	1	-	22995813	22996230	22995813	22995919	22996057	22996230	0,0,8,0	10,0,0,0	2,0,0	9,3,0	252	114	0.0,NA,1.0,NA	0.091,0.0,NA	0.455
AT1G31420	FEI1	1	+	11249617	11250459	11249617	11249834	11250249	11250459	0,0,0,0	5,26,5,14	9,0,10	5,15,7	529	114	0.0,0.0,0.0,0.0	0.279,0.0,0.235	-0.171
AT2G47890	AT2G47890	2	+	19608793	19609310	19608793	19608955	19609038	19609310	0,0,0,0	0,9,0,0	0,12,0	26,18,0	197	114	NA,0.0,NA,NA	0.0,0.278,NA	-0.139
AT1G05590	HEXO2	1	+	1669349	1670660	1669349	1669527	1669850	1670660	0,0,0,0	4,3,11,0	0,63,0	0,2,15	437	114	0.0,0.0,0.0,NA	NA,0.892,0.0	-0.446
AT1G77890	AT1G77890	1	+	29294581	29295204	29294581	29294962	29295104	29295204	0,0,9,12	0,18,13,12	13,11,0	40,1,0	256	114	NA,0.0,0.236,0.308	0.126,0.83,NA	-0.297
AT2G02765	AT2G02765	2	-	776099	776731	776099	776214	776296	776731	36,0,19,12	6,7,0,0	29,0,0	12,0,0	196	114	0.777,0.0,1.0,1.0	0.584,NA,NA	0.11
AT4G31200	AT4G31200	4	-	15163558	15164936	15163558	15164617	15164831	15164936	0,39,26,8	11,12,6,0	0,0,1	6,8,5	328	114	0.0,0.53,0.601,1.0	0.0,0.0,0.065	0.511
AT4G31200	AT4G31200	4	-	15163558	15164936	15163558	15164617	15164848	15164936	0,39,26,8	4,0,0,0	0,0,1	0,0,0	345	114	0.0,1.0,1.0,1.0	NA,NA,1.0	-0.25
AT1G55500	ECT4	1	+	20722145	20722856	20722145	20722308	20722393	20722856	0,5,26,32	0,41,0,19	5,0,0	6,4,5	199	114	NA,0.065,1.0,0.491	0.323,0.0,0.0	0.411
AT1G13000	AT1G13000	1	-	4436715	4437005	4436715	4436790	4436884	4437005	0,6,0,0	0,4,1,0	0,0,0	2,0,0	208	114	NA,0.451,0.0,NA	0.0,NA,NA	0.226
AT1G48175	emb2191	1	+	17790396	17791013	17790396	17790538	17790912	17791013	15,0,47,0	6,18,21,0	0,0,19	6,10,10	488	114	0.369,0.0,0.343,NA	0.0,0.0,0.307	0.135
AT1G48175	emb2191	1	+	17790396	17791303	17790396	17791013	17791236	17791303	11,0,43,0	0,0,7,0	12,0,0	0,0,0	337	114	1.0,NA,0.675,NA	1.0,NA,NA	-0.162
AT2G21710	EMB2219	2	+	9272698	9273444	9272698	9272973	9273045	9273444	4,4,1,0	1,0,0,0	27,0,0	4,0,9	186	114	0.71,1.0,1.0,NA	0.805,NA,0.0	0.501
AT1G06470	AT1G06470	1	+	1970423	1970997	1970423	1970604	1970675	1970997	32,42,28,10	0,0,0,0	3,0,15	7,0,0	185	114	1.0,1.0,1.0,1.0	0.209,NA,1.0	0.395
AT4G15570	MAA3	4	+	8893241	8893727	8893241	8893386	8893593	8893727	21,36,0,0	10,49,5,28	0,0,0	1,6,7	321	114	0.427,0.207,0.0,0.0	0.0,0.0,0.0	0.159
AT1G04200	AT1G04200	1	+	1112860	1113191	1112860	1112950	1113071	1113191	17,19,0,10	9,21,62,51	0,0,0	39,61,62	235	114	0.478,0.305,0.0,0.087	0.0,0.0,0.0	0.217
AT4G16920	AT4G16920	4	-	9519180	9519606	9519180	9519388	9519518	9519606	0,0,0,0	0,0,0,4	3,0,0	0,0,0	244	114	NA,NA,NA,0.0	1.0,NA,NA	-1
AT1G76580	AT1G76580	1	+	28737148	28737967	28737148	28737293	28737385	28737967	3,18,0,0	16,15,17,0	0,0,0	6,32,6	206	114	0.094,0.399,0.0,NA	0.0,0.0,0.0	0.164
AT4G13150	AT4G13150	4	-	7650651	7650846	7650651	7650704	7650790	7650846	0,0,36,7	0,3,5,0	14,6,0	0,0,0	200	114	NA,0.0,0.804,1.0	1.0,1.0,NA	-0.399
AT4G13150	AT4G13150	4	-	7650651	7650995	7650651	7650846	7650922	7650995	0,0,19,0	8,7,28,6	14,0,0	1,15,0	190	114	0.0,0.0,0.289,0.0	0.894,0.0,NA	-0.375
AT1G79880	La2	1	-	30047899	30048203	30047899	30048049	30048124	30048203	0,7,21,0	18,32,4,12	2,0,0	10,3,24	189	114	0.0,0.117,0.76,0.0	0.108,0.0,0.0	0.183
AT4G31890	AT4G31890	4	-	15425932	15428190	15425932	15426712	15427284	15428190	0,73,9,24	0,14,9,0	40,27,12	2,0,6	686	114	NA,0.464,0.143,1.0	0.769,1.0,0.249	-0.137
AT3G08800	SIEL	3	+	2673411	2675333	2673411	2673896	2673988	2675333	0,0,0,0	0,11,0,0	4,0,0	9,0,0	206	114	NA,0.0,NA,NA	0.197,NA,NA	-0.197
AT3G08800	SIEL	3	+	2673411	2675333	2673411	2674041	2674138	2675333	0,0,4,0	0,6,0,0	7,4,0	0,0,0	211	114	NA,0.0,1.0,NA	1.0,1.0,NA	-0.5
AT2G47620	SWI3A	2	+	19533469	19533744	19533469	19533609	19533694	19533744	0,0,0,0	91,63,46,29	0,15,24	64,33,18	199	114	0.0,0.0,0.0,0.0	0.0,0.207,0.433	-0.213
AT1G06710	AT1G06710	1	-	2056233	2057043	2056233	2056329	2056650	2057043	0,13,16,0	0,0,0,0	0,0,0	5,0,0	435	114	NA,1.0,1.0,NA	0.0,NA,NA	1
AT5G60120	TOE2	5	+	24209970	24210409	24209970	24210074	24210295	24210409	0,17,24,1	0,1,9,0	3,3,0	0,0,9	335	114	NA,0.853,0.476,1.0	1.0,1.0,0.0	0.11
AT5G60120	TOE2	5	+	24209970	24210409	24209970	24210095	24210295	24210409	0,9,21,0	14,36,9,9	0,0,0	32,0,3	314	114	0.0,0.083,0.459,0.0	0.0,NA,0.0	0.136
AT1G45010	AT1G45010	1	-	17013941	17014840	17013941	17014037	17014720	17014840	0,18,0,0	0,0,0,0	0,10,0	0,0,22	797	114	NA,1.0,NA,NA	NA,1.0,0.0	0.5
AT5G14060	CARAB-AK-LYS	5	+	4538342	4538664	4538342	4538465	4538547	4538664	0,10,0,33	60,37,58,49	0,0,0	50,40,23	196	114	0.0,0.136,0.0,0.281	0.0,0.0,0.0	0.104
AT2G25530	AT2G25530	2	+	10865527	10865893	10865527	10865690	10865765	10865893	0,0,9,11	12,23,18,0	0,0,0	11,28,0	189	114	0.0,0.0,0.232,1.0	0.0,0.0,NA	0.308
AT3G54230	SUA	3	+	20073031	20073471	20073031	20073305	20073402	20073471	0,51,23,4	15,31,0,0	0,0,44	7,0,0	211	114	0.0,0.471,1.0,1.0	0.0,NA,1.0	0.118
AT3G54230	SUA	3	+	20073798	20074144	20073798	20073919	20074103	20074144	31,8,23,1	3,70,0,7	0,0,30	9,0,16	298	114	0.798,0.042,1.0,0.052	0.0,NA,0.418	0.264
AT3G54230	SUA	3	+	20074345	20075222	20074345	20075060	20075150	20075222	11,41,2,0	2,30,13,7	9,0,26	3,0,5	204	114	0.755,0.433,0.079,0.0	0.626,NA,0.744	-0.368
AT3G59330	AT3G59330	3	-	21926960	21927224	21926960	21927053	21927141	21927224	0,0,10,0	0,1,6,2	0,1,0	22,0,14	202	114	NA,0.0,0.485,0.0	0.0,1.0,0.0	-0.172
AT5G27630	ACBP5	5	+	9779718	9780154	9779718	9779844	9780007	9780154	0,0,12,0	0,0,0,0	6,0,0	8,0,18	277	114	NA,NA,1.0,NA	0.236,NA,0.0	0.882
AT5G27630	ACBP5	5	+	9779718	9780154	9779718	9779904	9780007	9780154	0,0,4,0	0,0,1,0	5,0,0	5,0,0	217	114	NA,NA,0.678,NA	0.344,NA,NA	0.334
AT3G16320	CDC27a	3	+	5533299	5533725	5533299	5533419	5533505	5533725	0,0,0,0	0,8,7,32	7,19,0	0,13,0	200	114	NA,0.0,0.0,0.0	1.0,0.454,NA	-0.727
AT1G78000	SULTR1	1	+	29332544	29333212	29332544	29332621	29332733	29333212	0,0,0,2	25,1,13,0	0,0,0	0,15,5	226	114	0.0,0.0,0.0,1.0	NA,0.0,0.0	0.25
AT2G43500	AT2G43500	2	+	18062530	18063659	18062530	18062595	18062693	18063659	0,0,8,0	0,0,0,0	0,0,0	4,0,0	212	114	NA,NA,1.0,NA	0.0,NA,NA	1
AT1G05630	5PTASE13	1	+	1685318	1685627	1685318	1685484	1685586	1685627	0,2,0,7	21,0,8,0	0,0,0	4,10,0	216	114	0.0,1.0,0.0,1.0	0.0,0.0,NA	0.5
AT3G10572	APEM9	3	+	3304715	3305132	3304715	3304892	3305054	3305132	0,0,0,0	20,4,31,6	0,2,0	18,1,20	276	114	0.0,0.0,0.0,0.0	0.0,0.452,0.0	-0.151
AT1G60940	SNRK2.10	1	-	22441776	22442221	22441776	22441934	22442107	22442221	18,13,25,2	21,21,0,2	21,0,27	10,7,21	287	114	0.254,0.197,1.0,0.284	0.455,0.0,0.338	0.169
AT1G33490	AT1G33490	1	-	12150687	12151466	12150687	12151081	12151333	12151466	0,7,7,55	14,26,90,20	19,0,0	123,8,71	366	114	0.0,0.077,0.024,0.461	0.046,0.0,0.0	0.125
AT1G60560	AT1G60560	1	-	22308477	22309536	22308477	22309321	22309400	22309536	31,29,16,10	0,10,0,0	15,0,0	0,0,16	193	114	1.0,0.631,1.0,1.0	1.0,NA,0.0	0.408
AT1G77800	AT1G77800	1	+	29255543	29255891	29255543	29255721	29255802	29255891	0,9,22,0	0,13,13,0	12,0,0	0,0,9	195	114	NA,0.288,0.497,NA	1.0,NA,0.0	-0.108
AT1G77800	AT1G77800	1	+	29256137	29256515	29256137	29256234	29256441	29256515	2,34,38,0	0,0,0,2	0,0,14	0,0,0	321	114	1.0,1.0,1.0,0.0	NA,NA,1.0	-0.25
AT3G06920	AT3G06920	3	+	2181813	2185126	2181813	2184701	2184787	2185126	0,0,0,0	0,23,0,6	5,10,0	5,6,0	200	114	NA,0.0,NA,0.0	0.363,0.487,NA	-0.425
AT3G26890	AT3G26890	3	-	9909317	9911790	9909317	9910792	9911606	9911790	31,30,30,0	0,0,2,0	1,3,3	0,0,0	928	114	1.0,1.0,0.648,NA	1.0,1.0,1.0	-0.117
AT1G14270	AT1G14270	1	-	4876360	4876767	4876360	4876468	4876669	4876767	0,1,11,0	14,0,0,0	0,0,0	3,13,17	315	114	0.0,1.0,1.0,NA	0.0,0.0,0.0	0.667
AT1G14270	AT1G14270	1	-	4876360	4876767	4876360	4876472	4876669	4876767	0,1,11,0	2,20,3,4	0,0,0	0,0,9	311	114	0.0,0.018,0.573,0.0	NA,NA,0.0	0.148
AT2G16990	AT2G16990	2	+	7387364	7387604	7387364	7387443	7387533	7387604	9,5,2,4	15,0,4,0	0,0,18	0,0,0	204	114	0.251,1.0,0.218,1.0	NA,NA,1.0	-0.383
AT2G16990	AT2G16990	2	+	7387364	7387976	7387364	7387443	7387690	7387976	22,5,2,4	0,10,0,0	0,0,29	0,0,0	361	114	1.0,0.136,1.0,1.0	NA,NA,1.0	-0.216
AT2G16990	AT2G16990	2	+	7387364	7387976	7387364	7387604	7387690	7387976	15,0,1,0	21,0,18,5	0,0,12	0,0,0	200	114	0.289,NA,0.031,0.0	NA,NA,1.0	-0.893
AT3G13445	TBP1	3	+	4381486	4381768	4381486	4381588	4381694	4381768	108147136134	101185127169	70,0,0	158,99,97	220	114	0.357,0.292,0.357,0.291	0.187,0.0,0.0	0.262
AT1G79950	AT1G79950	1	+	30078127	30078608	30078127	30078233	30078554	30078608	0,57,0,13	0,31,48,24	0,0,0	11,2,19	435	114	NA,0.325,0.0,0.124	0.0,0.0,0.0	0.15
AT1G79950	AT1G79950	1	+	30078127	30079203	30078127	30078233	30078739	30079203	0,77,0,23	0,0,0,0	0,0,0	7,16,0	620	114	NA,1.0,NA,1.0	0.0,0.0,NA	1
AT1G79950	AT1G79950	1	+	30078127	30079203	30078127	30078608	30078739	30079203	0,35,6,14	0,47,39,15	0,0,0	0,0,13	245	114	NA,0.257,0.067,0.303	NA,NA,0.0	0.209
AT1G79950	AT1G79950	1	+	30078127	30079203	30078127	30078639	30078739	30079203	0,26,6,10	0,0,0,7	0,0,0	2,0,17	214	114	NA,1.0,1.0,0.432	0.0,NA,0.0	0.811
AT5G45560	AT5G45560	5	+	18466090	18466312	18466090	18466144	18466246	18466312	0,5,0,0	0,5,15,0	0,0,0	3,8,0	216	114	NA,0.345,0.0,NA	0.0,0.0,NA	0.172
AT3G50380	AT3G50380	3	-	18697778	18699997	18697778	18698338	18698589	18699997	0,8,0,0	0,0,0,0	0,17,0	8,0,0	365	114	NA,1.0,NA,NA	0.0,1.0,NA	0.5
AT1G11880	AT1G11880	1	-	4008176	4008641	4008176	4008337	4008411	4008641	0,0,4,0	3,21,8,31	0,16,0	17,0,16	188	114	0.0,0.0,0.233,0.0	0.0,1.0,0.0	-0.275
AT1G68862	AT1G68862	1	-	25887748	25888071	25887748	25887804	25887985	25888071	30,22,5,31	0,0,5,0	12,51,9	7,9,0	295	114	1.0,1.0,0.279,1.0	0.398,0.687,1.0	0.125
AT5G13950	AT5G13950	5	-	4500348	4500735	4500348	4500431	4500605	4500735	0,6,0,0	5,6,0,0	0,0,0	4,4,0	288	114	0.0,0.284,NA,NA	0.0,0.0,NA	0.142
AT2G20790	AT2G20790	2	-	8950469	8951469	8950469	8950526	8950600	8951469	11,6,0,0	20,16,33,20	0,0,0	45,21,0	188	114	0.25,0.185,0.0,0.0	0.0,0.0,NA	0.109
AT1G69750	COX19-2	1	+	26235212	26236361	26235212	26235354	26235776	26236361	0,0,7,0	6,0,0,0	0,0,0	1,0,10	536	114	0.0,NA,1.0,NA	0.0,NA,0.0	0.5
AT3G47000	AT3G47000	3	-	17315696	17316275	17315696	17315787	17316070	17316275	0,22,6,0	8,6,0,22	5,0,0	5,36,25	397	114	0.0,0.513,1.0,0.0	0.223,0.0,0.0	0.304
AT3G18430	AT3G18430	3	+	6325914	6326249	6325914	6326026	6326121	6326249	0,0,7,0	3,0,5,0	0,0,3	0,0,0	209	114	0.0,NA,0.433,NA	NA,NA,1.0	-0.783
AT5G10150	AT5G10150	5	-	3181982	3183093	3181982	3182293	3182369	3183093	0,0,17,16	12,12,15,3	26,0,0	20,27,5	190	114	0.0,0.0,0.405,0.762	0.438,0.0,0.0	0.146
AT1G30475	AT1G30475	1	-	10788225	10788988	10788225	10788682	10788912	10788988	26,6,32,0	11,78,12,38	9,0,1	33,5,0	344	114	0.439,0.025,0.469,0.0	0.083,0.0,1.0	-0.128
AT1G30475	AT1G30475	1	-	10789632	10790241	10789632	10789719	10790008	10790241	0,3,0,0	5,11,11,10	0,5,0	22,1,0	403	114	0.0,0.072,0.0,0.0	0.0,0.586,NA	-0.275
AT1G79520	AT1G79520	1	-	29913623	29914967	29913623	29913736	29914322	29914967	0,47,0,0	0,0,0,0	0,0,0	6,22,0	700	114	NA,1.0,NA,NA	0.0,0.0,NA	1
AT1G20065	AT1G20065	1	+	6956469	6957090	6956469	6956623	6956964	6957090	0,0,14,21	0,0,0,8	0,0,0	1,0,0	455	114	NA,NA,1.0,0.397	0.0,NA,NA	0.699
AT1G13450	GT-1	1	-	4613285	4613889	4613285	4613516	4613754	4613889	61,44,9,1	30,8,30,25	33,0,9	32,39,22	352	114	0.397,0.64,0.089,0.013	0.25,0.0,0.117	0.162
AT1G56220	AT1G56220	1	+	21043703	21044998	21043703	21043889	21044356	21044998	47,3,5,0	48,65,90,25	2,7,5	0,43,25	581	114	0.161,0.009,0.011,0.0	1.0,0.031,0.038	-0.311
AT2G40070	AT2G40070	2	-	16730164	16730869	16730164	16730279	16730754	16730869	0,44,21,55	43,16,16,11	5,0,0	22,7,0	589	114	0.0,0.347,0.203,0.492	0.042,0.0,NA	0.24
AT5G37590	AT5G37590	5	-	14928124	14928379	14928124	14928187	14928267	14928379	7,22,22,1	10,0,10,0	3,14,19	13,13,25	194	114	0.291,1.0,0.564,1.0	0.119,0.388,0.309	0.442
AT3G04460	PEX12	3	+	1188630	1188938	1188630	1188717	1188800	1188938	17,5,0,0	30,14,23,21	1,0,17	22,4,0	197	114	0.247,0.171,0.0,0.0	0.026,0.0,1.0	-0.238
AT1G09195	AT1G09195	1	-	2967939	2968536	2967939	2968403	2968474	2968536	0,0,4,3	0,0,0,4	2,0,0	0,0,0	185	114	NA,NA,1.0,0.316	1.0,NA,NA	-0.342
AT1G09195	AT1G09195	1	-	2967939	2968536	2967939	2968403	2968479	2968536	0,0,4,4	0,9,0,0	2,0,0	0,0,0	190	114	NA,0.0,1.0,1.0	1.0,NA,NA	-0.333
AT1G09195	AT1G09195	1	-	2967939	2969494	2967939	2968758	2968969	2969494	0,0,0,37	0,6,5,1	1,0,0	9,0,0	325	114	NA,0.0,0.0,0.928	0.038,NA,NA	0.271
AT1G09195	AT1G09195	1	-	2968969	2969494	2968969	2969077	2969374	2969494	0,0,0,19	0,11,1,4	0,0,0	2,0,0	411	114	NA,0.0,0.0,0.569	0.0,NA,NA	0.19
AT1G09195	AT1G09195	1	-	2970362	2971530	2970362	2970721	2971077	2971530	0,0,0,22	0,5,0,13	32,0,0	7,0,0	470	114	NA,0.0,NA,0.291	0.526,NA,NA	-0.381
AT3G14870	AT3G14870	3	+	5002906	5005875	5002906	5004042	5004170	5005875	0,1,0,0	0,0,0,0	0,0,0	0,10,7	242	114	NA,1.0,NA,NA	NA,0.0,0.0	1
AT1G19800	ABCI14	1	+	6846368	6846858	6846368	6846470	6846539	6846858	3,0,14,0	19,0,14,4	2,0,0	0,6,6	183	114	0.09,NA,0.384,0.0	1.0,0.0,0.0	-0.175
AT1G19800	ABCI14	1	+	6846539	6846858	6846539	6846628	6846730	6846858	11,26,1,2	17,16,37,15	0,0,0	26,17,7	216	114	0.255,0.462,0.014,0.066	0.0,0.0,0.0	0.199
AT2G02910	AT2G02910	2	-	849163	849703	849163	849388	849542	849703	0,5,37,30	0,4,2,9	10,2,0	0,0,0	268	114	NA,0.347,0.887,0.586	1.0,1.0,NA	-0.393
AT3G10250	AT3G10250	3	-	3168595	3169337	3168595	3168682	3168851	3169337	14,0,10,0	10,13,25,30	0,0,1	19,40,53	283	114	0.361,0.0,0.139,0.0	0.0,0.0,0.008	0.122
AT1G80260	emb1427	1	+	30179355	30179988	30179355	30179427	30179602	30179988	0,10,30,0	16,33,24,25	9,0,0	2,15,21	289	114	0.0,0.107,0.33,0.0	0.64,0.0,0.0	-0.104
AT1G80260	emb1427	1	+	30179602	30179988	30179602	30179701	30179856	30179988	0,6,33,11	28,53,1,49	5,0,0	9,11,37	269	114	0.0,0.046,0.933,0.087	0.191,0.0,0.0	0.203
AT5G56320	EXPA14	5	+	22808640	22808992	22808640	22808725	22808834	22808992	20,15,9,14	12,0,21,22	15,21,0	12,51,29	223	114	0.46,1.0,0.18,0.245	0.39,0.174,0.0	0.283
AT1G61430	AT1G61430	1	-	22664500	22665205	22664500	22664965	22665054	22665205	0,0,0,13	0,0,0,0	0,0,0	11,0,0	203	114	NA,NA,NA,1.0	0.0,NA,NA	1
AT1G61430	AT1G61430	1	-	22665288	22665815	22665288	22665526	22665604	22665815	0,0,0,14	15,0,5,0	13,0,0	0,0,0	192	114	0.0,NA,0.0,1.0	1.0,NA,NA	-0.667
AT1G61430	AT1G61430	1	-	22668016	22668518	22668016	22668213	22668291	22668518	1,20,0,1	0,0,0,0	0,0,0	4,0,0	192	114	1.0,1.0,NA,1.0	0.0,NA,NA	1
AT3G15395	AT3G15395	3	+	5200639	5201089	5200639	5200880	5200969	5201089	9,65,18,11	11,0,0,0	48,48,60	0,6,0	203	114	0.315,1.0,1.0,1.0	1.0,0.818,1.0	-0.111
AT1G03960	AT1G03960	1	+	1013651	1014543	1013651	1014237	1014333	1014543	0,0,11,4	11,5,0,6	0,0,0	0,12,0	210	114	0.0,0.0,1.0,0.266	NA,0.0,NA	0.317
AT1G20620	CAT3	1	+	7145690	7146041	7145690	7145780	7145879	7146041	0,0,0,0	4,27,14,14	8,0,0	8,10,17	213	114	0.0,0.0,0.0,0.0	0.349,0.0,0.0	-0.116
AT1G76320	FRS4	1	+	28631222	28633642	28631222	28633401	28633585	28633642	0,1,8,1	2,0,0,0	28,1,0	4,9,0	298	114	0.0,1.0,1.0,1.0	0.728,0.041,NA	0.365
AT1G76320	FRS4	1	+	28631222	28633642	28631222	28633407	28633585	28633642	0,0,0,0	3,34,12,33	26,0,0	10,31,36	292	114	0.0,0.0,0.0,0.0	0.504,0.0,0.0	-0.168
AT1G76320	FRS4	1	+	28633748	28634588	28633748	28633891	28633999	28634588	39,21,38,77	0,1,0,0	92,52,16	1,0,15	222	114	1.0,0.915,1.0,1.0	0.979,1.0,0.354	0.201
AT5G48610	AT5G48610	5	+	19713874	19716059	19713874	19714760	19715052	19716059	6,41,0,13	17,0,1,0	21,0,0	0,0,0	406	114	0.09,1.0,0.0,1.0	1.0,NA,NA	-0.478
AT5G48610	AT5G48610	5	+	19713874	19716059	19713874	19714879	19715052	19716059	0,20,0,6	8,14,0,0	17,0,0	1,0,0	287	114	0.0,0.362,NA,1.0	0.871,NA,NA	-0.417
AT1G61850	AT1G61850	1	+	22861412	22862398	22861412	22861502	22861745	22862398	13,0,11,0	0,0,9,0	0,0,0	10,18,4	357	114	1.0,NA,0.281,NA	0.0,0.0,0.0	0.641
AT4G38090	AT4G38090	4	-	17883678	17884228	17883678	17884052	17884122	17884228	24,19,24,71	32,27,37,20	34,0,6	32,57,28	184	114	0.317,0.304,0.287,0.687	0.397,0.0,0.117	0.227
AT1G07350	SR45a	1	-	2258538	2258845	2258538	2258602	2258749	2258845	12,98,16,4	21,37,4,6	145,41,94	31,5,59	261	114	0.2,0.536,0.636,0.226	0.671,0.782,0.41	-0.222
AT1G07350	SR45a	1	-	2258538	2259152	2258538	2258845	2259002	2259152	43,139,26,39	21,40,9,6	111,3,97	29,22,52	271	114	0.463,0.594,0.549,0.732	0.617,0.054,0.44	0.214
AT1G13780	AT1G13780	1	+	4724772	4725937	4724772	4725708	4725796	4725937	0,0,1,0	0,0,0,24	0,0,0	0,0,11	202	114	NA,NA,1.0,0.0	NA,NA,0.0	0.5
AT2G01260	AT2G01260	2	-	136169	136851	136169	136255	136622	136851	36,0,0,0	8,0,0,0	0,0,0	4,17,15	481	114	0.516,NA,NA,NA	0.0,0.0,0.0	0.516
AT1G50410	AT1G50410	1	+	18676287	18677177	18676287	18676869	18676967	18677177	0,8,7,12	6,13,6,0	0,10,0	0,12,6	212	114	0.0,0.249,0.386,1.0	NA,0.309,0.0	0.254
AT5G25560	AT5G25560	5	+	8897796	8898983	8897796	8898083	8898180	8898983	10,47,61,43	9,15,0,0	29,48,0	0,0,0	211	114	0.375,0.629,1.0,1.0	1.0,1.0,NA	-0.249
AT1G27180	AT1G27180	1	+	9440923	9443016	9440923	9441777	9441866	9443016	0,1,0,12	0,4,0,0	0,0,0	0,0,4	203	114	NA,0.123,NA,1.0	NA,NA,0.0	0.561
AT1G28960	NUDX15	1	-	10109925	10110359	10109925	10110022	10110161	10110359	78,0,29,22	9,18,12,6	4,0,1	0,1,23	253	114	0.796,0.0,0.521,0.623	1.0,0.0,0.019	0.145
AT2G47850	AT2G47850	2	+	19596132	19596664	19596132	19596272	19596601	19596664	22,21,23,0	54,53,49,60	10,0,15	21,19,1	443	114	0.095,0.093,0.108,0.0	0.109,0.0,0.794	-0.227
AT1G63855	AT1G63855	1	-	23699834	23700331	23699834	23700108	23700280	23700331	1,2,0,0	8,46,4,8	19,0,0	5,17,0	286	114	0.047,0.017,0.0,0.0	0.602,0.0,NA	-0.285
AT1G55110	IDD7	1	-	20562408	20563269	20562408	20562629	20563085	20563269	0,20,0,0	0,0,0,0	0,0,0	1,1,0	570	114	NA,1.0,NA,NA	0.0,0.0,NA	1
AT1G22970	AT1G22970	1	-	8131653	8132039	8131653	8131863	8131945	8132039	15,22,18,32	108,86,37,63	10,0,0	86,23,27	196	114	0.075,0.13,0.221,0.228	0.063,0.0,0.0	0.143
AT1G03920	AT1G03920	1	+	1001115	1001747	1001115	1001301	1001435	1001747	5,1,0,0	17,0,0,0	13,0,0	1,0,0	248	114	0.119,1.0,NA,NA	0.857,NA,NA	-0.297
AT1G03920	AT1G03920	1	+	1001435	1002067	1001435	1001747	1001808	1002067	5,0,0,0	3,0,0,0	9,0,0	4,2,0	175	114	0.521,NA,NA,NA	0.594,0.0,NA	0.224
AT2G44480	BGLU17	2	+	18360031	18360366	18360031	18360101	18360307	18360366	0,0,1,0	0,0,0,12	0,6,0	0,33,30	320	114	NA,NA,1.0,0.0	NA,0.061,0.0	0.47
AT1G59520	CW7	1	+	21865248	21865889	21865248	21865371	21865662	21865889	29,0,11,1	19,46,30,16	0,0,0	21,10,16	405	114	0.301,0.0,0.094,0.017	0.0,0.0,0.0	0.103
AT1G59520	CW7	1	+	21865248	21865889	21865248	21865371	21865767	21865889	40,65,41,39	5,22,10,2	2,12,31	0,0,0	510	114	0.641,0.398,0.478,0.813	1.0,1.0,1.0	-0.417
AT1G73130	AT1G73130	1	+	27499034	27499559	27499034	27499191	27499455	27499559	0,76,8,0	0,0,0,0	13,21,0	0,0,3	378	114	NA,1.0,1.0,NA	1.0,1.0,0.0	0.333
AT1G31360	RECQL2	1	+	11236210	11236723	11236210	11236318	11236405	11236723	5,23,19,0	8,11,18,18	22,7,3	24,0,4	201	114	0.262,0.543,0.374,0.0	0.342,1.0,0.298	-0.252
AT1G31360	RECQL2	1	+	11236210	11236723	11236210	11236318	11236644	11236723	36,36,27,0	5,0,2,13	30,7,3	0,0,0	440	114	0.651,1.0,0.778,0.0	1.0,1.0,1.0	-0.393
AT3G25690	CHUP1	3	+	9353009	9354157	9353009	9353071	9353915	9354157	0,3,13,3	4,0,0,0	1,0,0	0,9,0	958	114	0.0,1.0,1.0,1.0	1.0,0.0,NA	0.25
AT3G25690	CHUP1	3	+	9353009	9354157	9353009	9353071	9354076	9354157	12,12,13,3	0,1,0,9	1,5,0	0,0,0	1119	114	1.0,0.55,1.0,0.033	1.0,1.0,NA	-0.354
AT1G16560	AT1G16560	1	+	5668392	5668709	5668392	5668464	5668572	5668709	0,0,0,18	0,0,0,4	0,0,11	0,3,0	222	114	NA,NA,NA,0.698	NA,0.0,1.0	0.198
AT1G16560	AT1G16560	1	+	5668572	5669039	5668572	5668739	5668918	5669039	0,0,8,21	0,0,0,11	0,0,28	4,1,0	293	114	NA,NA,1.0,0.426	0.0,0.0,1.0	0.38
AT1G25550	AT1G25550	1	+	8977522	8978305	8977522	8977599	8977684	8978305	0,0,3,8	0,0,24,17	3,28,0	17,5,0	199	114	NA,NA,0.067,0.212	0.092,0.762,NA	-0.287
AT1G05750	PDE247	1	+	1721508	1724734	1721508	1723343	1723856	1724734	5,28,34,7	0,0,0,3	26,0,0	0,0,0	627	114	1.0,1.0,1.0,0.298	1.0,NA,NA	-0.175
AT1G51300	AT1G51300	1	-	19014254	19014725	19014254	19014533	19014631	19014725	0,0,0,17	0,12,0,0	0,0,0	0,0,18	212	114	NA,0.0,NA,1.0	NA,NA,0.0	0.5
AT1G43770	AT1G43770	1	+	16549672	16550108	16549672	16549897	16549980	16550108	5,0,11,6	0,12,0,20	2,2,0	0,0,11	197	114	1.0,0.0,1.0,0.148	1.0,1.0,0.0	-0.13
AT1G73470	AT1G73470	1	+	27625115	27625485	27625115	27625294	27625406	27625485	10,0,4,6	0,46,6,0	8,0,12	11,6,2	226	114	1.0,0.0,0.252,1.0	0.268,0.0,0.752	0.223
AT1G09910	AT1G09910	1	-	3223733	3224541	3223733	3223831	3224378	3224541	23,18,11,18	2,0,0,2	77,0,14	0,3,0	661	114	0.665,1.0,1.0,0.608	1.0,0.0,1.0	0.152
AT1G14970	AT1G14970	1	-	5164277	5165139	5164277	5164347	5164536	5165139	25,20,4,1	0,20,11,9	9,25,9	10,0,0	303	114	1.0,0.273,0.12,0.04	0.253,1.0,1.0	-0.393
AT5G53620	AT5G53620	5	+	21780946	21781342	21780946	21781075	21781160	21781342	0,19,40,0	14,7,0,0	1,4,35	8,4,4	199	114	0.0,0.609,1.0,NA	0.067,0.364,0.834	0.115
AT1G02670	AT1G02670	1	+	576849	577592	576849	576912	576993	577592	0,0,0,19	0,0,9,5	0,30,0	0,0,0	195	114	NA,NA,0.0,0.69	NA,1.0,NA	-0.655
AT1G02670	AT1G02670	1	+	579878	580130	579878	579967	580049	580130	0,23,18,14	1,14,10,0	0,24,13	1,1,0	196	114	0.0,0.489,0.511,1.0	0.0,0.933,1.0	-0.144
AT1G72880	AT1G72880	1	-	27425635	27426215	27425635	27425981	27426074	27426215	27,40,12,7	0,0,0,1	4,23,43	6,3,12	207	114	1.0,1.0,1.0,0.794	0.269,0.809,0.664	0.368
AT5G40280	ERA1	5	+	16102637	16102870	16102637	16102720	16102816	16102870	0,2,18,4	11,52,17,22	5,0,0	63,65,36	210	114	0.0,0.02,0.365,0.09	0.041,0.0,0.0	0.105
AT1G32200	ATS1	1	-	11601670	11602357	11601670	11602114	11602208	11602357	0,0,14,16	8,30,27,39	3,12,17	6,14,11	208	114	0.0,0.0,0.221,0.184	0.215,0.32,0.459	-0.23
AT1G80060	AT1G80060	1	-	30114448	30116554	30114448	30116222	30116297	30116554	14,6,31,23	0,0,3,5	8,9,0	0,0,0	189	114	1.0,1.0,0.862,0.735	1.0,1.0,NA	-0.101
AT1G49880	Erv1	1	+	18465635	18466085	18465635	18465713	18465808	18466085	1,0,4,0	12,7,10,21	7,34,11	26,33,13	209	114	0.043,0.0,0.179,0.0	0.128,0.36,0.316	-0.213
AT5G66005	AT5G66005	5	-	26398555	26398817	26398555	26398640	26398726	26398817	0,0,1,7	21,16,41,0	0,10,8	26,13,33	200	114	0.0,0.0,0.014,1.0	0.0,0.305,0.121	0.112
AT5G66005	AT5G66005	5	-	26398555	26399001	26398555	26398817	26398909	26399001	0,0,4,1	2,6,2,0	0,0,0	0,0,15	206	114	0.0,0.0,0.525,1.0	NA,NA,0.0	0.381
AT5G66005	AT5G66005	5	-	26398726	26399001	26398726	26398814	26398909	26399001	0,0,4,1	0,0,0,0	0,0,0	0,0,8	209	114	NA,NA,1.0,1.0	NA,NA,0.0	1
AT5G66005	AT5G66005	5	-	26398555	26399001	26398555	26398817	26398913	26399001	0,2,4,1	13,25,28,0	0,0,0	15,0,12	210	114	0.0,0.042,0.072,1.0	0.0,NA,0.0	0.278
AT5G66005	AT5G66005	5	-	26398726	26399001	26398726	26398814	26398913	26399001	0,2,4,1	0,0,13,1	0,0,0	0,9,0	213	114	NA,1.0,0.141,0.349	NA,0.0,NA	0.497
AT5G01770	RAPTOR2	5	-	294960	295237	294960	295042	295151	295237	0,4,0,17	16,30,1,0	15,0,0	25,4,0	223	114	0.0,0.064,0.0,1.0	0.235,0.0,NA	0.149
AT1G04945	AT1G04945	1	+	1402066	1403103	1402066	1402520	1402622	1403103	40,59,63,57	22,5,1,0	65,31,0	0,0,0	216	114	0.49,0.862,0.971,1.0	1.0,1.0,NA	-0.169
AT1G10900	AT1G10900	1	-	3636405	3637250	3636405	3636514	3636997	3637250	39,3,45,12	0,0,0,0	0,0,0	1,1,0	597	114	1.0,1.0,1.0,1.0	0.0,0.0,NA	1
AT1G10900	AT1G10900	1	-	3636405	3637250	3636405	3636514	3637022	3637250	39,3,45,12	11,13,10,25	0,0,0	12,22,25	622	114	0.394,0.041,0.452,0.081	0.0,0.0,0.0	0.242
AT1G27460	NPGR1	1	+	9535621	9537006	9535621	9536793	9536861	9537006	28,0,10,0	35,45,27,35	3,0,0	41,45,25	182	114	0.334,0.0,0.188,0.0	0.044,0.0,0.0	0.116
AT4G32000	AT4G32000	4	-	15475757	15476257	15475757	15475966	15476095	15476257	0,0,0,2	0,0,0,0	0,0,0	26,0,0	243	114	NA,NA,NA,1.0	0.0,NA,NA	1
AT4G32000	AT4G32000	4	-	15475757	15476257	15475757	15475969	15476095	15476257	0,0,0,2	0,0,0,0	0,0,0	5,9,0	240	114	NA,NA,NA,1.0	0.0,0.0,NA	1
AT1G80820	CCR2	1	+	30371331	30372799	30371331	30371684	30372273	30372799	0,3,21,54	0,0,0,24	47,3,0	40,8,15	703	114	NA,1.0,1.0,0.267	0.16,0.057,0.0	0.683
AT1G34160	AT1G34160	1	+	12441243	12442828	12441243	12441574	12441680	12442828	0,0,9,15	3,0,5,0	9,9,14	0,0,0	220	114	0.0,NA,0.483,1.0	1.0,1.0,1.0	-0.506
AT5G05700	ATE1	5	-	1715063	1715345	1715063	1715214	1715306	1715345	0,3,0,0	20,0,27,15	0,0,0	6,12,4	206	114	0.0,1.0,0.0,0.0	0.0,0.0,0.0	0.25
AT1G70920	HB18	1	+	26735893	26736492	26735893	26736201	26736289	26736492	0,0,0,0	2,4,3,0	0,0,3	1,12,2	202	114	0.0,0.0,0.0,NA	0.0,0.0,0.458	-0.153
AT5G65140	TPPJ	5	-	26020035	26020350	26020035	26020128	26020279	26020350	0,0,24,8	34,22,10,0	0,0,1	4,2,35	265	114	0.0,0.0,0.508,1.0	0.0,0.0,0.012	0.373
AT1G35340	AT1G35340	1	+	12977676	12978148	12977676	12978013	12978079	12978148	0,14,28,1	9,27,19,13	7,6,0	39,45,24	180	114	0.0,0.247,0.483,0.046	0.102,0.078,0.0	0.134
AT1G35340	AT1G35340	1	+	12978079	12978355	12978079	12978148	12978235	12978355	0,16,11,0	7,20,31,16	0,3,0	62,57,29	201	114	0.0,0.312,0.168,0.0	0.0,0.029,0.0	0.11
AT1G35340	AT1G35340	1	+	12978940	12979405	12978940	12979078	12979263	12979405	0,2,29,0	9,40,15,20	0,0,0	53,16,14	299	114	0.0,0.019,0.424,0.0	0.0,0.0,0.0	0.111
AT4G02640	BZO2H1	4	+	1155592	1156350	1155592	1155942	1156063	1156350	34,52,0,8	28,22,31,2	8,0,15	24,81,57	235	114	0.371,0.534,0.0,0.66	0.139,0.0,0.113	0.307
AT1G17410	AT1G17410	1	-	5968776	5969165	5968776	5968886	5969057	5969165	0,0,15,14	0,82,25,15	0,0,0	35,45,9	285	114	NA,0.0,0.194,0.272	0.0,0.0,0.0	0.155
AT5G24318	AT5G24318	5	-	8282403	8283752	8282403	8282698	8282775	8283752	4,0,2,0	0,0,0,0	3,0,0	0,8,0	191	114	1.0,NA,1.0,NA	1.0,0.0,NA	0.5
AT1G65280	AT1G65280	1	+	24245121	24245893	24245121	24245407	24245488	24245893	0,13,15,0	34,21,17,23	18,0,45	20,23,2	195	114	0.0,0.266,0.34,0.0	0.345,0.0,0.929	-0.273
AT1G08070	OTP82	1	-	2514149	2516620	2514149	2516314	2516394	2516620	0,6,1,3	10,0,0,0	11,1,0	9,3,0	194	114	0.0,1.0,1.0,1.0	0.418,0.164,NA	0.459
AT5G55100	AT5G55100	5	-	22361034	22362768	22361034	22361296	22361419	22362768	0,33,0,11	0,17,0,0	4,19,0	13,1,8	237	114	NA,0.483,NA,1.0	0.129,0.901,0.0	0.398
AT5G55100	AT5G55100	5	-	22362891	22364235	22362891	22363626	22363849	22364235	0,0,25,20	7,0,4,0	27,20,0	0,0,0	337	114	0.0,NA,0.679,1.0	1.0,1.0,NA	-0.44
AT5G55100	AT5G55100	5	-	22362891	22364235	22362891	22363626	22364074	22364235	0,0,51,42	0,13,16,0	33,28,0	0,9,0	562	114	NA,0.0,0.393,1.0	1.0,0.387,NA	-0.229
AT5G55100	AT5G55100	5	-	22362891	22364235	22362891	22363935	22364074	22364235	0,0,30,22	17,0,0,0	6,11,0	0,0,0	253	114	0.0,NA,1.0,1.0	1.0,1.0,NA	-0.333
AT3G54500	AT3G54500	3	-	20177407	20178064	20177407	20177690	20177934	20178064	1,26,0,0	15,13,28,0	0,0,4	24,12,31	358	114	0.021,0.389,0.0,NA	0.0,0.0,0.039	0.124
AT3G54500	AT3G54500	3	-	20177934	20178491	20177934	20178064	20178157	20178491	0,0,1,0	26,39,6,0	1,0,4	0,6,24	207	114	0.0,0.0,0.084,NA	1.0,0.0,0.084	-0.333
AT3G54500	AT3G54500	3	-	20177934	20178491	20177934	20178064	20178160	20178491	3,0,1,0	0,9,3,0	1,0,4	0,0,0	210	114	1.0,0.0,0.153,NA	1.0,NA,1.0	-0.616
AT3G54500	AT3G54500	3	-	20178713	20179027	20178713	20178804	20178940	20179027	0,1,12,0	0,0,0,0	3,0,4	2,3,0	250	114	NA,1.0,1.0,NA	0.406,0.0,1.0	0.531
AT3G45040	AT3G45040	3	-	16472537	16473152	16472537	16473015	16473100	16473152	1,23,5,51	32,22,40,47	31,0,0	47,54,82	199	114	0.018,0.375,0.067,0.383	0.274,0.0,0.0	0.119
AT2G17150	AT2G17150	2	-	7469301	7470694	7469301	7469349	7469699	7470694	0,0,25,0	0,0,0,0	3,0,0	0,2,0	464	114	NA,NA,1.0,NA	1.0,0.0,NA	0.5
AT5G56650	ILL1	5	+	22931882	22932822	22931882	22932005	22932089	22932822	27,6,22,0	53,47,20,31	9,15,32	48,17,25	198	114	0.227,0.068,0.388,0.0	0.097,0.337,0.424	-0.115
AT1G27370	SPL10	1	-	9505114	9505966	9505114	9505608	9505717	9505966	1,0,0,0	4,11,13,4	0,0,2	13,0,0	223	114	0.113,0.0,0.0,0.0	0.0,NA,1.0	-0.472
AT1G27370	SPL10	1	-	9506332	9508542	9506332	9507023	9508146	9508542	0,0,4,25	11,9,0,0	43,0,45	0,0,0	1237	114	0.0,0.0,1.0,1.0	1.0,NA,1.0	-0.5
AT3G14830	AT3G14830	3	+	4982911	4983955	4982911	4983174	4983298	4983955	0,2,8,3	0,29,6,11	0,0,16	25,13,33	238	114	NA,0.032,0.39,0.116	0.0,0.0,0.188	0.117
AT1G71410	AT1G71410	1	-	26912725	26913961	26912725	26912748	26912877	26913961	0,9,10,14	0,0,0,14	19,34,30	0,0,0	243	114	NA,1.0,1.0,0.319	1.0,1.0,1.0	-0.227
AT5G64520	XRCC2	5	+	25789986	25790540	25789986	25790090	25790175	25790540	16,44,15,33	7,15,2,18	20,20,19	1,0,0	199	114	0.567,0.627,0.811,0.512	0.92,1.0,1.0	-0.344
AT5G64520	XRCC2	5	+	25789986	25790540	25789986	25790090	25790218	25790540	22,52,24,37	4,22,3,6	24,20,24	0,1,8	242	114	0.722,0.527,0.79,0.744	1.0,0.904,0.586	-0.134
AT3G26922	AT3G26922	3	+	9922981	9924725	9922981	9924064	9924165	9924725	0,0,0,12	0,0,0,0	14,0,0	0,4,0	215	114	NA,NA,NA,1.0	1.0,0.0,NA	0.5
AT3G52340	SPP2	3	+	19406852	19407471	19406852	19407016	19407406	19407471	2,60,63,25	0,0,0,0	36,0,109	5,0,0	504	114	1.0,1.0,1.0,1.0	0.62,NA,1.0	0.19
AT3G52340	SPP2	3	+	19406852	19407471	19406852	19407119	19407406	19407471	2,60,62,25	0,6,2,3	36,0,105	0,7,0	401	114	1.0,0.74,0.898,0.703	1.0,0.0,1.0	0.169
AT3G20270	AT3G20270	3	+	7068129	7068500	7068129	7068281	7068363	7068500	9,0,0,0	0,32,6,11	0,0,0	0,0,13	196	114	1.0,0.0,0.0,0.0	NA,NA,0.0	0.25
AT3G20270	AT3G20270	3	+	7068363	7069394	7068363	7068500	7068574	7069394	12,0,0,0	0,23,10,9	0,0,0	0,0,5	188	114	1.0,0.0,0.0,0.0	NA,NA,0.0	0.25
AT1G80170	AT1G80170	1	-	30154008	30154317	30154008	30154125	30154208	30154317	0,1,14,0	2,60,0,4	0,0,0	24,0,0	197	114	0.0,0.01,1.0,0.0	0.0,NA,NA	0.253
AT1G17930	AT1G17930	1	-	6168375	6168845	6168375	6168454	6168729	6168845	0,14,0,0	0,1,5,8	24,0,0	15,12,16	389	114	NA,0.804,0.0,0.0	0.319,0.0,0.0	0.162
AT1G10910	EMB3103	1	+	3643453	3644187	3643453	3643582	3643731	3644187	0,0,9,14	33,30,29,15	0,16,6	0,11,0	263	114	0.0,0.0,0.119,0.288	NA,0.387,1.0	-0.592
AT4G12020	WRKY19	4	+	7208343	7208563	7208343	7208416	7208515	7208563	8,0,0,0	0,11,14,19	0,0,0	0,19,0	213	114	1.0,0.0,0.0,0.0	NA,0.0,NA	0.25
AT1G63810	AT1G63810	1	-	23675389	23675949	23675389	23675568	23675797	23675949	0,20,2,0	0,0,0,1	3,0,0	0,0,3	343	114	NA,1.0,1.0,0.0	1.0,NA,0.0	0.167
AT3G26932	DRB3	3	-	9931468	9932249	9931468	9931714	9931841	9932249	48,21,194,81	7,35,31,10	54,4,39	0,0,22	241	114	0.764,0.221,0.747,0.793	1.0,1.0,0.456	-0.187
AT1G54440	AT1G54440	1	+	20326797	20327518	20326797	20326956	20327359	20327518	0,39,49,0	18,44,17,6	0,0,0	11,13,6	517	114	0.0,0.163,0.389,0.0	0.0,0.0,0.0	0.138
AT5G27730	AT5G27730	5	+	9820535	9820831	9820535	9820673	9820749	9820831	0,21,17,29	4,3,12,2	2,0,37	9,13,16	190	114	0.0,0.808,0.459,0.897	0.118,0.0,0.581	0.308
AT5G27730	AT5G27730	5	+	9822142	9822400	9822142	9822224	9822308	9822400	0,17,0,1	4,13,1,0	0,0,0	9,4,7	198	114	0.0,0.43,0.0,1.0	0.0,0.0,0.0	0.357
AT5G27730	AT5G27730	5	+	9822308	9822638	9822308	9822400	9822494	9822638	0,2,17,10	7,15,6,30	0,0,0	10,6,9	208	114	0.0,0.068,0.608,0.154	0.0,0.0,0.0	0.207
AT1G67792	AT1G67792	1	+	25417377	25420252	25417377	25418000	25418097	25420252	0,45,0,22	12,14,9,0	0,0,14	13,19,9	211	114	0.0,0.635,0.0,1.0	0.0,0.0,0.457	0.256
AT1G67792	AT1G67792	1	+	25417377	25420252	25417377	25419294	25419490	25420252	0,20,9,17	14,4,4,3	0,0,14	0,0,0	310	114	0.0,0.648,0.453,0.676	NA,NA,1.0	-0.556
AT1G63480	AT1G63480	1	-	23541846	23542221	23541846	23541908	23542008	23542221	46,31,37,26	0,18,2,0	38,25,49	0,0,0	214	114	1.0,0.478,0.908,1.0	1.0,1.0,1.0	-0.153
AT5G43650	BHLH92	5	-	17533129	17533909	17533129	17533411	17533618	17533909	0,34,4,27	0,0,0,33	51,5,13	144,32,9	321	114	NA,1.0,1.0,0.225	0.112,0.053,0.339	0.574
AT2G38185	APD1	2	+	16000144	16000583	16000144	16000377	16000476	16000583	0,21,8,22	10,9,10,0	13,0,0	0,0,0	213	114	0.0,0.555,0.3,1.0	1.0,NA,NA	-0.536
AT1G78810	AT1G78810	1	-	29628300	29628756	29628300	29628545	29628635	29628756	0,1,9,19	0,0,0,0	5,0,0	3,0,0	204	114	NA,1.0,1.0,1.0	0.482,NA,NA	0.518
AT3G51950	AT3G51950	3	-	19279733	19281037	19279733	19280646	19280944	19281037	9,23,76,27	16,36,16,17	28,0,0	30,18,9	412	114	0.135,0.15,0.568,0.305	0.205,0.0,0.0	0.221
AT1G13860	QUL1	1	-	4743308	4743903	4743308	4743523	4743668	4743903	0,4,0,1	4,13,0,4	0,1,0	0,0,0	259	114	0.0,0.119,NA,0.099	NA,1.0,NA	-0.927
AT4G10360	AT4G10360	4	+	6420283	6420768	6420283	6420549	6420635	6420768	0,0,3,7	0,0,0,0	2,0,11	0,0,12	200	114	NA,NA,1.0,1.0	1.0,NA,0.343	0.329
AT5G40530	AT5G40530	5	+	16235698	16235927	16235698	16235813	16235882	16235927	0,0,4,9	84,132,56,85	50,32,27	101,45,49	183	114	0.0,0.0,0.043,0.062	0.236,0.307,0.256	-0.24
AT1G25277	AT1G25277	1	+	8862208	8862797	8862208	8862256	8862519	8862797	0,0,0,0	0,0,10,0	8,48,0	6,13,5	377	114	NA,NA,0.0,NA	0.287,0.528,0.0	-0.272
AT2G42835	AT2G42835	2	-	17824325	17824842	17824325	17824500	17824580	17824842	0,21,0,0	0,0,0,0	0,0,1	1,0,0	194	114	NA,1.0,NA,NA	0.0,NA,1.0	0.5
AT1G27900	AT1G27900	1	-	9716178	9716607	9716178	9716339	9716537	9716607	0,0,0,12	12,18,0,9	0,0,0	2,0,25	312	114	0.0,0.0,NA,0.328	0.0,NA,0.0	0.109
AT3G07760	AT3G07760	3	+	2476714	2477733	2476714	2476776	2476885	2477733	5,14,9,0	0,0,0,0	0,0,0	4,0,0	223	114	1.0,1.0,1.0,NA	0.0,NA,NA	1
AT1G29170	WAVE2	1	-	10190529	10190839	10190529	10190646	10190746	10190839	0,7,21,14	13,45,44,27	26,0,19	6,41,12	214	114	0.0,0.077,0.203,0.216	0.698,0.0,0.458	-0.261
AT1G27630	CYCT1	1	+	9611548	9612671	9611548	9611876	9612589	9612671	100128194182	34,8,13,18	112,123,13	22,59,5	827	114	0.288,0.688,0.673,0.582	0.412,0.223,0.264	0.258
AT1G27630	CYCT1	1	+	9611548	9612671	9611548	9612429	9612589	9612671	16,47,54,32	16,0,24,9	24,31,0	18,8,6	274	114	0.294,1.0,0.484,0.597	0.357,0.617,0.0	0.269
AT3G14550	GGPS3	3	-	4886377	4887487	4886377	4887054	4887151	4887487	0,9,0,2	4,0,0,0	1,18,14	0,0,0	211	114	0.0,1.0,NA,1.0	1.0,1.0,1.0	-0.333
AT1G10990	AT1G10990	1	-	3670242	3671191	3670242	3670901	3670979	3671191	0,30,15,7	14,0,15,7	3,12,23	15,0,0	192	114	0.0,1.0,0.373,0.373	0.106,1.0,1.0	-0.265
AT3G01860	AT3G01860	3	+	302471	303836	302471	303046	303752	303836	1,0,5,0	7,9,0,0	52,7,1	11,27,8	820	114	0.019,0.0,1.0,NA	0.397,0.035,0.017	0.19
AT1G77530	AT1G77530	1	+	29136571	29137041	29136571	29136882	29136976	29137041	19,20,0,1	9,2,1,0	13,0,0	0,0,0	208	114	0.536,0.846,0.0,1.0	1.0,NA,NA	-0.404
AT1G69020	AT1G69020	1	-	25946290	25946513	25946290	25946342	25946438	25946513	0,0,0,8	0,8,0,0	29,0,0	0,0,0	210	114	NA,0.0,NA,1.0	1.0,NA,NA	-0.5
AT5G60590	AT5G60590	5	+	24357702	24358248	24357702	24357878	24357944	24358248	1,3,15,2	0,6,0,0	0,0,0	0,5,11	180	114	1.0,0.241,1.0,1.0	NA,0.0,0.0	0.81
AT5G60590	AT5G60590	5	+	24357702	24358248	24357702	24357878	24357956	24358248	0,3,15,2	16,59,12,7	0,0,0	38,37,9	192	114	0.0,0.029,0.426,0.145	0.0,0.0,0.0	0.15
AT5G51180	AT5G51180	5	+	20796949	20797496	20796949	20797188	20797304	20797496	37,44,25,51	0,11,0,0	10,18,7	6,17,0	230	114	1.0,0.665,1.0,1.0	0.452,0.344,1.0	0.318
AT3G22190	IQD5	3	-	7833428	7834135	7833428	7833556	7833784	7834135	8,3,8,29	14,13,9,5	33,0,0	45,5,9	342	114	0.16,0.071,0.229,0.659	0.196,0.0,0.0	0.214
AT1G53570	MAP3KA	1	+	19990314	19991113	19990314	19990400	19990477	19991113	0,0,0,0	0,12,7,17	5,0,5	47,0,16	191	114	NA,0.0,0.0,0.0	0.06,NA,0.157	-0.108
AT5G49580	AT5G49580	5	-	20124454	20124834	20124454	20124541	20124672	20124834	0,0,0,0	2,9,4,27	0,0,37	20,42,16	245	114	0.0,0.0,0.0,0.0	0.0,0.0,0.518	-0.173
AT5G63700	AT5G63700	5	-	25494356	25494637	25494356	25494407	25494577	25494637	0,9,24,1	64,104,88,15	16,6,52	60,44,49	284	114	0.0,0.034,0.099,0.026	0.097,0.052,0.299	-0.11
AT3G03970	AT3G03970	3	-	1028736	1030677	1028736	1029910	1030433	1030677	42,68,8,0	0,0,3,0	8,0,23	2,10,9	637	114	1.0,1.0,0.323,NA	0.417,0.0,0.314	0.531
AT3G03970	AT3G03970	3	-	1028736	1030677	1028736	1029910	1030477	1030677	56,68,8,3	8,11,0,0	9,1,24	4,5,16	681	114	0.54,0.509,1.0,1.0	0.274,0.032,0.201	0.593
AT5G64460	AT5G64460	5	-	25775305	25775568	25775305	25775354	25775477	25775568	8,0,0,0	0,2,0,0	0,0,8	0,0,0	237	114	1.0,0.0,NA,NA	NA,NA,1.0	-0.5
AT5G57100	AT5G57100	5	-	23106947	23107383	23106947	23107118	23107216	23107383	0,27,11,8	61,62,33,9	1,0,13	37,57,63	212	114	0.0,0.19,0.152,0.323	0.014,0.0,0.1	0.128
AT1G02120	VAD1	1	+	398904	399110	398904	398966	399067	399110	0,6,0,5	11,5,16,32	12,0,10	0,14,17	215	114	0.0,0.389,0.0,0.077	1.0,0.0,0.238	-0.296
AT5G65070	MAF4	5	+	25995197	25995716	25995197	25995297	25995424	25995716	0,0,1,0	0,9,0,5	0,5,0	0,3,0	241	114	NA,0.0,1.0,0.0	NA,0.441,NA	-0.108
AT5G64360	EIP9	5	-	25736244	25736890	25736244	25736550	25736688	25736890	30,0,9,0	26,7,10,3	31,5,0	0,5,0	252	114	0.343,0.0,0.289,0.0	1.0,0.311,NA	-0.497
AT5G13920	AT5G13920	5	-	4485625	4486908	4485625	4486490	4486580	4486908	0,0,0,0	19,12,0,12	0,0,15	8,12,0	204	114	0.0,0.0,NA,0.0	0.0,0.0,1.0	-0.333
AT3G02460	AT3G02460	3	+	507269	507616	507269	507467	507556	507616	14,0,7,0	3,28,7,7	0,0,0	12,15,28	203	114	0.724,0.0,0.36,0.0	0.0,0.0,0.0	0.271
AT3G10390	FLD	3	+	3232028	3232531	3232028	3232222	3232295	3232531	27,0,13,34	0,22,46,12	12,0,0	16,21,0	187	114	1.0,0.0,0.147,0.633	0.314,0.0,NA	0.288
AT5G42690	AT5G42690	5	-	17118825	17119114	17118825	17118942	17119030	17119114	0,6,0,0	0,0,4,0	0,0,0	0,9,1	202	114	NA,1.0,0.0,NA	NA,0.0,0.0	0.5
AT5G67520	APK4	5	+	26940311	26940578	26940311	26940396	26940531	26940578	0,14,0,0	0,0,0,4	0,0,0	23,0,0	249	114	NA,1.0,NA,0.0	0.0,NA,NA	0.5
AT5G06690	WCRKC1	5	-	2060442	2061047	2060442	2060749	2060871	2061047	0,0,26,0	7,0,9,6	9,0,0	1,0,0	236	114	0.0,NA,0.583,0.0	0.813,NA,NA	-0.619
AT5G06690	WCRKC1	5	-	2060871	2061047	2060871	2060889	2060980	2061047	0,0,8,0	7,0,13,6	7,0,0	1,0,0	205	114	0.0,NA,0.255,0.0	0.796,NA,NA	-0.711
AT2G40410	AtCaN2	2	+	16874371	16874871	16874371	16874616	16874711	16874871	4,17,6,4	28,14,24,7	0,1,2	45,26,51	209	114	0.072,0.398,0.12,0.238	0.0,0.021,0.021	0.193
AT5G64390	HEN4	5	+	25746564	25748575	25746564	25746676	25747215	25748575	51,57,23,23	34,6,6,0	1,0,49	19,10,28	653	114	0.208,0.624,0.401,1.0	0.009,0.0,0.234	0.477
AT4G26520	FBA7	4	+	13389825	13390604	13389825	13390184	13390529	13390604	16,0,1,20	0,0,4,1	0,13,0	0,0,0	459	114	1.0,NA,0.058,0.832	NA,1.0,NA	-0.37
AT5G60430	AT5G60430	5	+	24301548	24302640	24301548	24301824	24302238	24302640	0,0,24,29	0,9,8,0	0,37,0	0,0,0	528	114	NA,0.0,0.393,1.0	NA,1.0,NA	-0.536
AT1G17590	NF-YA8	1	-	6051701	6052619	6051701	6052052	6052408	6052619	62,0,19,0	6,0,3,13	20,0,0	1,0,0	470	114	0.715,NA,0.606,0.0	0.829,NA,NA	-0.389
AT5G61120	AT5G61120	5	-	24582662	24583006	24582662	24582808	24582881	24583006	0,0,7,0	13,2,34,0	15,0,14	0,29,0	187	114	0.0,0.0,0.112,NA	1.0,0.0,1.0	-0.629
AT5G43730	AT5G43730	5	+	17563866	17564434	17563866	17563961	17564095	17564434	0,0,0,3	3,0,0,0	0,0,0	8,0,0	248	114	0.0,NA,NA,1.0	0.0,NA,NA	0.5
AT4G35180	LHT7	4	-	16737834	16739223	16737834	16739002	16739091	16739223	0,0,0,1	0,0,3,36	11,0,23	65,52,7	203	114	NA,NA,0.0,0.015	0.087,0.0,0.649	-0.238
AT3G18535	AT3G18535	3	-	6376451	6377625	6376451	6376695	6376943	6377625	0,0,1,9	8,4,7,0	0,0,0	1,1,0	362	114	0.0,0.0,0.043,1.0	0.0,0.0,NA	0.261
AT3G18535	AT3G18535	3	-	6376451	6377625	6376451	6376709	6376943	6377625	0,0,1,9	0,0,0,8	0,0,0	0,5,2	348	114	NA,NA,1.0,0.269	NA,0.0,0.0	0.635
AT1G71200	AT1G71200	1	-	26835199	26836936	26835199	26836065	26836612	26836936	0,0,0,0	0,0,20,0	1,0,0	0,0,0	661	114	NA,NA,0.0,NA	1.0,NA,NA	-1
AT1G71200	AT1G71200	1	-	26837020	26837991	26837020	26837235	26837766	26837991	0,0,16,0	0,0,3,0	2,0,0	0,0,0	645	114	NA,NA,0.485,NA	1.0,NA,NA	-0.515
AT5G61910	AT5G61910	5	-	24861062	24862336	24861062	24861815	24861911	24862336	0,43,49,14	0,0,0,6	21,9,52	0,0,0	210	114	NA,1.0,1.0,0.559	1.0,1.0,1.0	-0.147
AT5G03190	CPUORF47	5	+	758373	760382	758373	758660	758842	760382	44,76,47,38	8,0,5,0	83,14,39	0,0,0	296	114	0.679,1.0,0.784,1.0	1.0,1.0,1.0	-0.134
AT5G52070	AT5G52070	5	+	21162095	21163968	21162095	21162208	21163578	21163968	0,0,35,0	0,1,21,2	53,0,0	5,8,16	1484	114	NA,0.0,0.114,0.0	0.449,0.0,0.0	-0.112
AT5G52070	AT5G52070	5	+	21162095	21163968	21162095	21162208	21163726	21163968	1,1,35,7	7,0,16,16	62,0,0	0,0,0	1632	114	0.01,1.0,0.133,0.03	1.0,NA,NA	-0.707
AT5G08470	PEX1	5	+	2741698	2742094	2741698	2741760	2741976	2742094	29,27,0,4	12,18,0,12	0,0,0	9,17,0	330	114	0.455,0.341,NA,0.103	0.0,0.0,NA	0.3
AT1G09840	SK41	1	-	3200035	3200403	3200035	3200103	3200182	3200403	13,31,10,7	0,0,4,0	14,21,28	0,0,0	193	114	1.0,1.0,0.596,1.0	1.0,1.0,1.0	-0.101
AT1G22980	AT1G22980	1	-	8132395	8133433	8132395	8132690	8132774	8133433	0,0,0,9	0,5,3,0	0,0,0	12,16,0	198	114	NA,0.0,0.0,1.0	0.0,0.0,NA	0.333
AT1G04750	VAMP721	1	-	1332588	1333160	1332588	1332730	1332848	1333160	0,20,9,23	0,0,0,0	9,0,0	0,0,21	232	114	NA,1.0,1.0,1.0	1.0,NA,0.0	0.5
AT1G04750	VAMP721	1	-	1332848	1333260	1332848	1333160	1333236	1333260	0,0,15,0	0,1,0,0	3,0,13	0,0,4	190	114	NA,0.0,1.0,NA	1.0,NA,0.661	-0.331
AT5G48340	AT5G48340	5	+	19591207	19592322	19591207	19591345	19591696	19592322	38,88,88,89	0,0,0,0	39,20,168	0,12,0	465	114	1.0,1.0,1.0,1.0	1.0,0.29,1.0	0.237
AT5G62950	AT5G62950	5	-	25263025	25263905	25263025	25263154	25263370	25263905	26,5,34,56	0,15,0,0	53,23,9	18,11,0	330	114	1.0,0.103,1.0,1.0	0.504,0.419,1.0	0.135
AT2G26430	RCY1	2	-	11245186	11245528	11245186	11245268	11245352	11245528	18,0,0,0	20,43,18,16	6,13,0	0,11,0	198	114	0.341,0.0,0.0,0.0	1.0,0.405,NA	-0.617
AT5G08750	AT5G08750	5	+	2851813	2853962	2851813	2852942	2853075	2853962	9,15,18,0	0,4,0,0	0,12,0	3,0,0	247	114	1.0,0.634,1.0,NA	0.0,1.0,NA	0.378
AT5G15190	AT5G15190	5	-	4932707	4933620	4932707	4933034	4933117	4933620	0,23,2,0	5,5,20,0	0,17,0	2,19,17	197	114	0.0,0.727,0.055,NA	0.0,0.341,0.0	0.147
AT3G63400	AT3G63400	3	+	23412023	23412526	23412023	23412168	23412427	23412526	0,13,31,15	7,17,3,13	31,0,0	12,2,11	373	114	0.0,0.189,0.76,0.261	0.441,0.0,0.0	0.155
AT3G63400	AT3G63400	3	+	23412023	23412526	23412023	23412168	23412446	23412526	0,13,32,17	30,24,24,12	37,0,3	19,21,0	392	114	0.0,0.136,0.279,0.292	0.362,0.0,1.0	-0.277
AT5G13660	AT5G13660	5	+	4405093	4406515	4405093	4406365	4406443	4406515	0,0,22,8	0,0,0,0	7,0,0	9,7,0	192	114	NA,NA,1.0,1.0	0.316,0.0,NA	0.842
AT5G13660	AT5G13660	5	+	4405093	4406515	4405093	4406365	4406446	4406515	0,0,22,8	0,8,5,4	7,0,0	12,0,5	195	114	NA,0.0,0.72,0.539	0.254,NA,0.0	0.293
AT2G32235	AT2G32235	2	-	13682556	13683343	13682556	13682987	13683229	13683343	0,0,0,0	0,3,0,11	5,0,0	6,0,0	356	114	NA,0.0,NA,0.0	0.211,NA,NA	-0.211
AT1G70700	TIFY7	1	+	26656237	26656478	26656237	26656320	26656392	26656478	0,31,17,0	0,0,0,4	7,25,36	0,0,0	186	114	NA,1.0,1.0,0.0	1.0,1.0,1.0	-0.333
AT1G70700	TIFY7	1	+	26656573	26657064	26656573	26656628	26656710	26657064	0,0,0,2	0,3,15,0	0,0,0	1,12,12	196	114	NA,0.0,0.0,1.0	0.0,0.0,0.0	0.333
AT5G64470	TBL12	5	+	25777050	25777963	25777050	25777300	25777434	25777963	0,1,10,34	8,26,18,22	2,0,0	27,13,50	248	114	0.0,0.017,0.203,0.415	0.033,0.0,0.0	0.148
AT5G64470	TBL12	5	+	25777050	25777963	25777050	25777300	25777457	25777963	1,2,19,42	0,10,0,13	12,6,3	11,0,17	271	114	1.0,0.078,1.0,0.576	0.315,1.0,0.069	0.202
AT5G56190	AT5G56190	5	+	22742066	22742800	22742066	22742575	22742684	22742800	11,27,26,10	0,10,17,21	13,0,26	0,30,0	223	114	1.0,0.58,0.439,0.196	1.0,0.0,1.0	-0.113
AT3G56160	AT3G56160	3	-	20837889	20838187	20837889	20837991	20838066	20838187	0,3,0,1	22,36,28,24	4,0,20	15,0,0	189	114	0.0,0.048,0.0,0.025	0.139,NA,1.0	-0.551
AT1G03905	ABCI19	1	+	993399	993951	993399	993631	993705	993951	0,0,7,16	0,3,0,0	3,7,0	6,9,11	188	114	NA,0.0,1.0,1.0	0.233,0.32,0.0	0.482
AT1G03905	ABCI19	1	+	993399	994206	993399	993631	994045	994206	0,11,12,20	0,0,0,0	12,13,8	16,23,13	528	114	NA,1.0,1.0,1.0	0.139,0.109,0.117	0.878
AT5G55550	AT5G55550	5	-	22501535	22503295	22501535	22502090	22502184	22503295	2,24,7,0	7,0,0,17	0,3,0	1,0,1	208	114	0.135,1.0,1.0,0.0	0.0,1.0,0.0	0.2
AT5G55550	AT5G55550	5	-	22502063	22503669	22502063	22503295	22503436	22503669	0,0,0,0	0,24,8,14	0,1,1	3,4,0	255	114	NA,0.0,0.0,0.0	0.0,0.101,1.0	-0.367
AT1G60640	AT1G60640	1	-	22339335	22339736	22339335	22339531	22339636	22339736	10,11,5,0	0,16,0,0	1,13,38	9,5,7	219	114	1.0,0.264,1.0,NA	0.055,0.575,0.739	0.298
AT5G58200	AT5G58200	5	+	23549881	23550143	23549881	23549903	23550031	23550143	12,12,34,40	21,20,17,5	1,0,10	17,0,5	242	114	0.212,0.22,0.485,0.79	0.027,NA,0.485	0.171
AT2G47020	AT2G47020	2	-	19320089	19320458	19320089	19320284	19320362	19320458	3,18,11,2	12,18,13,0	84,14,80	16,14,17	192	114	0.129,0.373,0.334,1.0	0.757,0.373,0.736	-0.163
AT3G54970	AT3G54970	3	-	20368499	20368853	20368499	20368645	20368767	20368853	19,46,14,15	80,20,16,29	0,0,29	46,36,22	236	114	0.103,0.526,0.297,0.2	0.0,0.0,0.389	0.152
AT1G17980	PAPS1	1	-	6190899	6191184	6190899	6191007	6191106	6191184	0,0,0,0	18,27,4,27	0,8,0	16,6,22	213	114	0.0,0.0,0.0,0.0	0.0,0.416,0.0	-0.139
AT2G28560	RAD51B	2	-	12236525	12236916	12236525	12236737	12236807	12236916	0,11,9,3	0,0,0,0	35,0,33	8,0,0	184	114	NA,1.0,1.0,1.0	0.731,NA,1.0	0.135
AT5G40710	AT5G40710	5	+	16296160	16296475	16296160	16296218	16296401	16296475	0,0,10,35	8,41,10,39	0,0,0	16,19,0	297	114	0.0,0.0,0.277,0.256	0.0,0.0,NA	0.133
AT4G38040	AT4G38040	4	+	17868803	17869542	17868803	17868961	17869029	17869542	0,17,6,0	29,50,70,71	0,12,33	61,60,36	182	114	0.0,0.176,0.051,0.0	0.0,0.111,0.365	-0.102
AT1G79790	FHY1	1	-	30017371	30017632	30017371	30017442	30017517	30017632	16,0,18,1	31,23,35,44	24,12,15	23,17,16	189	114	0.237,0.0,0.237,0.014	0.386,0.299,0.361	-0.227
AT1G79790	FHY1	1	-	30017371	30017764	30017371	30017632	30017712	30017764	0,14,1,2	29,15,56,42	5,0,30	21,35,18	194	114	0.0,0.354,0.01,0.027	0.123,0.0,0.495	-0.108
AT5G56700	AT5G56700	5	+	22941950	22943077	22941950	22942829	22942936	22943077	22,0,0,0	10,10,0,0	0,13,27	0,0,0	221	114	0.532,0.0,NA,NA	NA,1.0,1.0	-0.734
AT4G36140	AT4G36140	4	-	17103690	17104576	17103690	17103825	17103901	17104576	0,0,2,0	0,0,0,0	0,0,0	4,5,0	190	114	NA,NA,1.0,NA	0.0,0.0,NA	1
AT2G16790	AT2G16790	2	-	7284761	7284942	7284761	7284810	7284882	7284942	0,0,0,0	0,6,15,3	1,0,0	0,9,0	186	114	NA,0.0,0.0,0.0	1.0,0.0,NA	-0.5
AT5G35410	SOS2	5	+	13637328	13637720	13637328	13637445	13637663	13637720	0,8,13,7	20,7,0,19	0,0,0	11,0,40	332	114	0.0,0.282,1.0,0.112	0.0,NA,0.0	0.349
AT1G62540	FMO	1	+	23154452	23154837	23154452	23154588	23154663	23154837	0,0,6,0	0,29,9,0	0,0,0	0,9,7	189	114	NA,0.0,0.287,NA	NA,0.0,0.0	0.143
AT5G44010	AT5G44010	5	-	17707379	17707587	17707379	17707420	17707518	17707587	0,0,0,0	0,9,0,0	7,0,0	6,12,4	212	114	NA,0.0,NA,NA	0.386,0.0,0.0	-0.129
AT5G44010	AT5G44010	5	-	17708477	17708950	17708477	17708761	17708851	17708950	0,5,7,0	0,13,0,0	15,0,0	5,1,12	204	114	NA,0.177,1.0,NA	0.626,0.0,0.0	0.38
AT5G23430	AT5G23430	5	-	7899834	7900563	7899834	7899995	7900085	7900563	0,18,0,3	12,13,16,8	11,17,0	1,3,0	204	114	0.0,0.436,0.0,0.173	0.86,0.76,NA	-0.658
AT5G13590	AT5G13590	5	-	4373238	4375787	4373238	4373622	4373750	4375787	13,0,0,0	0,13,10,13	0,0,0	7,0,0	242	114	1.0,0.0,0.0,0.0	0.0,NA,NA	0.25
AT5G13590	AT5G13590	5	-	4378629	4379356	4378629	4378725	4379191	4379356	0,0,85,0	0,3,19,0	112,40,0	1,18,0	580	114	NA,0.0,0.468,NA	0.957,0.304,NA	-0.396
AT2G03110	AT2G03110	2	+	935162	935812	935162	935238	935308	935812	0,0,0,0	43,12,13,16	7,9,0	25,0,5	184	114	0.0,0.0,0.0,0.0	0.148,1.0,0.0	-0.383
AT5G11010	AT5G11010	5	+	3483631	3484342	3483631	3483863	3484153	3484342	21,0,5,7	17,27,6,28	1,0,37	26,5,2	404	114	0.258,0.0,0.19,0.066	0.011,0.0,0.839	-0.155
AT5G47630	mtACP3	5	+	19306143	19306603	19306143	19306324	19306396	19306603	0,21,3,0	0,0,0,0	9,17,2	0,0,21	186	114	NA,1.0,1.0,NA	1.0,1.0,0.055	0.315
AT5G26680	AT5G26680	5	-	9311445	9312304	9311445	9311956	9312085	9312304	0,25,14,0	8,5,1,35	27,0,0	21,17,0	243	114	0.0,0.701,0.868,0.0	0.376,0.0,NA	0.204
AT5G26680	AT5G26680	5	-	9311445	9312304	9311445	9311956	9312106	9312304	4,25,14,3	0,15,10,15	29,0,0	37,0,2	264	114	1.0,0.419,0.377,0.079	0.253,NA,0.0	0.342
AT5G16790	THO7	5	-	5522878	5524011	5522878	5523506	5523834	5524011	0,0,0,0	0,20,6,36	38,0,0	8,26,21	442	114	NA,0.0,0.0,0.0	0.551,0.0,0.0	-0.184
AT5G58003	CPL4	5	+	23480320	23480549	23480320	23480352	23480436	23480549	15,1,0,0	3,13,24,20	0,0,0	25,14,0	198	114	0.742,0.042,0.0,0.0	0.0,0.0,NA	0.196
AT5G58940	CRCK1	5	+	23798051	23798908	23798051	23798099	23798654	23798908	0,0,5,5	0,0,0,0	12,0,0	8,0,0	669	114	NA,NA,1.0,1.0	0.204,NA,NA	0.796
AT5G40240	UMAMIT40	5	-	16084251	16085213	16084251	16084897	16085023	16085213	4,25,18,0	0,0,13,4	5,0,0	0,0,0	240	114	1.0,1.0,0.397,0.0	1.0,NA,NA	-0.401
AT5G38590	AT5G38590	5	-	15452410	15453505	15452410	15452551	15453020	15453505	37,22,12,0	0,0,1,0	51,0,0	12,0,0	583	114	1.0,1.0,0.701,NA	0.454,NA,NA	0.446
AT1G45249	ABF2	1	-	17165710	17167451	17165710	17165782	17165934	17167451	0,2,4,0	0,0,0,0	0,0,0	8,0,0	266	114	NA,1.0,1.0,NA	0.0,NA,NA	1
AT1G45249	ABF2	1	-	17165710	17167451	17165710	17166069	17166341	17167451	0,2,12,0	0,0,0,0	0,0,0	6,0,0	386	114	NA,1.0,1.0,NA	0.0,NA,NA	1
AT4G04810	MSRB4	4	+	2442146	2442785	2442146	2442303	2442402	2442785	0,0,5,0	0,0,10,0	3,0,12	0,15,0	213	114	NA,NA,0.211,NA	1.0,0.0,1.0	-0.456
AT1G67180	AT1G67180	1	+	25129657	25130448	25129657	25129816	25130096	25130448	0,0,6,0	0,9,3,1	0,0,0	0,1,0	394	114	NA,0.0,0.367,0.0	NA,0.0,NA	0.122
AT1G67180	AT1G67180	1	+	25131719	25132283	25131719	25131908	25131992	25132283	28,0,12,15	2,1,7,8	1,0,0	6,6,0	198	114	0.89,0.0,0.497,0.519	0.088,0.0,NA	0.433
AT3G46200	NUDT9	3	+	16968422	16969522	16968422	16969369	16969447	16969522	18,7,5,15	5,16,3,21	14,18,10	7,3,13	192	114	0.681,0.206,0.497,0.298	0.543,0.781,0.314	-0.126
AT5G24630	BIN4	5	-	8435631	8436170	8435631	8435730	8435859	8436170	0,0,3,1	4,8,23,10	25,0,0	18,0,0	243	114	0.0,0.0,0.058,0.045	0.395,NA,NA	-0.369
AT5G24630	BIN4	5	-	8435631	8436170	8435631	8435742	8435859	8436170	0,0,3,0	0,8,0,0	24,0,0	9,1,22	231	114	NA,0.0,1.0,NA	0.568,0.0,0.0	0.311
AT5G27830	AT5G27830	5	+	9861231	9862108	9861231	9861425	9861737	9862108	0,15,24,0	18,7,63,40	0,0,0	40,6,21	426	114	0.0,0.364,0.093,0.0	0.0,0.0,0.0	0.114
AT5G01780	AT5G01780	5	-	302097	303067	302097	302640	302728	303067	4,12,0,0	23,37,0,0	0,0,0	5,19,14	202	114	0.089,0.155,NA,NA	0.0,0.0,0.0	0.122
AT5G01780	AT5G01780	5	-	303140	304279	303140	303725	304000	304279	20,65,16,2	12,6,0,0	39,8,0	0,8,12	389	114	0.328,0.76,1.0,1.0	1.0,0.227,0.0	0.363
AT5G51290	ACD5	5	-	20844604	20845206	20844604	20844967	20845104	20845206	0,0,33,5	7,15,6,7	21,9,0	2,26,0	251	114	0.0,0.0,0.714,0.245	0.827,0.136,NA	-0.242
AT2G17970	AT2G17970	2	-	7818817	7819583	7818817	7819425	7819511	7819583	0,0,6,0	5,4,1,3	0,0,9	3,14,0	200	114	0.0,0.0,0.774,0.0	0.0,0.0,1.0	-0.14
AT2G17970	AT2G17970	2	-	7818893	7819999	7818893	7819583	7819688	7819999	0,0,7,0	8,2,14,3	1,0,12	4,25,0	219	114	0.0,0.0,0.207,0.0	0.115,0.0,1.0	-0.32
AT2G17970	AT2G17970	2	-	7820264	7821381	7820264	7820858	7821125	7821381	0,0,24,20	4,1,16,14	1,10,0	0,0,0	381	114	0.0,0.0,0.31,0.299	1.0,1.0,NA	-0.848
AT5G22760	AT5G22760	5	+	7575478	7576070	7575478	7575948	7576041	7576070	0,0,0,0	22,4,26,2	10,0,0	6,15,5	207	114	0.0,0.0,0.0,0.0	0.479,0.0,0.0	-0.16
AT5G50130	AT5G50130	5	+	20392587	20393255	20392587	20392634	20392843	20393255	0,0,14,0	0,0,2,0	14,0,0	0,0,0	323	114	NA,NA,0.712,NA	1.0,NA,NA	-0.288
AT5G26760	AT5G26760	5	-	9405127	9406063	9405127	9405754	9405964	9406063	8,8,0,0	17,6,5,15	3,0,54	6,15,0	324	114	0.142,0.319,0.0,0.0	0.15,0.0,1.0	-0.268
AT5G21900	AT5G21900	5	+	7239531	7239858	7239531	7239693	7239782	7239858	0,0,14,0	0,17,15,11	0,0,0	19,16,42	203	114	NA,0.0,0.344,0.0	0.0,0.0,0.0	0.115
AT5G13960	SUVH4	5	+	4502154	4502443	4502154	4502193	4502388	4502443	0,3,18,23	9,28,42,31	26,9,43	29,19,14	309	114	0.0,0.038,0.137,0.215	0.249,0.149,0.531	-0.212
AT3G03810	EDA30	3	-	975736	976414	975736	975945	976033	976414	0,1,12,0	0,13,9,14	3,1,16	12,4,0	202	114	NA,0.042,0.429,0.0	0.124,0.124,1.0	-0.259
AT2G38660	AT2G38660	2	+	16165951	16166563	16165951	16166033	16166383	16166563	0,7,26,0	0,2,2,0	5,0,7	0,0,0	464	114	NA,0.462,0.762,NA	1.0,NA,1.0	-0.388
AT2G38660	AT2G38660	2	+	16166660	16167570	16166660	16166977	16167333	16167570	0,19,23,0	36,49,60,18	11,40,4	18,20,18	470	114	0.0,0.086,0.085,0.0	0.129,0.327,0.051	-0.126
AT2G04852	AT2G04852	2	-	1705147	1706465	1705147	1705618	1705715	1706465	0,0,0,0	0,0,0,6	1,0,0	1,0,0	211	114	NA,NA,NA,0.0	0.351,NA,NA	-0.351
AT2G04852	AT2G04852	2	-	1705715	1706465	1705715	1705798	1706419	1706465	0,0,1,25	0,0,0,0	16,1,0	4,0,0	735	114	NA,NA,1.0,1.0	0.383,1.0,NA	0.308
AT5G27390	AT5G27390	5	-	9674999	9675186	9674999	9675057	9675128	9675186	1,0,0,0	47,22,20,0	1,0,0	0,25,31	185	114	0.013,0.0,0.0,NA	1.0,0.0,0.0	-0.329
AT5G01950	AT5G01950	5	-	369010	369537	369010	369082	369284	369537	33,7,23,19	0,0,21,13	20,0,3	46,21,13	316	114	1.0,1.0,0.283,0.345	0.136,0.0,0.077	0.586
AT5G01950	AT5G01950	5	-	369284	369786	369284	369537	369690	369786	0,8,6,55	6,0,13,19	0,0,0	46,19,23	267	114	0.0,1.0,0.165,0.553	0.0,0.0,0.0	0.429
AT5G54840	SGP1	5	-	22276932	22277436	22276932	22276994	22277396	22277436	12,26,35,93	4,0,16,0	16,47,8	0,0,0	516	114	0.399,1.0,0.326,1.0	1.0,1.0,1.0	-0.319
AT5G66450	LPPepsilon2	5	+	26534615	26535133	26534615	26534688	26534780	26535133	0,4,11,4	0,0,0,3	11,2,0	0,0,0	206	114	NA,1.0,1.0,0.425	1.0,1.0,NA	-0.192
AT1G26208	AT1G26208	1	-	9065954	9067841	9065954	9067301	9067487	9067841	7,0,5,6	25,0,0,0	8,3,0	0,8,15	300	114	0.096,NA,1.0,1.0	1.0,0.125,0.0	0.324
AT1G26208	AT1G26208	1	-	9069032	9069344	9069032	9069092	9069235	9069344	0,11,0,10	18,0,0,0	10,3,25	0,0,4	257	114	0.0,1.0,NA,1.0	1.0,1.0,0.735	-0.245
AT5G49470	AT5G49470	5	+	20064109	20065305	20064109	20064563	20064635	20065305	0,0,0,0	1,13,9,0	0,9,0	0,12,5	186	114	0.0,0.0,0.0,NA	NA,0.315,0.0	-0.158
AT5G49470	AT5G49470	5	+	20064109	20065305	20064109	20064563	20064644	20065305	0,0,0,0	0,2,0,0	0,11,0	0,0,0	195	114	NA,0.0,NA,NA	NA,1.0,NA	-1
AT5G35450	AT5G35450	5	+	13666523	13668679	13666523	13667264	13667788	13668679	0,44,0,0	0,0,0,0	84,28,0	15,7,0	638	114	NA,1.0,NA,NA	0.5,0.417,NA	0.541
AT5G17300	RVE1	5	-	5691550	5691810	5691550	5691612	5691698	5691810	0,0,0,0	0,9,0,4	0,1,0	0,2,6	200	114	NA,0.0,NA,0.0	NA,0.222,0.0	-0.111
AT5G22875	AT5G22875	5	+	7650581	7651389	7650581	7650681	7651265	7651389	0,1,40,31	12,9,13,8	0,0,0	17,7,17	698	114	0.0,0.018,0.334,0.388	0.0,0.0,0.0	0.185
AT5G19030	AT5G19030	5	-	6357382	6357877	6357382	6357584	6357770	6357877	2,14,11,24	0,0,24,11	9,2,3	13,0,15	300	114	1.0,1.0,0.148,0.453	0.208,1.0,0.071	0.224
AT4G13040	AT4G13040	4	+	7615020	7615955	7615020	7615142	7615215	7615955	0,0,0,0	0,4,9,11	0,0,11	26,59,0	187	114	NA,0.0,0.0,0.0	0.0,0.0,1.0	-0.333
AT3G26730	AT3G26730	3	+	9826402	9827547	9826402	9827056	9827124	9827547	5,0,20,12	23,39,44,52	4,0,0	66,11,49	182	114	0.12,0.0,0.222,0.126	0.037,0.0,0.0	0.105
AT5G38480	GRF3	5	+	15409696	15410149	15409696	15409811	15409971	15410149	0,0,8,2	0,8,0,0	8,0,0	1,0,0	274	114	NA,0.0,1.0,1.0	0.769,NA,NA	-0.102
AT3G49500	RDR6	3	-	18350490	18353673	18350490	18353210	18353443	18353673	0,0,7,0	0,8,0,0	28,0,30	0,13,0	347	114	NA,0.0,1.0,NA	1.0,0.0,1.0	-0.167
AT3G49500	RDR6	3	-	18350490	18353673	18350490	18353210	18353466	18353673	0,5,7,0	7,0,0,9	28,3,30	2,0,13	370	114	0.0,1.0,1.0,0.0	0.812,1.0,0.416	-0.243
AT3G49500	RDR6	3	-	18350490	18353673	18350490	18353226	18353466	18353673	0,5,7,0	0,0,0,0	28,3,30	4,6,0	354	114	NA,1.0,1.0,NA	0.693,0.139,1.0	0.389
AT5G61310	AT5G61310	5	-	24653260	24654918	24653260	24653752	24654795	24654918	28,12,8,5	27,25,50,71	49,0,92	33,26,21	1157	114	0.093,0.045,0.016,0.007	0.128,0.0,0.302	-0.103
AT5G52950	AT5G52950	5	-	21474511	21477024	21474511	21474703	21474825	21477024	0,0,0,0	26,20,8,11	8,0,0	2,6,0	236	114	0.0,0.0,0.0,0.0	0.659,0.0,NA	-0.33
AT5G59710	VIP2	5	+	24057377	24058171	24057377	24057584	24058084	24058171	18,3,1,0	4,43,39,26	0,0,5	18,46,77	614	114	0.455,0.013,0.005,0.0	0.0,0.0,0.012	0.114
AT1G49980	AT1G49980	1	+	18511162	18511993	18511162	18511748	18511848	18511993	0,0,0,0	3,0,0,1	1,0,12	5,8,0	214	114	0.0,NA,NA,0.0	0.096,0.0,1.0	-0.365
AT1G49980	AT1G49980	1	+	18511848	18512512	18511848	18511962	18512089	18512512	1,0,0,0	15,0,0,4	5,13,6	0,14,6	241	114	0.031,NA,NA,0.0	1.0,0.305,0.321	-0.526
AT1G16610	SR45	1	-	5675618	5676319	5675618	5676006	5676107	5676319	4,59,14,16	3,13,10,0	16,2,0	13,8,0	215	114	0.414,0.706,0.426,1.0	0.395,0.117,NA	0.38
AT5G01670	AT5G01670	5	+	252447	252690	252447	252521	252602	252690	20,53,11,12	0,1,13,0	65,21,12	33,11,7	195	114	1.0,0.969,0.331,1.0	0.535,0.527,0.501	0.304
AT5G20480	EFR	5	+	6921508	6925197	6921508	6921983	6922167	6925197	14,40,20,32	0,27,0,0	31,61,79	0,0,0	298	114	1.0,0.362,1.0,1.0	1.0,1.0,1.0	-0.159
AT5G61190	AT5G61190	5	+	24618353	24618979	24618353	24618441	24618652	24618979	29,92,47,81	0,7,9,31	52,51,64	20,11,16	325	114	1.0,0.822,0.647,0.478	0.477,0.619,0.584	0.177
AT5G61190	AT5G61190	5	+	24618353	24619550	24618353	24618979	24619131	24619550	0,15,0,0	32,82,23,91	51,0,29	32,58,43	266	114	0.0,0.073,0.0,0.0	0.406,0.0,0.224	-0.192
AT5G61190	AT5G61190	5	+	24618652	24619550	24618652	24618979	24619176	24619550	15,54,26,64	0,0,7,30	99,28,46	17,0,0	311	114	1.0,1.0,0.577,0.439	0.681,1.0,1.0	-0.14
AT2G30990	AT2G30990	2	-	13188795	13189762	13188795	13189249	13189339	13189762	0,0,2,0	0,13,0,3	31,41,55	2,0,0	204	114	NA,0.0,1.0,0.0	0.896,1.0,1.0	-0.632
AT2G30990	AT2G30990	2	-	13188795	13190458	13188795	13189762	13190322	13190458	0,0,14,6	0,1,0,0	44,0,5	13,7,10	674	114	NA,0.0,1.0,1.0	0.364,0.0,0.078	0.519
AT5G16540	ZFN3	5	+	5403068	5403753	5403068	5403494	5403592	5403753	0,5,0,0	6,6,7,0	0,0,0	0,23,18	212	114	0.0,0.309,0.0,NA	NA,0.0,0.0	0.103
AT5G24340	AT5G24340	5	+	8299551	8300502	8299551	8299755	8300096	8300502	36,0,16,0	22,6,28,11	0,0,0	23,13,14	455	114	0.291,0.0,0.125,0.0	0.0,0.0,0.0	0.104
AT2G29910	AT2G29910	2	-	12751146	12752839	12751146	12751808	12751894	12752839	0,0,10,4	16,27,0,10	17,0,0	17,2,0	200	114	0.0,0.0,1.0,0.186	0.363,0.0,NA	0.115
AT5G03900	AT5G03900	5	+	1050929	1051369	1050929	1050993	1051225	1051369	11,27,10,32	50,45,18,0	12,1,0	13,49,25	346	114	0.068,0.165,0.155,1.0	0.233,0.007,0.0	0.267
AT1G76970	AT1G76970	1	-	28924570	28924900	28924570	28924649	28924744	28924900	0,9,12,29	0,2,32,24	18,22,0	51,13,29	209	114	NA,0.711,0.17,0.397	0.161,0.48,0.0	0.212
AT1G76970	AT1G76970	1	-	28924744	28925423	28924744	28924900	28925205	28925423	0,15,2,21	0,17,20,14	6,0,0	11,30,12	419	114	NA,0.194,0.026,0.29	0.129,0.0,0.0	0.127
AT3G26510	AT3G26510	3	-	9711399	9712331	9711399	9711459	9711709	9712331	0,0,0,0	0,0,11,0	9,10,1	0,0,0	364	114	NA,NA,0.0,NA	1.0,1.0,1.0	-1
AT5G61530	AT5G61530	5	+	24743833	24744350	24743833	24744051	24744193	24744350	35,25,9,29	1,0,2,0	32,33,16	0,8,3	256	114	0.94,1.0,0.667,1.0	1.0,0.648,0.704	0.118
AT5G53220	AT5G53220	5	+	21595993	21597734	21595993	21596154	21596812	21597734	0,0,21,38	18,0,0,0	51,0,0	0,0,0	772	114	0.0,NA,1.0,1.0	1.0,NA,NA	-0.333
AT5G53220	AT5G53220	5	+	21596255	21597734	21596255	21596711	21596812	21597734	0,0,2,0	0,0,0,7	10,0,0	0,0,0	215	114	NA,NA,1.0,0.0	1.0,NA,NA	-0.5
AT5G36740	AT5G36670	5	+	14464204	14465008	14464204	14464304	14464794	14465008	0,0,0,0	0,0,0,8	0,1,0	0,0,0	604	114	NA,NA,NA,0.0	NA,1.0,NA	-1
AT5G18980	AT5G18980	5	-	6336463	6337637	6336463	6337099	6337170	6337637	0,3,0,0	5,0,23,16	6,0,0	0,0,0	185	114	0.0,1.0,0.0,0.0	1.0,NA,NA	-0.75
AT3G62190	AT3G62190	3	+	23022226	23022473	23022226	23022259	23022334	23022473	22,38,25,30	34110117103	22,0,12	179,107,80	189	114	0.281,0.172,0.114,0.149	0.069,0.0,0.083	0.128
AT3G17668	ENA	3	+	6040067	6040633	6040067	6040122	6040203	6040633	1,0,3,7	43,11,45,49	15,0,24	49,0,40	195	114	0.013,0.0,0.038,0.077	0.152,NA,0.26	-0.174
AT5G35560	AT5G35560	5	-	13745138	13745504	13745138	13745271	13745349	13745504	46,0,3,20	0,0,2,5	9,19,6	0,0,0	192	114	1.0,NA,0.471,0.704	1.0,1.0,1.0	-0.275
AT2G33540	CPL3	2	-	14207913	14209192	14207913	14208049	14208174	14209192	0,2,0,1	0,14,0,0	6,2,0	4,0,0	239	114	NA,0.064,NA,1.0	0.417,1.0,NA	-0.176
AT1G23340	AT1G23340	1	-	8283895	8285123	8283895	8284535	8284976	8285123	0,0,2,0	0,0,1,0	0,3,0	0,0,0	555	114	NA,NA,0.291,NA	NA,1.0,NA	-0.709
AT5G05800	AT5G05800	5	-	1744445	1745066	1744445	1744781	1744939	1745066	29,9,0,1	0,2,8,5	0,0,0	3,17,11	272	114	1.0,0.654,0.0,0.077	0.0,0.0,0.0	0.433
AT5G05800	AT5G05800	5	-	1744445	1745245	1744445	1744781	1745136	1745245	35,41,26,14	7,0,16,4	1,7,0	4,11,10	469	114	0.549,1.0,0.283,0.46	0.057,0.134,0.0	0.509
AT5G05800	AT5G05800	5	-	1744445	1745245	1744445	1745066	1745136	1745245	6,32,20,13	0,0,0,0	1,7,0	1,0,2	184	114	1.0,1.0,1.0,1.0	0.383,1.0,0.0	0.539
AT5G43910	AT5G43910	5	-	17667860	17668174	17667860	17667987	17668073	17668174	0,0,2,17	0,0,14,8	17,0,0	3,0,0	200	114	NA,NA,0.075,0.548	0.764,NA,NA	-0.453
AT5G58260	NdhN	5	-	23561210	23561478	23561210	23561296	23561361	23561478	0,0,0,13	0,0,1,0	0,0,0	0,8,0	179	114	NA,NA,0.0,1.0	NA,0.0,NA	0.5
AT5G36002	AT5G36002	5	-	14141794	14142755	14141794	14141949	14142043	14142755	14,36,13,44	0,30,0,14	18,36,1	17,15,14	208	114	1.0,0.397,1.0,0.633	0.367,0.568,0.038	0.433
AT2G34310	AT2G34310	2	-	14478359	14478653	14478359	14478487	14478557	14478653	15,26,7,4	0,0,0,0	9,0,15	3,0,0	184	114	1.0,1.0,1.0,1.0	0.65,NA,1.0	0.175
AT3G13580	AT3G13580	3	+	4433152	4433422	4433152	4433175	4433262	4433422	0,3,15,9	0,0,0,0	3,0,0	7,0,3	201	114	NA,1.0,1.0,1.0	0.196,NA,0.0	0.902
AT3G13580	AT3G13580	3	+	4433152	4433988	4433152	4433175	4433336	4433988	0,16,26,12	3,0,0,0	11,0,5	0,0,0	275	114	0.0,1.0,1.0,1.0	1.0,NA,1.0	-0.25
AT3G13580	AT3G13580	3	+	4433152	4433988	4433152	4433342	4433806	4433988	3,13,45,2	0,0,0,2	24,0,0	4,0,8	578	114	1.0,1.0,1.0,0.165	0.542,NA,0.0	0.52
AT3G13580	AT3G13580	3	+	4433152	4433988	4433152	4433596	4433806	4433988	0,0,11,0	2,0,0,0	8,0,0	0,0,0	324	114	0.0,NA,1.0,NA	1.0,NA,NA	-0.5
AT3G05210	ERCC1	3	+	1481194	1481431	1481194	1481266	1481362	1481431	16,8,15,28	10,30,17,36	51,9,21	34,28,0	210	114	0.465,0.126,0.324,0.297	0.449,0.149,1.0	-0.23
AT1G76630	AT1G76630	1	+	28760277	28760519	28760277	28760361	28760468	28760519	4,14,11,0	5,0,18,5	0,2,0	6,5,0	221	114	0.292,1.0,0.24,0.0	0.0,0.171,NA	0.297
AT5G04280	AtRZ-1c	5	+	1192450	1195033	1192450	1192571	1194494	1195033	54,34,183,54	45,65,25,21	63,0,0	54,88,38	2037	114	0.063,0.028,0.291,0.126	0.061,0.0,0.0	0.107
AT5G63130	AT5G63130	5	+	25323438	25324739	25323438	25324275	25324364	25324739	0,3,7,12	0,3,0,3	35,7,9	1,0,0	203	114	NA,0.36,1.0,0.692	0.952,1.0,1.0	-0.3
AT5G11300	CYC3B	5	-	3601969	3602343	3601969	3602104	3602193	3602343	0,0,4,2	0,18,1,23	0,0,0	7,0,8	203	114	NA,0.0,0.692,0.047	0.0,NA,0.0	0.246
AT5G54569	AT5G54569	5	+	22167272	22167988	22167272	22167466	22167686	22167988	0,14,0,0	0,11,0,5	0,0,0	0,4,4	334	114	NA,0.303,NA,0.0	NA,0.0,0.0	0.151
AT5G54569	AT5G54569	5	+	22168981	22170610	22168981	22169191	22170055	22170610	0,54,60,41	1,11,0,2	58,0,0	0,8,7	978	114	0.0,0.364,1.0,0.705	1.0,0.0,0.0	0.184
AT2G28550	RAP2.7	2	-	12226641	12227265	12226641	12226861	12227119	12227265	15,0,0,0	3,16,0,17	1,0,0	6,5,22	372	114	0.605,0.0,NA,0.0	0.049,0.0,0.0	0.185
AT2G28550	RAP2.7	2	-	12226641	12227265	12226641	12227013	12227119	12227265	8,0,0,0	0,0,0,0	1,0,0	1,0,0	220	114	1.0,NA,NA,NA	0.341,NA,NA	0.659
AT2G28550	RAP2.7	2	-	12227519	12227644	12227519	12227550	12227618	12227644	0,0,4,0	18,0,0,7	1,0,0	2,6,11	182	114	0.0,NA,1.0,0.0	0.238,0.0,0.0	0.254
AT4G33280	AT4G33280	4	-	16047744	16048939	16047744	16047866	16048275	16048939	22,0,108,34	0,39,39,25	72,61,0	12,32,53	523	114	1.0,0.0,0.376,0.229	0.567,0.294,0.0	0.114
AT5G08130	BIM1	5	-	2609534	2610123	2609534	2609914	2610094	2610123	0,0,5,0	0,0,0,0	0,0,0	0,0,3	294	114	NA,NA,1.0,NA	NA,NA,0.0	1
AT5G50740	AT5G50740	5	-	20637690	20638077	20637690	20637859	20637961	20638077	99,75,79,64	43,71,98,84	59,87,38	30,26,32	216	114	0.549,0.358,0.298,0.287	0.509,0.638,0.385	-0.138
AT4G34310	AT4G34310	4	+	16418607	16419095	16418607	16418692	16418809	16419095	0,3,1,0	13,0,13,1	0,0,0	0,1,0	231	114	0.0,1.0,0.037,0.0	NA,0.0,NA	0.259
AT4G35790	PLDDELTA	4	-	16956346	16956836	16956346	16956547	16956686	16956836	0,0,0,8	55,36,55,5	0,0,0	40,31,15	253	114	0.0,0.0,0.0,0.419	0.0,0.0,0.0	0.105
AT5G53850	AT5G53850	5	-	21863652	21864225	21863652	21863700	21864088	21864225	0,0,2,0	0,4,0,0	0,37,0	5,6,0	502	114	NA,0.0,1.0,NA	0.0,0.583,NA	0.209
AT5G10450	GRF6	5	-	3283852	3284782	3283852	3284466	3284665	3284782	9,18,23,15	0,0,4,3	20,11,13	0,0,0	313	114	1.0,1.0,0.677,0.646	1.0,1.0,1.0	-0.169
AT1G60440	PANK1	1	-	22268316	22268586	22268316	22268433	22268539	22268586	0,0,7,7	18,29,14,3	0,0,0	8,0,4	220	114	0.0,0.0,0.206,0.547	0.0,NA,0.0	0.188
AT3G19780	AT3G19780	3	+	6870525	6871675	6870525	6870930	6871378	6871675	32,0,0,6	0,0,0,0	0,0,0	0,0,18	562	114	1.0,NA,NA,1.0	NA,NA,0.0	1
AT3G23560	ALF5	3	-	8454544	8454976	8454544	8454663	8454737	8454976	0,9,3,0	7,0,8,0	0,0,0	0,2,29	188	114	0.0,1.0,0.185,NA	NA,0.0,0.0	0.395
AT5G57180	CIA2	5	+	23170123	23171025	23170123	23170276	23170712	23171025	0,0,0,2	22,2,3,0	0,13,0	0,0,0	550	114	0.0,0.0,0.0,1.0	NA,1.0,NA	-0.75
AT3G09370	MYB3R-3	3	+	2879352	2880059	2879352	2879575	2879898	2880059	0,0,0,0	0,0,27,1	1,0,31	0,0,0	437	114	NA,NA,0.0,0.0	1.0,NA,1.0	-1
AT5G65740	AT5G65740	5	-	26302829	26303246	26302829	26302904	26303175	26303246	0,79,43,0	0,0,0,0	73,14,0	10,0,0	385	114	NA,1.0,1.0,NA	0.684,1.0,NA	0.158
AT5G65740	AT5G65740	5	-	26302829	26303246	26302829	26303051	26303175	26303246	0,54,30,0	5,10,0,3	45,11,0	6,30,24	238	114	0.0,0.721,1.0,0.0	0.782,0.149,0.0	0.12
AT5G65740	AT5G65740	5	-	26302829	26303514	26302829	26303246	26303332	26303514	0,41,15,0	5,17,1,0	52,17,0	10,26,17	200	114	0.0,0.579,0.895,NA	0.748,0.272,0.0	0.151
AT2G36670	AT2G36670	2	-	15367172	15367414	15367172	15367302	15367399	15367414	0,6,10,14	0,18,25,7	16,0,0	17,8,13	211	114	NA,0.153,0.178,0.519	0.337,0.0,0.0	0.171
AT5G57565	AT5G57565	5	+	23311213	23311437	23311213	23311241	23311383	23311437	15,7,64,13	0,0,0,0	4,0,15	12,0,5	256	114	1.0,1.0,1.0,1.0	0.129,NA,0.572	0.649
AT5G57565	AT5G57565	5	+	23311213	23311855	23311213	23311437	23311563	23311855	6,6,27,1	0,0,11,0	14,0,4	7,0,19	240	114	1.0,1.0,0.538,1.0	0.487,NA,0.091	0.596
AT5G62130	AT5G62130	5	-	24950294	24951238	24950294	24950971	24951050	24951238	0,0,0,0	18,0,17,26	3,0,0	7,8,0	193	114	0.0,NA,0.0,0.0	0.202,0.0,NA	-0.101
AT5G62130	AT5G62130	5	-	24951598	24953362	24951598	24951860	24952820	24953362	0,0,0,0	15,7,3,22	18,0,0	0,7,0	1074	114	0.0,0.0,0.0,0.0	1.0,0.0,NA	-0.5
AT3G06160	AT3G06160	3	+	1865273	1865574	1865273	1865431	1865503	1865574	5,0,3,2	0,3,0,0	1,0,0	14,0,0	186	114	1.0,0.0,1.0,1.0	0.042,NA,NA	0.708
AT3G06160	AT3G06160	3	+	1865503	1865747	1865503	1865574	1865664	1865747	20,0,0,0	2,10,7,11	3,0,19	22,0,0	204	114	0.848,0.0,0.0,0.0	0.071,NA,1.0	-0.324
AT5G06250	DPA4	5	-	1891962	1892949	1891962	1892169	1892734	1892949	0,3,0,0	4,0,0,0	20,0,0	38,0,0	679	114	0.0,1.0,NA,NA	0.081,NA,NA	0.419
AT5G37380	AT5G37380	5	-	14819062	14819346	14819062	14819105	14819191	14819346	2,1,0,15	19,11,7,6	0,7,1	13,2,2	200	114	0.057,0.049,0.0,0.588	0.0,0.666,0.222	-0.122
AT5G02880	UPL4	5	+	668565	669124	668565	668649	668781	669124	2,0,0,0	38,0,10,4	16,0,47	12,27,42	246	114	0.024,NA,0.0,0.0	0.382,0.0,0.341	-0.233
AT4G34140	AT4G34140	4	+	16350461	16351542	16350461	16351030	16351294	16351542	1,10,0,11	1,13,9,26	0,0,32	2,3,0	378	114	0.232,0.188,0.0,0.113	0.0,0.0,1.0	-0.2
AT4G34140	AT4G34140	4	+	16351769	16352617	16351769	16352079	16352341	16352617	1,12,23,67	0,0,0,0	0,3,0	0,12,0	376	114	1.0,1.0,1.0,1.0	NA,0.07,NA	0.93
AT4G34140	AT4G34140	4	+	16351769	16352617	16351769	16352085	16352341	16352617	1,12,23,63	3,2,12,8	0,3,0	14,3,12	370	114	0.093,0.649,0.371,0.708	0.0,0.236,0.0	0.377
AT4G34140	AT4G34140	4	+	16353266	16353832	16353266	16353359	16353610	16353832	2,0,0,9	0,5,0,16	0,0,0	15,0,0	365	114	1.0,0.0,NA,0.149	0.0,NA,NA	0.383
AT5G56160	AT5G56160	5	+	22734544	22735104	22734544	22734662	22734766	22735104	0,7,0,0	0,13,6,0	0,30,0	1,0,4	218	114	NA,0.22,0.0,NA	0.0,1.0,0.0	-0.223
AT5G48620	AT5G48620	5	+	19716996	19718282	19716996	19717075	19717341	19718282	0,0,26,0	1,0,0,0	11,0,0	0,0,0	380	114	0.0,NA,1.0,NA	1.0,NA,NA	-0.5
AT3G22220	AT3G22220	3	-	7840551	7842874	7840551	7842359	7842598	7842874	16,0,3,18	13,13,0,11	3,0,8	2,4,9	353	114	0.284,0.0,1.0,0.346	0.326,0.0,0.223	0.224
AT5G25520	AT5G25520	5	+	8887835	8888590	8887835	8887956	8888097	8888590	0,27,7,5	5,4,0,0	4,0,0	10,0,0	255	114	0.0,0.751,1.0,1.0	0.152,NA,NA	0.536
AT5G25520	AT5G25520	5	+	8887835	8888590	8887835	8887956	8888530	8888590	32,34,7,22	7,9,0,17	4,0,0	5,0,9	688	114	0.431,0.385,1.0,0.177	0.117,NA,0.0	0.44
AT5G48790	AT5G48790	5	-	19780211	19780562	19780211	19780329	19780463	19780562	0,17,10,44	5,3,33,10	8,0,0	15,3,0	248	114	0.0,0.723,0.122,0.669	0.197,0.0,NA	0.28
AT5G06770	AT5G06770	5	-	2090702	2092166	2090702	2091519	2092105	2092166	0,0,0,27	6,26,8,4	0,0,0	7,13,0	700	114	0.0,0.0,0.0,0.524	0.0,0.0,NA	0.131
AT5G18230	AT5G18230	5	-	6023895	6024669	6023895	6024546	6024615	6024669	12,11,0,19	31,72,30,16	0,0,0	18,30,10	183	114	0.194,0.087,0.0,0.425	0.0,0.0,0.0	0.176
AT1G75295	AT1G75295	1	-	28255107	28256323	28255107	28255966	28256054	28256323	0,14,9,8	0,1,0,6	4,3,0	0,13,0	202	114	NA,0.888,1.0,0.429	1.0,0.115,NA	0.215
AT1G75295	AT1G75295	1	-	28256489	28256877	28256489	28256642	28256715	28256877	0,0,2,15	0,24,3,0	1,19,0	5,15,0	187	114	NA,0.0,0.289,1.0	0.109,0.436,NA	0.157
AT5G43500	ARP9	5	+	17472767	17472994	17472767	17472811	17472944	17472994	0,11,12,3	35,38,23,12	26,1,37	23,17,52	247	114	0.0,0.118,0.194,0.103	0.343,0.026,0.247	-0.102
AT5G21950	AT5G21950	5	-	7254600	7256011	7254600	7254696	7255230	7256011	0,0,0,47	0,0,0,0	0,0,0	0,0,8	648	114	NA,NA,NA,1.0	NA,NA,0.0	1
AT3G48040	ROP10	3	+	17732804	17733075	17732804	17732870	17732971	17733075	1,3,9,18	44,15,25,22	0,0,0	53,18,0	215	114	0.012,0.096,0.16,0.303	0.0,0.0,NA	0.143
AT5G66675	AT5G66675	5	-	26615354	26617024	26615354	26616686	26616812	26617024	4,16,78,107	10,11,7,17	98,69,105	34,12,0	240	114	0.16,0.409,0.841,0.749	0.578,0.732,1.0	-0.23
AT5G13220	JAZ10	5	+	4219934	4221077	4219934	4219992	4220462	4221077	102,43,125,243	46,39,36,189	338,17,61	204,72,118	584	114	0.302,0.177,0.404,0.201	0.244,0.044,0.092	0.144
AT5G02910	AT5G02910	5	+	678232	679065	678232	678406	678571	679065	0,0,0,10	11,19,9,9	0,4,0	0,0,11	279	114	0.0,0.0,0.0,0.312	NA,1.0,0.0	-0.422
AT1G78955	CAMS1	1	-	29689666	29690002	29689666	29689747	29689824	29690002	0,2,0,0	0,0,7,8	0,0,0	10,0,0	191	114	NA,1.0,0.0,0.0	0.0,NA,NA	0.333
AT5G57450	XRCC3	5	-	23273066	23274976	23273066	23273334	23273880	23274976	0,21,0,4	0,0,0,0	0,0,0	15,6,0	660	114	NA,1.0,NA,1.0	0.0,0.0,NA	1
AT3G08505	AT3G08505	3	-	2580076	2580455	2580076	2580288	2580376	2580455	0,31,0,1	18,2,3,37	3,0,0	8,29,0	202	114	0.0,0.897,0.0,0.015	0.175,0.0,NA	0.141
AT5G41220	GSTT3	5	-	16496573	16496823	16496573	16496634	16496749	16496823	11,7,11,0	10,21,32,28	6,0,0	25,63,15	229	114	0.354,0.142,0.146,0.0	0.107,0.0,0.0	0.125
AT5G57240	ORP4C	5	+	23192871	23193589	23192871	23193223	23193432	23193589	0,0,1,10	3,0,0,17	9,17,9	0,10,8	323	114	0.0,NA,1.0,0.172	1.0,0.375,0.284	-0.162
AT5G57240	ORP4C	5	+	23194873	23195303	23194873	23194976	23195051	23195303	36,21,25,39	30,13,15,40	18,0,5	19,85,45	189	114	0.42,0.494,0.501,0.37	0.364,0.0,0.063	0.304
AT5G06440	AT5G06440	5	-	1964478	1965461	1964478	1965270	1965358	1965461	1,0,0,25	32,0,9,10	0,0,0	0,25,6	202	114	0.017,NA,0.0,0.585	NA,0.0,0.0	0.201
AT5G06440	AT5G06440	5	-	1966255	1966596	1966255	1966364	1966474	1966596	0,0,0,22	14,0,1,19	0,17,0	0,5,7	224	114	0.0,NA,0.0,0.371	NA,0.634,0.0	-0.193
AT5G06440	AT5G06440	5	-	1966255	1966596	1966255	1966378	1966474	1966596	0,0,0,21	3,0,0,0	0,11,0	0,0,0	210	114	0.0,NA,NA,1.0	NA,1.0,NA	-0.5
AT1G02960	AT1G02960	1	-	667150	667437	667150	667281	667372	667437	0,19,8,29	0,0,11,4	16,19,37	12,10,31	205	114	NA,1.0,0.288,0.801	0.426,0.514,0.399	0.25
AT1G02960	AT1G02960	1	-	667150	667641	667150	667281	667540	667641	1,24,16,30	13,0,4,0	16,19,44	3,0,0	373	114	0.023,1.0,0.55,1.0	0.62,1.0,1.0	-0.23
AT1G02960	AT1G02960	1	-	667150	667641	667150	667464	667540	667641	1,11,8,1	0,12,12,7	5,4,10	13,13,18	190	114	1.0,0.355,0.286,0.079	0.188,0.156,0.25	0.232
AT5G07120	SNX2b	5	-	2208275	2209556	2208275	2209366	2209446	2209556	17,9,3,0	0,1,0,0	0,17,20	1,5,0	194	114	1.0,0.841,1.0,NA	0.0,0.666,1.0	0.392
AT5G09820	AT5G09820	5	-	3056418	3056649	3056418	3056463	3056550	3056649	0,3,0,0	3,0,0,2	0,0,0	3,7,3	201	114	0.0,1.0,NA,0.0	0.0,0.0,0.0	0.333
AT3G23370	AT3G23370	3	+	8357805	8359545	8357805	8357899	8358218	8359545	13,0,61,25	6,8,9,0	12,0,0	0,0,0	433	114	0.363,0.0,0.641,1.0	1.0,NA,NA	-0.499
AT3G23370	AT3G23370	3	+	8358218	8359743	8358218	8359545	8359665	8359743	0,27,33,24	5,0,0,0	8,9,0	1,0,0	234	114	0.0,1.0,1.0,1.0	0.796,1.0,NA	-0.148
AT5G17000	AT5G17000	5	-	5584707	5585679	5584707	5585361	5585596	5585679	0,56,33,67	8,37,8,28	380,42,14	201,181,52	349	114	0.0,0.331,0.574,0.439	0.382,0.07,0.081	0.158
AT2G41705	AT2G41705	2	+	17397721	17398460	17397721	17397771	17398039	17398460	0,0,0,0	0,8,0,0	13,0,0	0,0,0	382	114	NA,0.0,NA,NA	1.0,NA,NA	-1
AT1G07890	APX1	1	+	2437680	2438123	2437680	2437833	2437992	2438123	10,46,36,38	20,15,4,0	6,5,6	18,52,31	273	114	0.173,0.562,0.79,1.0	0.122,0.039,0.075	0.553
AT5G10350	AT5G10350	5	-	3256021	3256927	3256021	3256213	3256502	3256927	0,0,22,2	8,0,0,12	17,10,0	8,0,0	403	114	0.0,NA,1.0,0.045	0.375,1.0,NA	-0.339
AT5G10350	AT5G10350	5	-	3256021	3257252	3256021	3256927	3257229	3257252	0,140,199,84	31,1,9,0	58,1,163	23,14,0	416	114	0.0,0.975,0.858,1.0	0.409,0.019,1.0	0.232
AT3G45190	AT3G45190	3	-	16547144	16547622	16547144	16547231	16547518	16547622	0,13,27,0	23,36,7,18	43,34,0	17,6,13	401	114	0.0,0.093,0.523,0.0	0.418,0.617,0.0	-0.191
AT5G18440	NUFIP	5	+	6112737	6113169	6112737	6112926	6113022	6113169	0,47,24,13	0,2,5,4	28,4,15	10,7,13	210	114	NA,0.927,0.723,0.638	0.603,0.237,0.385	0.354
AT5G05310	AT5G05310	5	+	1574041	1574613	1574041	1574158	1574254	1574613	0,3,0,0	0,7,0,5	0,0,18	0,9,0	210	114	NA,0.189,NA,0.0	NA,0.0,1.0	-0.405
AT5G05310	AT5G05310	5	+	1574254	1574613	1574254	1574323	1574395	1574613	0,37,2,22	0,0,0,8	16,17,19	0,0,0	186	114	NA,1.0,1.0,0.628	1.0,1.0,1.0	-0.124
AT4G20430	AT4G20430	4	-	11016808	11018074	11016808	11017428	11017650	11018074	3,0,0,10	1,0,0,0	2,30,6	0,0,0	336	114	0.504,NA,NA,1.0	1.0,1.0,1.0	-0.248
AT5G03730	CTR1	5	-	974359	975054	974359	974708	974849	975054	35,19,142,31	5,4,12,0	29,72,60	0,4,0	255	114	0.758,0.68,0.841,1.0	1.0,0.889,1.0	-0.143
AT3G12340	AT3G12340	3	-	3928712	3929210	3928712	3928948	3929130	3929210	0,12,10,22	40,89,41,23	0,0,0	60,17,35	296	114	0.0,0.049,0.086,0.269	0.0,0.0,0.0	0.101
AT3G53500	RS2Z32	3	-	19835872	19836514	19835872	19836130	19836400	19836514	0,86,70,71	0,8,3,0	18,40,68	0,0,0	384	114	NA,0.761,0.874,1.0	1.0,1.0,1.0	-0.122
AT5G38360	AT5G38360	5	-	15332390	15332604	15332390	15332488	15332555	15332604	7,57,61,40	15,38,30,4	6,0,2	23,23,5	181	114	0.227,0.486,0.562,0.863	0.141,0.0,0.201	0.42
AT5G38360	AT5G38360	5	-	15332390	15332773	15332390	15332604	15332703	15332773	0,0,20,40	13,66,43,12	0,0,2	15,26,12	213	114	0.0,0.0,0.199,0.641	0.0,0.0,0.082	0.183
AT5G65560	AT5G65560	5	-	26200013	26200769	26200013	26200436	26200515	26200769	0,0,2,5	0,0,0,0	11,0,0	2,0,0	193	114	NA,NA,1.0,1.0	0.765,NA,NA	0.235
AT5G65560	AT5G65560	5	-	26200013	26200769	26200013	26200441	26200515	26200769	0,0,2,5	0,0,7,2	11,0,0	0,8,0	188	114	NA,NA,0.148,0.603	1.0,0.0,NA	-0.124
AT3G49430	SR34a	3	+	18331508	18332754	18331508	18331712	18332247	18332754	13,2,16,58	5,5,7,14	0,6,0	15,3,0	649	114	0.314,0.066,0.286,0.421	0.0,0.26,NA	0.142
AT3G49430	SR34a	3	+	18331508	18332754	18331508	18332471	18332641	18332754	13,9,27,51	4,0,0,0	1,27,0	3,3,0	284	114	0.566,1.0,1.0,1.0	0.118,0.783,NA	0.441
AT3G49920	VDAC5	3	-	18506525	18506813	18506525	18506611	18506702	18506813	3,1,0,0	0,9,3,0	0,0,0	0,0,9	205	114	1.0,0.058,0.0,NA	NA,NA,0.0	0.353
AT5G10965	AT5G10965	5	-	3468634	3469134	3468634	3468903	3469013	3469134	0,1,10,0	0,0,0,11	0,1,5	0,0,0	224	114	NA,1.0,1.0,0.0	NA,1.0,1.0	-0.333
AT5G10965	AT5G10965	5	-	3468634	3470196	3468634	3469134	3469237	3470196	0,8,1,0	0,1,1,28	0,1,5	0,0,0	217	114	NA,0.808,0.344,0.0	NA,1.0,1.0	-0.616
AT1G07480	AT1G07480	1	-	2299089	2299470	2299089	2299275	2299369	2299470	0,0,0,25	2,23,9,10	5,0,0	33,16,27	208	114	0.0,0.0,0.0,0.578	0.077,0.0,0.0	0.119
AT2G35840	AT2G35840	2	+	15053482	15054011	15053482	15053719	15053932	15054011	0,5,0,0	4,20,6,0	5,0,0	0,0,22	327	114	0.0,0.08,0.0,NA	1.0,NA,0.0	-0.473
AT5G20990	B73	5	-	7132056	7132796	7132056	7132158	7132665	7132796	1,20,6,0	9,38,0,12	5,0,1	6,1,0	621	114	0.02,0.088,1.0,0.0	0.133,0.0,1.0	-0.101
AT4G02120	AT4G02120	4	+	942473	942672	942473	942543	942609	942672	9,8,1,26	30,8,14,15	0,0,4	0,6,13	180	114	0.16,0.388,0.043,0.523	NA,0.0,0.163	0.197
AT4G02120	AT4G02120	4	+	943410	943787	943410	943496	943578	943787	0,0,7,0	32,27,20,34	10,0,0	0,6,40	196	114	0.0,0.0,0.169,0.0	1.0,0.0,0.0	-0.291
AT3G58930	AT3G58930	3	-	21779048	21780663	21779048	21780122	21780245	21780663	30,0,4,0	0,3,0,0	11,0,0	0,7,0	237	114	1.0,0.0,1.0,NA	1.0,0.0,NA	0.167
AT5G05435	AT5G05435	5	+	1606959	1607311	1606959	1607060	1607140	1607311	0,0,11,0	0,11,2,0	0,0,0	25,12,21	194	114	NA,0.0,0.764,NA	0.0,0.0,0.0	0.382
AT1G32540	LOL1	1	+	11769297	11770049	11769297	11769407	11769552	11770049	0,0,13,0	0,0,0,0	0,13,0	2,29,0	259	114	NA,NA,1.0,NA	0.0,0.165,NA	0.917
AT4G12560	CPR1	4	+	7443117	7443775	7443117	7443193	7443523	7443775	0,0,10,10	4,11,21,27	10,24,0	47,3,10	444	114	0.0,0.0,0.109,0.087	0.052,0.673,0.0	-0.193
AT4G12560	CPR1	4	+	7443117	7443775	7443117	7443376	7443523	7443775	0,0,2,8	0,0,0,0	0,21,0	7,0,0	261	114	NA,NA,1.0,1.0	0.0,1.0,NA	0.5
AT1G67300	AT1G67300	1	-	25196660	25197089	25196660	25196797	25196934	25197089	0,0,13,0	17,5,13,0	0,0,0	3,0,1	251	114	0.0,0.0,0.312,NA	0.0,NA,0.0	0.104
AT3G07650	COL9	3	+	2443771	2444532	2443771	2444060	2444185	2444532	28,39,38,18	0,0,0,9	38,17,0	0,0,0	239	114	1.0,1.0,1.0,0.488	1.0,1.0,NA	-0.128
AT4G15563	AT4G15563	4	+	8890395	8891249	8890395	8890988	8891078	8891249	0,21,6,17	0,0,0,3	7,0,14	3,5,8	204	114	NA,1.0,1.0,0.76	0.566,0.0,0.494	0.567
AT4G15563	AT4G15563	4	+	8891078	8891998	8891078	8891249	8891740	8891998	0,26,0,0	0,0,0,0	0,0,0	11,0,9	605	114	NA,1.0,NA,NA	0.0,NA,0.0	1
AT4G15563	AT4G15563	4	+	8890395	8891998	8890395	8891249	8891749	8891998	0,26,0,0	0,7,8,10	0,0,0	0,12,15	614	114	NA,0.408,0.0,0.0	NA,0.0,0.0	0.136
AT5G17010	AT5G17010	5	-	5587343	5587982	5587343	5587752	5587843	5587982	12,0,6,20	9,19,44,25	5,0,0	30,25,27	205	114	0.426,0.0,0.07,0.308	0.085,0.0,0.0	0.173
AT5G17010	AT5G17010	5	-	5587350	5587982	5587350	5587757	5587843	5587982	12,0,6,20	0,17,0,0	5,0,0	6,0,0	200	114	1.0,0.0,1.0,1.0	0.322,NA,NA	0.428
AT3G19000	AT3G19000	3	-	6553439	6554364	6553439	6553922	6554036	6554364	0,0,8,0	42,30,62,7	0,20,0	2,6,33	228	114	0.0,0.0,0.061,0.0	0.0,0.625,0.0	-0.193
AT3G19960	ATM1	3	+	6955392	6955781	6955392	6955522	6955634	6955781	0,9,0,19	15,21,8,27	0,0,0	9,17,2	226	114	0.0,0.178,0.0,0.262	0.0,0.0,0.0	0.11
AT5G57790	AT5G57790	5	-	23411886	23412894	23411886	23412239	23412675	23412894	20,25,98,1	34,18,9,0	76,2,114	19,4,13	550	114	0.109,0.224,0.693,1.0	0.453,0.094,0.645	0.109
AT5G57790	AT5G57790	5	-	23411886	23412894	23411886	23412250	23412675	23412894	20,25,98,1	0,0,3,0	73,0,114	0,21,7	539	114	1.0,1.0,0.874,1.0	1.0,0.0,0.775	0.377
AT5G28770	BZO2H3	5	-	10796456	10797113	10796456	10796920	10796987	10797113	0,0,0,0	7,34,26,24	0,17,10	34,72,13	181	114	0.0,0.0,0.0,0.0	0.0,0.129,0.326	-0.152
AT2G27950	AT2G27950	2	-	11902346	11903454	11902346	11903186	11903287	11903454	0,8,4,0	0,0,0,0	0,39,0	2,2,18	215	114	NA,1.0,1.0,NA	0.0,0.912,0.0	0.696
AT3G52180	SEX4	3	-	19350286	19350708	19350286	19350346	19350612	19350708	0,21,54,17	30,43,142,84	96,0,0	22114153	380	114	0.0,0.128,0.102,0.057	0.567,0.0,0.0	-0.117
AT1G26680	AT1G26680	1	+	9219459	9220019	9219459	9219632	9219712	9220019	0,0,12,0	0,9,2,0	4,0,0	0,4,0	194	114	NA,0.0,0.779,NA	1.0,0.0,NA	-0.11
AT3G29010	AT3G29010	3	+	11006581	11007123	11006581	11006762	11006931	11007123	9,41,1,23	13,0,16,8	25,0,0	4,5,8	283	114	0.218,1.0,0.025,0.537	0.716,0.0,0.0	0.206
AT5G02710	AT5G02710	5	+	613383	614562	613383	613504	614087	614562	49,0,27,2	12,21,55,12	7,13,46	15,24,0	697	114	0.4,0.0,0.074,0.027	0.071,0.081,1.0	-0.259
AT5G13200	AT5G13200	5	+	4207513	4208289	4207513	4207788	4207878	4208289	9,18,0,0	15,49,20,12	36,91,38	37,69,41	204	114	0.251,0.17,0.0,0.0	0.352,0.424,0.341	-0.267
AT5G20180	AT5G20180	5	+	6811094	6811466	6811094	6811168	6811300	6811466	1,0,23,9	0,0,11,0	1,0,0	5,0,0	246	114	1.0,NA,0.492,1.0	0.085,NA,NA	0.746
AT3G62620	AT3G62620	3	+	23159747	23160075	23159747	23159923	23160035	23160075	5,0,5,0	25,43,18,42	0,0,14	24,25,8	226	114	0.092,0.0,0.123,0.0	0.0,0.0,0.469	-0.103
AT3G62620	AT3G62620	3	+	23159747	23160320	23159747	23160075	23160198	23160320	0,15,3,31	40,65,28,9	0,0,0	39,26,30	237	114	0.0,0.1,0.049,0.624	0.0,0.0,0.0	0.193
AT3G44340	CEF	3	-	16020046	16020326	16020046	16020071	16020200	16020326	0,2,3,0	0,0,0,0	0,0,9	0,9,0	243	114	NA,1.0,1.0,NA	NA,0.0,1.0	0.5
AT3G44340	CEF	3	-	16020046	16020326	16020046	16020101	16020200	16020326	0,2,0,0	0,0,0,0	0,0,6	0,3,0	213	114	NA,1.0,NA,NA	NA,0.0,1.0	0.5
AT5G10710	AT5G10710	5	+	3382099	3382508	3382099	3382197	3382326	3382508	0,39,1,15	23,51,31,11	8,0,0	27,18,37	243	114	0.0,0.264,0.015,0.39	0.122,0.0,0.0	0.127
AT1G31850	AT1G31850	1	+	11430256	11431443	11430256	11430452	11431135	11431443	0,15,0,0	0,0,7,5	0,0,0	0,0,16	797	114	NA,1.0,0.0,0.0	NA,NA,0.0	0.333
AT2G44140	AT2G44140	2	-	18256708	18257235	18256708	18256992	18257168	18257235	24,57,8,43	0,0,0,0	25,18,96	0,0,17	290	114	1.0,1.0,1.0,1.0	1.0,1.0,0.689	0.104
AT3G11470	AT3G11470	3	-	3610146	3610557	3610146	3610340	3610427	3610557	0,0,8,12	0,3,14,33	11,0,1	1,5,11	201	114	NA,0.0,0.245,0.171	0.862,0.0,0.049	-0.165
AT3G24890	VAMP728	3	+	9097473	9098334	9097473	9097761	9098108	9098334	7,15,0,0	0,0,7,0	0,0,1	0,0,0	461	114	1.0,1.0,0.0,NA	NA,NA,1.0	-0.333
AT3G04970	AT3G04970	3	+	1376153	1376574	1376153	1376388	1376480	1376574	11,6,2,3	1,0,13,16	3,0,0	1,24,13	206	114	0.859,1.0,0.078,0.094	0.624,0.0,0.0	0.3
AT3G24740	AT3G24740	3	+	9031846	9033475	9031846	9032064	9032376	9033475	1,20,20,74	7,9,13,0	18,0,0	4,25,14	426	114	0.037,0.373,0.292,1.0	0.546,0.0,0.0	0.243
AT3G24740	AT3G24740	3	+	9031846	9033844	9031846	9033475	9033553	9033844	0,24,16,12	3,25,15,30	20,34,14	16,9,6	192	114	0.0,0.363,0.388,0.192	0.426,0.692,0.581	-0.331
AT3G25585	AAPT2	3	+	9295818	9296103	9295818	9295992	9296093	9296103	0,6,0,0	0,0,0,0	1,0,0	22,0,0	215	114	NA,1.0,NA,NA	0.024,NA,NA	0.976
AT3G53830	AT3G53830	3	+	19941510	19941921	19941510	19941600	19941684	19941921	0,14,7,6	5,1,8,0	7,23,1	33,2,13	198	114	0.0,0.89,0.335,1.0	0.109,0.869,0.042	0.216
AT3G53610	RAB8	3	-	19878191	19878792	19878191	19878266	19878389	19878792	9,23,19,50	89,28,54,57	5,6,0	29,56,43	237	114	0.046,0.283,0.145,0.297	0.077,0.049,0.0	0.151
AT3G20480	LpxK	3	-	7152988	7153464	7152988	7153112	7153196	7153464	10,0,10,27	11,0,5,0	0,0,0	0,7,0	198	114	0.344,NA,0.535,1.0	NA,0.0,NA	0.626
AT3G06190	BPM2	3	-	1874855	1875463	1874855	1875132	1875380	1875463	0,0,0,13	0,0,0,0	0,0,36	3,0,0	362	114	NA,NA,NA,1.0	0.0,NA,1.0	0.5
AT2G23890	AT2G23890	2	+	10171132	10171494	10171132	10171269	10171344	10171494	0,0,10,0	18,6,0,8	0,0,1	10,11,8	189	114	0.0,0.0,1.0,0.0	0.0,0.0,0.07	0.227
AT3G48900	AT3G48900	3	+	18132381	18132672	18132381	18132443	18132544	18132672	1,0,0,0	0,2,0,0	16,2,0	0,0,0	215	114	1.0,0.0,NA,NA	1.0,1.0,NA	-0.5
AT3G17310	DRM3	3	-	5912956	5913345	5912956	5913038	5913148	5913345	16,32,22,0	2,0,16,0	22,7,14	0,0,2	224	114	0.803,1.0,0.412,NA	1.0,1.0,0.781	-0.189
AT3G04160	AT3G04160	3	-	1091088	1092186	1091088	1091549	1091634	1092186	12,0,0,10	0,1,0,13	0,3,15	0,10,0	199	114	1.0,0.0,NA,0.306	NA,0.147,1.0	-0.138
AT1G48030	mtLPD1	1	-	17716892	17718682	17716892	17717320	17717420	17718682	23,60,32,7	54,163,59,47	51,52,26	41,62,65	214	114	0.185,0.164,0.224,0.074	0.399,0.309,0.176	-0.133
AT3G59090	Cand3	3	+	21839962	21840156	21839962	21840013	21840122	21840156	0,0,1,0	25,40,0,25	0,8,0	26,46,4	223	114	0.0,0.0,1.0,0.0	0.0,0.082,0.0	0.223
AT1G58280	AT1G58280	1	-	21621186	21621499	21621186	21621261	21621336	21621499	0,15,14,7	12,18,34,20	14,0,0	31,43,10	189	114	0.0,0.335,0.199,0.174	0.214,0.0,0.0	0.106
AT3G01040	GAUT13	3	+	10506	11097	10506	10828	10927	11097	16,53,28,36	0,0,0,0	9,15,17	0,0,12	213	114	1.0,1.0,1.0,1.0	1.0,1.0,0.431	0.19
AT3G20280	AT3G20280	3	+	7071192	7071867	7071192	7071301	7071448	7071867	1,0,1,2	0,0,0,4	0,0,0	2,0,0	261	114	1.0,NA,1.0,0.179	0.0,NA,NA	0.726
AT1G72490	AT1G72490	1	-	27288899	27289454	27288899	27289297	27289387	27289454	0,11,0,0	0,0,0,0	0,4,0	0,30,0	204	114	NA,1.0,NA,NA	NA,0.069,NA	0.931
AT3G24150	AT3G24150	3	-	8725485	8725986	8725485	8725625	8725749	8725986	41,17,3,11	0,0,3,0	8,0,0	2,0,0	238	114	1.0,1.0,0.324,1.0	0.657,NA,NA	0.174
AT3G01560	AT3G01560	3	+	219581	220594	219581	220192	220312	220594	0,0,1,0	26,21,37,45	13,14,5	49,44,28	234	114	0.0,0.0,0.013,0.0	0.114,0.134,0.08	-0.106
AT3G52270	AT3G52270	3	-	19387641	19387930	19387641	19387710	19387799	19387930	0,0,0,5	0,0,6,0	9,0,0	8,0,0	203	114	NA,NA,0.0,1.0	0.387,NA,NA	0.113
AT3G13420	AT3G13420	3	+	4365450	4366330	4365450	4365835	4366183	4366330	0,0,9,31	2,40,2,0	7,0,0	28,0,6	462	114	0.0,0.0,0.526,1.0	0.058,NA,0.0	0.352
AT3G13420	AT3G13420	3	+	4365450	4366969	4365450	4366330	4366507	4366969	0,16,6,8	10,9,14,7	0,0,0	9,0,4	291	114	0.0,0.411,0.144,0.309	0.0,NA,0.0	0.216
AT3G26700	AT3G26700	3	+	9809581	9810819	9809581	9809892	9810589	9810819	0,0,17,0	10,22,8,1	59,0,0	0,5,0	811	114	0.0,0.0,0.23,0.0	1.0,0.0,NA	-0.443
AT3G26700	AT3G26700	3	+	9809581	9810819	9809581	9810425	9810589	9810819	0,0,12,0	0,0,0,0	2,0,0	1,0,0	278	114	NA,NA,1.0,NA	0.451,NA,NA	0.549
AT3G48050	SUO	3	-	17733514	17734137	17733514	17733983	17734063	17734137	0,27,22,11	33,33,34,29	45,13,6	37,14,23	194	114	0.0,0.325,0.275,0.182	0.417,0.353,0.133	-0.105
AT5G67170	AT5G67170	5	+	26800220	26800525	26800220	26800296	26800375	26800525	0,16,0,0	27,64,14,0	7,0,0	4,21,0	193	114	0.0,0.129,0.0,NA	0.508,0.0,NA	-0.211
AT3G55480	PAT2	3	-	20570470	20570869	20570470	20570720	20570792	20570869	0,0,2,0	1,6,0,0	7,8,0	2,0,6	186	114	0.0,0.0,1.0,NA	0.682,1.0,0.0	-0.227
AT5G47480	AT5G47480	5	+	19261314	19261970	19261314	19261602	19261817	19261970	0,0,5,24	2,6,3,0	0,0,0	18,7,6	329	114	0.0,0.0,0.366,1.0	0.0,0.0,0.0	0.342
AT3G02750	AT3G02750	3	-	594139	594586	594139	594363	594468	594586	0,0,3,0	19,27,0,12	0,0,0	12,0,47	219	114	0.0,0.0,1.0,0.0	0.0,NA,0.0	0.25
AT3G02750	AT3G02750	3	-	595202	596129	595202	595605	595695	596129	0,0,10,0	6,21,0,15	6,0,0	11,0,42	204	114	0.0,0.0,1.0,0.0	0.234,NA,0.0	0.133
AT3G61760	DL1B	3	-	22860773	22861513	22860773	22861142	22861236	22861513	0,0,0,11	8,41,0,18	15,0,0	2,53,17	208	114	0.0,0.0,NA,0.251	0.804,0.0,0.0	-0.184
AT2G25670	AT2G25670	2	-	10930298	10931090	10930298	10930719	10930827	10931090	20,125,76,17	71,109,61,121	185128262	101,71,98	222	114	0.126,0.371,0.39,0.067	0.485,0.481,0.579	-0.277
AT1G07745	RAD51D	1	-	2402378	2402915	2402378	2402458	2402754	2402915	0,2,0,43	0,4,9,0	0,8,0	0,0,0	410	114	NA,0.122,0.0,1.0	NA,1.0,NA	-0.626
AT3G18090	NRPD2B	3	+	6198842	6200424	6198842	6199150	6199702	6200424	0,46,86,54	0,22,5,4	57,0,0	2,3,0	666	114	NA,0.264,0.746,0.698	0.83,0.0,NA	0.154
AT3G58640	AT3G58640	3	-	21692426	21692821	21692426	21692693	21692791	21692821	0,6,16,10	14,21,4,3	3,0,0	5,9,13	212	114	0.0,0.133,0.683,0.642	0.244,0.0,0.0	0.283
AT3G25980	MAD2	3	+	9503055	9503411	9503055	9503307	9503395	9503411	0,0,0,16	56,0,0,89	43,10,0	103,0,0	202	114	0.0,NA,NA,0.092	0.191,1.0,NA	-0.549
AT3G25980	MAD2	3	+	9503395	9503643	9503395	9503411	9503512	9503643	17,11,2,10	37,0,0,111	59,24,10	113,0,0	215	114	0.196,1.0,1.0,0.046	0.217,1.0,1.0	-0.179
AT3G15880	WSIP2	3	-	5371789	5372293	5371789	5371932	5372164	5372293	3,1,0,1	1,18,0,14	0,0,0	2,7,1	346	114	0.497,0.018,NA,0.023	0.0,0.0,0.0	0.179
AT3G58270	AT3G58270	3	-	21577548	21577845	21577548	21577672	21577791	21577845	0,14,4,0	1,2,0,0	2,0,1	0,5,14	233	114	0.0,0.774,1.0,NA	1.0,0.0,0.034	0.247
AT3G26570	PHT2	3	+	9756006	9757168	9756006	9756336	9756413	9757168	0,11,44,9	0,9,0,0	8,24,20	0,1,0	191	114	NA,0.422,1.0,1.0	1.0,0.935,1.0	-0.171
AT3G59970	MTHFR1	3	+	22153253	22153607	22153253	22153334	22153429	22153607	0,3,2,8	35,152,72,7	0,0,1	39,86,157	209	114	0.0,0.011,0.015,0.384	0.0,0.0,0.003	0.102
AT3G52640	AT3G52640	3	-	19515628	19516245	19515628	19516073	19516160	19516245	0,0,0,0	21,12,63,62	23,23,0	44,23,56	201	114	0.0,0.0,0.0,0.0	0.229,0.362,0.0	-0.197
AT3G26910	AT3G26910	3	-	9914958	9916526	9914958	9915329	9915628	9916526	11,68,29,89	15,7,35,28	38,24,41	48,50,13	413	114	0.168,0.728,0.186,0.467	0.179,0.117,0.465	0.134
AT3G59570	AT3G59570	3	-	22001586	22002051	22001586	22001702	22001774	22002051	0,27,5,0	0,0,0,0	4,13,11	4,0,0	186	114	NA,1.0,1.0,NA	0.38,1.0,1.0	0.207
AT1G68690	PERK9	1	+	25791691	25792324	25791691	25792033	25792132	25792324	0,0,2,0	0,5,34,10	0,32,0	0,53,30	213	114	NA,0.0,0.031,0.0	NA,0.244,0.0	-0.112
AT5G18500	AT5G18500	5	+	6138241	6138670	6138241	6138464	6138551	6138670	10,0,24,2	9,0,0,3	2,3,8	11,5,0	201	114	0.387,NA,1.0,0.274	0.093,0.254,1.0	0.105
AT3G54010	PAS1	3	+	20001228	20001453	20001228	20001313	20001383	20001453	4,9,10,5	29,23,36,19	0,0,0	15,47,28	184	114	0.079,0.195,0.147,0.14	0.0,0.0,0.0	0.14
AT1G02610	AT1G02610	1	-	553018	553490	553018	553261	553394	553490	0,0,8,0	0,16,0,6	0,0,0	59,14,1	247	114	NA,0.0,1.0,0.0	0.0,0.0,0.0	0.333
AT2G41670	AT2G41670	2	+	17374395	17374670	17374395	17374500	17374592	17374670	0,10,24,14	18,10,27,3	13,0,0	16,5,24	206	114	0.0,0.356,0.33,0.721	0.31,0.0,0.0	0.248
AT3G14205	AT3G14205	3	-	4719070	4720061	4719070	4719293	4719895	4720061	7,47,31,150	0,0,2,11	114,35,35	21,47,62	716	114	1.0,1.0,0.712,0.685	0.464,0.106,0.082	0.632
AT3G54740	AT3G54740	3	+	20262336	20262845	20262336	20262679	20262795	20262845	0,0,9,6	21,10,5,16	0,0,0	3,0,0	230	114	0.0,0.0,0.472,0.157	0.0,NA,NA	0.157
AT3G54740	AT3G54740	3	+	20262336	20264115	20262336	20262845	20263036	20264115	84,30,38,55	0,0,7,9	14,0,0	5,0,0	305	114	1.0,1.0,0.67,0.696	0.511,NA,NA	0.33
AT3G12250	TGA6	3	+	3906243	3906692	3906243	3906416	3906620	3906692	0,0,4,12	5,14,0,3	0,0,0	11,16,1	318	114	0.0,0.0,1.0,0.589	0.0,0.0,0.0	0.397
AT3G52050	AT3G52050	3	+	19304885	19305353	19304885	19305088	19305211	19305353	22,22,6,30	1,4,3,0	4,7,0	11,11,5	237	114	0.914,0.726,0.49,1.0	0.149,0.234,0.0	0.655
AT3G13740	AT3G13740	3	+	4504989	4505543	4504989	4505079	4505243	4505543	0,0,33,7	0,16,32,42	18,15,35	26,6,22	278	114	NA,0.0,0.297,0.064	0.221,0.506,0.395	-0.254
AT3G13740	AT3G13740	3	+	4505243	4505543	4505243	4505296	4505440	4505543	0,1,2,9	4,44,41,35	3,33,23	25,16,25	258	114	0.0,0.01,0.021,0.102	0.05,0.477,0.289	-0.239
AT3G13740	AT3G13740	3	+	4505440	4505795	4505440	4505543	4505647	4505795	0,1,5,7	11,25,61,60	19,28,0	16,27,66	218	114	0.0,0.02,0.041,0.058	0.383,0.352,0.0	-0.215
AT3G13740	AT3G13740	3	+	4505647	4506320	4505647	4505795	4505914	4506320	0,0,13,0	4,37,54,65	9,12,21	39,15,41	233	114	0.0,0.0,0.105,0.0	0.101,0.281,0.2	-0.168
AT3G02890	AT3G02890	3	+	643752	644669	643752	643983	644096	644669	2,0,1,0	12,34,8,27	12,0,28	5,37,52	227	114	0.077,0.0,0.059,0.0	0.547,0.0,0.213	-0.219
AT3G56720	AT3G56720	3	+	21012845	21013589	21012845	21012920	21013086	21013589	10,18,0,13	6,0,0,0	0,0,0	0,0,8	280	114	0.404,1.0,NA,1.0	NA,NA,0.0	0.801
AT3G12550	FDM3	3	+	3980737	3981395	3980737	3980944	3981141	3981395	2,0,18,6	5,0,0,0	0,0,0	4,0,0	311	114	0.128,NA,1.0,1.0	0.0,NA,NA	0.709
AT3G11890	AT3G11890	3	+	3755541	3757006	3755541	3755708	3756019	3757006	0,0,15,26	0,0,7,0	0,0,0	0,16,0	425	114	NA,NA,0.365,1.0	NA,0.0,NA	0.682
AT3G11580	AT3G11580	3	-	3649879	3651726	3649879	3650052	3650694	3651726	0,1,0,0	0,0,0,0	0,6,0	0,1,0	756	114	NA,1.0,NA,NA	NA,0.475,NA	0.525
AT3G25740	MAP1B	3	+	9398499	9398824	9398499	9398661	9398782	9398824	23,0,8,14	2,0,15,0	1,0,10	0,0,0	235	114	0.848,NA,0.206,1.0	1.0,NA,1.0	-0.315
AT1G01448	AT1G01448	1	+	165448	166353	165448	165656	165768	166353	19,3,23,28	0,0,0,3	0,6,22	2,10,0	226	114	1.0,1.0,1.0,0.825	0.0,0.232,1.0	0.546
AT3G26115	AT3G26115	3	+	9542267	9542833	9542267	9542375	9542461	9542833	0,0,0,3	4,0,0,1	0,6,0	0,5,5	200	114	0.0,NA,NA,0.631	NA,0.406,0.0	0.112
AT3G26115	AT3G26115	3	+	9542267	9542833	9542267	9542375	9542524	9542833	4,0,0,20	1,6,2,7	0,21,6	0,19,0	263	114	0.634,0.0,0.0,0.553	NA,0.324,1.0	-0.365
AT3G13170	ATSPO11-1	3	-	4231938	4232311	4231938	4232059	4232205	4232311	0,20,5,13	0,6,21,1	17,0,27	22,0,0	260	114	NA,0.594,0.095,0.851	0.253,NA,1.0	-0.113
AT4G35890	LARP1c	4	+	16999229	16999903	16999229	16999320	16999831	16999903	57,61,51,123	114,142,84,99	479,9,168	78,99,50	625	114	0.084,0.073,0.1,0.185	0.528,0.016,0.38	-0.198
AT3G02600	LPP3	3	+	551183	551847	551183	551584	551704	551847	0,0,22,20	0,4,1,0	15,0,0	0,18,0	234	114	NA,0.0,0.915,1.0	1.0,0.0,NA	0.138
AT3G02600	LPP3	3	+	551704	553152	551704	551847	552930	553152	0,0,26,32	0,1,8,3	1,0,0	2,0,0	1197	114	NA,0.0,0.236,0.504	0.045,NA,NA	0.202
AT3G02600	LPP3	3	+	551704	553152	551704	552529	552930	553152	0,0,10,0	0,0,9,13	1,0,0	0,13,0	515	114	NA,NA,0.197,0.0	1.0,0.0,NA	-0.401
AT3G43700	BPM6	3	+	15602935	15603888	15602935	15603224	15603308	15603888	0,0,0,0	7,29,17,2	8,0,0	14,19,0	198	114	0.0,0.0,0.0,0.0	0.248,0.0,NA	-0.124
AT3G01100	HYP1	3	-	35321	36127	35321	35555	35851	36127	0,16,3,31	21,0,0,0	24,31,0	8,5,27	410	114	0.0,1.0,1.0,1.0	0.455,0.633,0.0	0.387
AT3G14080	LSM1B	3	+	4667307	4667777	4667307	4667491	4667601	4667777	59,109,44,31	22,32,15,20	43,53,12	25,29,13	224	114	0.577,0.634,0.599,0.441	0.467,0.482,0.32	0.14
AT3G53920	SIGC	3	-	19961541	19961980	19961541	19961745	19961839	19961980	0,0,0,0	4,9,0,1	0,6,0	0,0,20	208	114	0.0,0.0,NA,0.0	NA,1.0,0.0	-0.5
AT3G18160	PEX3-1	3	+	6221082	6221526	6221082	6221244	6221335	6221526	0,0,0,0	15,52,14,43	0,34,0	21,26,42	205	114	0.0,0.0,0.0,0.0	0.0,0.421,0.0	-0.14
AT3G46980	PHT4	3	-	17309098	17309938	17309098	17309325	17309448	17309938	0,0,0,0	0,0,5,0	0,0,1	5,0,0	237	114	NA,NA,0.0,NA	0.0,NA,1.0	-0.5
AT3G55850	LAF3	3	-	20722116	20722442	20722116	20722232	20722310	20722442	2,21,0,2	18,33,20,38	8,0,18	10,2,12	192	114	0.062,0.274,0.0,0.03	0.322,0.0,0.471	-0.173
AT3G55850	LAF3	3	-	20724352	20725024	20724352	20724459	20724922	20725024	2,77,45,75	0,0,3,11	58,24,104	0,0,0	577	114	1.0,1.0,0.748,0.574	1.0,1.0,1.0	-0.169
AT3G55850	LAF3	3	-	20724648	20725024	20724648	20724721	20724922	20725024	0,41,35,43	3,8,0,1	42,18,80	0,0,4	315	114	0.0,0.65,1.0,0.94	1.0,1.0,0.879	-0.312
AT3G56830	AT3G56830	3	-	21043688	21044393	21043688	21043889	21044097	21044393	0,0,0,10	0,13,0,0	4,18,2	0,0,0	322	114	NA,0.0,NA,1.0	1.0,1.0,1.0	-0.5
AT3G19900	AT3G19900	3	-	6923060	6923511	6923060	6923195	6923454	6923511	19,16,34,0	0,33,30,4	60,0,0	20,19,0	373	114	1.0,0.129,0.257,0.0	0.478,0.0,NA	0.108
AT3G05590	RPL18	3	+	1621404	1621881	1621404	1621669	1621791	1621881	14,8,16,10	0,0,0,0	15,11,9	0,0,8	236	114	1.0,1.0,1.0,1.0	1.0,1.0,0.352	0.216
AT3G61950	AT3G61950	3	+	22940110	22941145	22940110	22940704	22940776	22941145	0,0,0,0	0,0,7,0	11,0,0	0,0,0	186	114	NA,NA,0.0,NA	1.0,NA,NA	-1
AT3G61950	AT3G61950	3	+	22940110	22941482	22940110	22941145	22941251	22941482	0,3,0,0	0,0,11,0	1,0,0	0,0,0	220	114	NA,1.0,0.0,NA	1.0,NA,NA	-0.5
AT3G44480	RPP1	3	-	16095860	16096414	16095860	16096046	16096225	16096414	0,0,2,0	0,0,0,0	3,0,6	0,0,6	293	114	NA,NA,1.0,NA	1.0,NA,0.28	0.36
AT3G44716	AT3G44716	3	+	16263644	16264261	16263644	16263689	16264009	16264261	54,0,7,5	0,21,8,0	35,0,24	7,0,0	434	114	1.0,0.0,0.187,1.0	0.568,NA,1.0	-0.237
AT3G11820	SYP121	3	-	3730294	3731251	3730294	3730848	3730965	3731251	44,28,44,42	0,7,18,16	101,35,109	0,18,0	231	114	1.0,0.664,0.547,0.564	1.0,0.49,1.0	-0.136
AT3G13100	ABCC7	3	-	4211806	4214530	4211806	4213603	4214506	4214530	28,0,0,0	0,0,0,0	31,0,41	0,5,0	1017	114	1.0,NA,NA,NA	1.0,0.0,1.0	0.333
AT3G03420	AT3G03420	3	+	813104	813409	813104	813242	813325	813409	21,0,0,42	56,132,73,56	4,1,0	110,92,107	197	114	0.178,0.0,0.0,0.303	0.021,0.006,0.0	0.111
AT3G56440	ATG18D	3	+	20928457	20928993	20928457	20928581	20928706	20928993	0,0,0,1	0,5,6,18	0,24,0	0,17,24	239	114	NA,0.0,0.0,0.026	NA,0.402,0.0	-0.192
AT3G08840	AT3G08840	3	-	2680056	2680908	2680056	2680590	2680664	2680908	0,0,0,0	0,0,0,5	0,0,4	0,0,15	188	114	NA,NA,NA,0.0	NA,NA,0.139	-0.139
AT3G08840	AT3G08840	3	-	2681948	2682856	2681948	2682193	2682386	2682856	0,0,2,0	12,9,24,1	4,0,0	0,5,6	307	114	0.0,0.0,0.03,0.0	1.0,0.0,0.0	-0.326
AT3G08840	AT3G08840	3	-	2682386	2682856	2682386	2682478	2682619	2682856	4,0,0,0	15,13,41,0	4,0,0	2,11,7	255	114	0.107,0.0,0.0,NA	0.472,0.0,0.0	-0.122
AT3G10420	SPD1	3	+	3241370	3241805	3241370	3241547	3241640	3241805	0,0,8,0	13,22,33,22	8,0,0	6,6,60	207	114	0.0,0.0,0.118,0.0	0.423,0.0,0.0	-0.111
AT3G18100	MYB4R1	3	+	6201639	6202112	6201639	6201686	6201756	6202112	0,0,12,0	0,0,14,0	0,0,0	0,8,0	184	114	NA,NA,0.347,NA	NA,0.0,NA	0.347
AT3G47040	AT3G47040	3	-	17324101	17325014	17324101	17324724	17324812	17325014	0,0,0,0	1,26,17,17	3,10,0	0,26,23	202	114	0.0,0.0,0.0,0.0	1.0,0.178,0.0	-0.393
AT5G47380	AT5G47380	5	-	19221273	19222218	19221273	19221943	19222083	19222218	0,0,27,0	7,12,1,10	0,0,0	0,5,26	254	114	0.0,0.0,0.924,0.0	NA,0.0,0.0	0.231
AT3G46440	UXS5	3	-	17091533	17092065	17091533	17091635	17091724	17092065	12,22,4,27	35,45,16,29	10,11,10	41,47,75	203	114	0.161,0.215,0.123,0.343	0.12,0.116,0.07	0.109
AT3G13430	AT3G13430	3	+	4367191	4369029	4367191	4367425	4367724	4369029	0,13,23,54	12,14,6,13	48,26,25	12,51,0	413	114	0.0,0.204,0.514,0.534	0.525,0.123,1.0	-0.236
AT3G49410	AT3G49410	3	+	18324988	18325575	18324988	18325149	18325331	18325575	26,0,9,0	11,27,15,16	0,0,0	0,5,16	296	114	0.477,0.0,0.188,0.0	NA,0.0,0.0	0.166
AT3G26020	AT3G26020	3	+	9513644	9514192	9513644	9513854	9514037	9514192	0,0,0,0	0,8,10,4	4,18,0	0,27,0	297	114	NA,0.0,0.0,0.0	1.0,0.204,NA	-0.602
AT1G28210	ATJ1	1	+	9859370	9860158	9859370	9859460	9859892	9860158	0,3,9,7	5,8,0,15	0,1,0	22,15,8	546	114	0.0,0.073,1.0,0.089	0.0,0.014,0.0	0.286
AT3G19330	AT3G19330	3	+	6699622	6700673	6699622	6700222	6700318	6700673	0,0,5,0	29,17,13,15	4,0,0	0,0,0	210	114	0.0,0.0,0.173,0.0	1.0,NA,NA	-0.957
AT3G10500	NAC053	3	+	3271975	3272514	3271975	3272253	3272331	3272514	0,0,25,15	2,28,17,21	23,0,18	42,0,13	192	114	0.0,0.0,0.466,0.298	0.245,NA,0.451	-0.157
AT3G24840	AT3G24840	3	+	9066600	9067307	9066600	9067045	9067253	9067307	0,0,4,4	0,0,2,0	0,0,0	2,0,0	322	114	NA,NA,0.415,1.0	0.0,NA,NA	0.708
AT3G24840	AT3G24840	3	+	9070202	9070661	9070202	9070335	9070438	9070661	0,0,3,0	0,0,6,0	2,0,0	0,27,18	217	114	NA,NA,0.208,NA	1.0,0.0,0.0	-0.125
AT3G59430	AT3G59430	3	-	21964610	21966156	21964610	21965964	21966053	21966156	0,0,4,16	21,52,2,61	0,0,0	10,0,35	203	114	0.0,0.0,0.529,0.128	0.0,NA,0.0	0.164
AT3G44630	AT3G44630	3	+	16200394	16201225	16200394	16200426	16200868	16201225	0,0,3,24	9,0,5,11	1,29,0	0,19,11	556	114	0.0,NA,0.11,0.309	1.0,0.238,0.0	-0.273
AT3G51650	AT3G51650	3	+	19158871	19160924	19158871	19159105	19159245	19160924	0,0,0,0	0,17,10,7	0,0,23	0,0,3	254	114	NA,0.0,0.0,0.0	NA,NA,0.775	-0.775
AT1G28090	AT1G28090	1	+	9795717	9796135	9795717	9795948	9796059	9796135	6,0,0,0	0,1,12,8	0,9,0	13,9,9	225	114	1.0,0.0,0.0,0.0	0.0,0.336,0.0	0.138
AT1G28090	AT1G28090	1	+	9797974	9798203	9797974	9798034	9798141	9798203	4,0,8,6	6,14,21,26	1,0,0	11,23,29	221	114	0.256,0.0,0.164,0.106	0.045,0.0,0.0	0.117
AT3G09800	AT3G09800	3	-	3007346	3007765	3007346	3007494	3007605	3007765	5,0,0,0	1,22,34,0	0,0,0	23,50,30	225	114	0.717,0.0,0.0,NA	0.0,0.0,0.0	0.239
AT3G09800	AT3G09800	3	-	3007907	3008610	3007907	3007938	3008347	3008610	19,16,17,0	0,15,2,3	0,0,0	7,32,27	523	114	1.0,0.189,0.649,0.0	0.0,0.0,0.0	0.46
AT5G05930	GC1	5	-	1782268	1782742	1782268	1782393	1782485	1782742	0,10,0,0	6,15,33,0	0,34,0	18,10,4	206	114	0.0,0.27,0.0,NA	0.0,0.653,0.0	-0.128
AT3G04910	WNK1	3	+	1355717	1356244	1355717	1355945	1356023	1356244	0,3,0,0	0,0,0,0	0,0,0	0,9,0	192	114	NA,1.0,NA,NA	NA,0.0,NA	1
AT5G56370	AT5G56370	5	-	22835930	22836729	22835930	22836514	22836597	22836729	23,0,0,0	2,25,54,31	0,0,0	14,22,0	197	114	0.869,0.0,0.0,0.0	0.0,0.0,NA	0.217
AT1G80000	AT1G80000	1	+	30092806	30093661	30092806	30093078	30093160	30093661	0,27,2,7	11,3,10,0	0,0,35	0,0,0	196	114	0.0,0.84,0.104,1.0	NA,NA,1.0	-0.514
AT3G56870	AT3G56870	3	+	21052433	21052670	21052433	21052485	21052579	21052670	14,32,21,4	0,0,0,0	25,0,4	0,0,5	208	114	1.0,1.0,1.0,1.0	1.0,NA,0.305	0.348
AT4G01510	ARV2	4	+	643688	643984	643688	643755	643908	643984	0,0,52,0	1,97,13,59	17,0,0	57,14,69	267	114	0.0,0.0,0.631,0.0	0.113,0.0,0.0	0.12
AT3G07360	PUB9	3	+	2354686	2355337	2354686	2355174	2355245	2355337	0,0,0,12	0,0,11,0	1,0,0	4,0,0	185	114	NA,NA,0.0,1.0	0.133,NA,NA	0.367
AT3G53270	AT3G53270	3	-	19752427	19752676	19752427	19752528	19752618	19752676	9,2,23,45	7,11,6,0	28,0,0	7,0,0	204	114	0.418,0.092,0.682,1.0	0.691,NA,NA	-0.143
AT4G37432	AT4G37432	4	-	17596972	17598929	17596972	17597776	17598187	17598929	0,45,7,112	5,20,8,0	63,154,0	5,0,26	525	114	0.0,0.328,0.16,1.0	0.732,1.0,0.0	-0.205
AT3G26690	NUDX13	3	-	9805327	9805781	9805327	9805408	9805472	9805781	0,0,0,6	0,0,0,0	0,0,49	0,0,12	178	114	NA,NA,NA,1.0	NA,NA,0.723	0.277
AT3G20200	AT3G20200	3	+	7050126	7051030	7050126	7050888	7050957	7051030	0,21,11,35	0,11,3,2	18,0,0	13,2,0	183	114	NA,0.543,0.696,0.916	0.463,0.0,NA	0.487
AT3G15354	SPA3	3	-	5169759	5170336	5169759	5170071	5170189	5170336	4,0,0,0	0,9,3,0	6,1,4	1,0,0	232	114	1.0,0.0,0.0,NA	0.747,1.0,1.0	-0.582
AT3G15430	AT3G15430	3	+	5208558	5208960	5208558	5208818	5208924	5208960	0,0,6,1	0,0,0,1	0,6,7	2,9,0	220	114	NA,NA,1.0,0.341	0.0,0.257,1.0	0.251
AT3G14720	MPK19	3	+	4948016	4949042	4948016	4948365	4948508	4949042	24,0,8,0	21,29,25,28	0,0,0	22,25,30	257	114	0.336,0.0,0.124,0.0	0.0,0.0,0.0	0.115
AT3G20070	TTN9	3	-	7006577	7006941	7006577	7006635	7006705	7006941	12,11,17,27	0,2,7,0	22,21,13	3,11,24	184	114	1.0,0.773,0.601,1.0	0.82,0.542,0.251	0.306
AT3G20070	TTN9	3	-	7006577	7006941	7006577	7006635	7006733	7006941	12,13,17,27	1,2,0,15	22,23,17	0,0,0	212	114	0.866,0.778,1.0,0.492	1.0,1.0,1.0	-0.216
AT1G20920	AT1G20920	1	+	7285239	7289943	7285239	7288843	7289385	7289943	12,2,38,73	7,0,4,0	49,16,26	0,3,0	656	114	0.23,1.0,0.623,1.0	1.0,0.481,1.0	-0.114
AT1G20920	AT1G20920	1	+	7288999	7289943	7288999	7289014	7289385	7289943	16,2,53,59	7,0,2,0	49,43,63	0,0,0	485	114	0.349,1.0,0.862,1.0	1.0,1.0,1.0	-0.197
AT1G20920	AT1G20920	1	+	7288999	7289943	7288999	7289309	7289385	7289943	0,0,17,12	5,0,0,0	10,0,0	0,0,0	190	114	0.0,NA,1.0,1.0	1.0,NA,NA	-0.333
AT3G57410	VLN3	3	-	21250819	21251121	21250819	21250845	21250981	21251121	0,5,1,0	4,7,0,7	0,0,0	0,7,0	250	114	0.0,0.246,1.0,0.0	NA,0.0,NA	0.311
AT3G24515	UBC37	3	-	8935742	8935984	8935742	8935848	8935914	8935984	0,0,7,15	21,0,13,22	0,0,0	15,51,0	180	114	0.0,NA,0.254,0.302	0.0,0.0,NA	0.185
AT3G29390	RIK	3	+	11292335	11294330	11292335	11292828	11294032	11294330	1,106,45,220	10,13,6,11	78,141,1	16,29,9	1318	114	0.009,0.414,0.393,0.634	0.297,0.296,0.01	0.162
AT4G24880	AT4G24880	4	+	12810337	12811013	12810337	12810430	12810869	12811013	0,39,20,73	4,19,28,17	0,0,7	12,12,59	553	114	0.0,0.297,0.128,0.47	0.0,0.0,0.024	0.216
AT5G18760	AT5G18760	5	-	6258924	6259229	6258924	6259015	6259156	6259229	0,12,0,26	17,5,21,6	0,0,0	13,17,4	255	114	0.0,0.518,0.0,0.66	0.0,0.0,0.0	0.294
AT1G67900	AT1G67900	1	+	25464375	25467795	25464375	25467159	25467618	25467795	0,0,0,0	5,0,4,0	17,0,0	0,0,0	573	114	0.0,NA,0.0,NA	1.0,NA,NA	-1
AT3G02980	MCC1	3	-	671434	671989	671434	671534	671844	671989	0,26,71,34	0,9,17,13	105,52,15	54,25,0	424	114	NA,0.437,0.529,0.413	0.343,0.359,1.0	-0.108
AT1G76170	AT1G76170	1	-	28585191	28585740	28585191	28585523	28585597	28585740	0,0,0,23	6,34,28,6	0,0,0	0,16,15	188	114	0.0,0.0,0.0,0.699	NA,0.0,0.0	0.175
AT3G57470	AT3G57470	3	-	21269732	21270022	21269732	21269855	21269935	21270022	2,0,0,0	5,0,26,8	0,0,8	5,0,0	194	114	0.19,NA,0.0,0.0	0.0,NA,1.0	-0.437
AT3G13080	ABCC3	3	-	4195769	4196520	4195769	4196128	4196216	4196520	0,0,0,12	38,75,92,87	30,0,27	58,58,16	202	114	0.0,0.0,0.0,0.072	0.226,0.0,0.488	-0.22
AT3G07960	PIP5K6	3	+	2537437	2537716	2537437	2537571	2537655	2537716	0,23,6,0	10,0,7,7	0,0,0	5,0,11	198	114	0.0,1.0,0.33,0.0	0.0,NA,0.0	0.333
AT4G28020	AT4G28020	4	-	13934937	13935479	13934937	13935059	13935161	13935479	0,0,3,0	12,6,0,0	0,0,0	7,0,5	216	114	0.0,0.0,1.0,NA	0.0,NA,0.0	0.333
AT3G16700	AT3G16700	3	+	5688438	5688889	5688438	5688491	5688826	5688889	0,42,17,16	19,22,29,36	124,10,4	41,7,9	449	114	0.0,0.326,0.13,0.101	0.434,0.266,0.101	-0.128
AT3G16700	AT3G16700	3	+	5689215	5689448	5689215	5689266	5689330	5689448	13,66,73,38	11,11,0,6	74,10,81	18,1,0	178	114	0.431,0.794,1.0,0.802	0.725,0.865,1.0	-0.107
AT3G59810	LSM6A	3	+	22096502	22096955	22096502	22096596	22096769	22096955	35,0,7,0	0,1,0,0	0,0,0	1,0,0	287	114	1.0,0.0,1.0,NA	0.0,NA,NA	0.667
AT3G26360	AT3G26360	3	-	9656077	9656545	9656077	9656389	9656461	9656545	11,27,2,10	30,38,23,48	33,20,19	23,32,28	186	114	0.183,0.303,0.051,0.113	0.468,0.277,0.294	-0.184
AT3G66654	AT3G66654	3	+	2088369	2088845	2088369	2088505	2088648	2088845	15,3,21,0	0,0,10,0	10,23,0	25,0,0	257	114	1.0,1.0,0.482,NA	0.151,1.0,NA	0.252
AT3G61010	AT3G61010	3	-	22574072	22574491	22574072	22574183	22574454	22574491	12,29,53,47	0,0,0,0	24,36,16	0,9,0	385	114	1.0,1.0,1.0,1.0	1.0,0.542,1.0	0.153
AT3G30720	QQS	3	+	12349046	12349317	12349046	12349193	12349271	12349317	0,0,8,0	9,0,0,0	0,0,0	0,6,0	192	114	0.0,NA,1.0,NA	NA,0.0,NA	0.5
AT5G51790	AT5G51790	5	+	21040052	21040875	21040052	21040406	21040510	21040875	0,0,0,0	2,0,0,0	0,13,0	0,31,0	218	114	0.0,NA,NA,NA	NA,0.18,NA	-0.18
AT3G21250	ABCC8	3	-	7461000	7462952	7461000	7461603	7461692	7462952	0,0,2,0	0,0,1,0	0,1,0	0,0,0	203	114	NA,NA,0.529,NA	NA,1.0,NA	-0.471
AT3G14980	ROS4	3	-	5039811	5040666	5039811	5040400	5040464	5040666	0,0,0,4	64,45,31,22	0,0,13	49,44,7	178	114	0.0,0.0,0.0,0.104	0.0,0.0,0.543	-0.155
AT1G80970	AT1G80970	1	+	30421391	30421995	30421391	30421514	30421704	30421995	0,0,0,0	0,6,0,0	0,0,37	0,0,5	304	114	NA,0.0,NA,NA	NA,NA,0.735	-0.735
AT3G57810	AT3G57810	3	+	21416929	21417269	21416929	21417051	21417228	21417269	10,0,3,14	11,18,34,39	58,0,36	42,41,33	291	114	0.263,0.0,0.033,0.123	0.351,0.0,0.299	-0.112
AT3G60510	AT3G60510	3	-	22357663	22357898	22357663	22357762	22357837	22357898	0,0,0,0	21,52,43,12	0,0,22	52,26,0	189	114	0.0,0.0,0.0,0.0	0.0,0.0,1.0	-0.333
AT5G03500	AT5G03500	5	-	877525	878549	877525	877666	878116	878549	5,26,60,28	11,26,18,31	47,7,5	57,62,29	564	114	0.084,0.168,0.403,0.154	0.143,0.022,0.034	0.136
AT5G03500	AT5G03500	5	-	877525	878549	877525	877686	878116	878549	0,19,60,27	10,8,4,7	45,0,4	0,8,0	544	114	0.0,0.332,0.759,0.447	1.0,0.0,1.0	-0.282
AT5G03500	AT5G03500	5	-	877525	878549	877525	877898	878116	878549	0,0,33,7	0,4,0,0	25,0,0	2,0,0	332	114	NA,0.0,1.0,1.0	0.811,NA,NA	-0.144
AT1G02145	ALG12	1	+	404756	404953	404756	404842	404911	404953	1,0,10,6	0,8,17,16	7,0,0	7,9,27	183	114	1.0,0.0,0.268,0.189	0.384,0.0,0.0	0.236
AT3G23210	bHLH34	3	-	8284280	8285081	8284280	8284685	8284856	8285081	0,0,8,0	2,31,1,7	0,0,0	9,6,24	285	114	0.0,0.0,0.762,0.0	0.0,0.0,0.0	0.191
AT2G39445	AT2G39445	2	-	16469778	16470770	16469778	16470152	16470368	16470770	10,58,9,5	9,16,22,49	30,0,0	58,16,125	330	114	0.277,0.556,0.124,0.034	0.152,0.0,0.0	0.197
AT4G17370	AT4G17370	4	+	9706576	9706979	9706576	9706747	9706814	9706979	0,17,15,0	21,9,0,9	0,0,0	9,8,24	181	114	0.0,0.543,1.0,0.0	0.0,0.0,0.0	0.386
AT3G02290	AT3G02290	3	+	458411	459504	458411	459181	459280	459504	30,4,4,0	0,2,0,0	0,10,0	0,0,0	213	114	1.0,0.517,1.0,NA	NA,1.0,NA	-0.161

## Sheet: MutantvsWT_ES
GeneID	geneSymbol	chr	strand	exonStart_0base	exonEnd	upstreamES	upstreamEE	downstreamES	downstreamEE	IJC_SAMPLE_1	SJC_SAMPLE_1	IJC_SAMPLE_2	SJC_SAMPLE_2	IncFormLen	SkipFormLen	IncLevel1	IncLevel2	IncLevelDifference
AT4G07990	AT4G07990	4	-	4827485	4827527	4827154	4827271	4828814	4829167	0,0,5,0	33,20,22,13	10,0,11	14,38,28	156	114	0.0,0.0,0.142,0.0	0.343,0.0,0.223	-0.153
AT4G13460	SUVH9	4	-	7824610	7826741	7823893	7824329	7826853	7826997	389454345334	2,10,5,10	366,143,59	0,16,10	2245	114	0.908,0.697,0.778,0.629	1.0,0.312,0.231	0.239
AT4G33925	SSN2	4	+	16263437	16263459	16263035	16263352	16263574	16263680	0,0,3,0	4,0,0,0	29,2,0	0,0,0	136	114	0.0,NA,1.0,NA	1.0,1.0,NA	-0.5
AT4G15110	CYP97B3	4	-	8631062	8631149	8630887	8630976	8631233	8631293	25,66,33,15	12,0,0,0	12,21,12	0,0,0	201	114	0.542,1.0,1.0,1.0	1.0,1.0,1.0	-0.115
AT4G17483	AT4G17483	4	-	9748597	9748679	9748262	9748503	9748786	9749113	5,16,0,10	0,26,1,27	5,17,0	0,0,0	196	114	1.0,0.264,0.0,0.177	1.0,1.0,NA	-0.64
AT4G17483	AT4G17483	4	-	9748597	9748686	9748262	9748503	9748786	9749049	22,12,0,6	0,26,1,27	5,13,0	0,0,0	203	114	1.0,0.206,0.0,0.111	1.0,1.0,NA	-0.671
AT4G05040	AT4G05040	4	+	2579600	2579722	2579234	2579330	2579880	2580746	19,3,0,0	0,6,8,0	11,0,18	0,6,0	236	114	1.0,0.195,0.0,NA	1.0,0.0,1.0	-0.268
AT4G26190	AT4G26190	4	-	13263488	13263570	13263299	13263363	13263656	13266322	23,43,8,3	0,0,0,5	41,9,0	0,0,0	196	114	1.0,1.0,1.0,0.259	1.0,1.0,NA	-0.185
AT4G37680	HHP4	4	+	17700985	17701006	17700708	17700885	17701223	17701481	4,0,15,30	0,0,0,0	13,14,11	0,0,10	135	114	1.0,NA,1.0,1.0	1.0,1.0,0.482	0.173
[truncated: 455 more rows]
