# Supplementary material for: Mago nashi controls auxin‐mediated embryo patterning in Arabidopsis by regulating transcript abundance
Source: New Phytol. 2025 Apr 18;247(1):14–23. doi: 10.1111/nph.70154 (PMC12138180; doi:10.1111/nph.70154)
Supplement: Supplementary file 4 — Table S3 Significantly differential alternative splicing events in Arabidopsis hapless1 embryos. [file NPH-247-14-s003.xlsx]

## Sheet: A3SS
GeneID	geneSymbol	chr	strand	longExonStart_0base	longExonEnd	shortES	shortEE	flankingES	flankingEE	IJC_SAMPLE_1	SJC_SAMPLE_1	IJC_SAMPLE_2	SJC_SAMPLE_2	IncFormLen	SkipFormLen	PValue	FDR	IncLevel1	IncLevel2	IncLevelDifference
AT4G36690	ATU2AF65A	4	-	17294362	17294603	17294362	17294430	17294703	17294839	37,82,49,47	105194116179	99,77,97	105,66,82	287	114	3.36764e-08	6.90366e-06	0.123,0.144,0.144,0.094	0.272,0.317,0.32	-0.177
AT4G02390	PARP2	4	+	1050607	1050753	1050613	1050753	1050264	1050526	13,5,9,3	0,2,0,0	43,53,1	11,0,0	120	114	0.000196147	0.0120631	1.0,0.704,1.0,1.0	0.788,1.0,1.0	-0.003
AT2G23985	AT2G23985	2	+	10205449	10206522	10205622	10206522	10204801	10205241	11,22,17,17	18,10,0,21	25,17,10	0,0,0	287	114	3.65845e-07	5.62487e-05	0.195,0.466,1.0,0.243	1.0,1.0,1.0	-0.524
AT3G05480	RAD9	3	+	1587593	1587741	1587596	1587741	1587264	1587512	9,30,0,2	9,48,31,7	0,1,0	13,16,37	117	114	0.000145598	0.00962491	0.494,0.378,0.0,0.218	0.0,0.057,0.0	0.254
AT3G07300	AT3G07300	3	-	2327327	2327424	2327327	2327406	2327535	2327659	7,18,8,11	2,16,1,3	2,3,11	19,17,12	132	114	0.000136243	0.00962491	0.751,0.493,0.874,0.76	0.083,0.132,0.442	0.501
AT2G20585	NFD6	2	+	8866092	8866403	8866347	8866403	8865657	8865779	121,112,54,74	65,91,82,35	34,9,0	99,82,66	369	114	2.84728e-12	1.75108e-09	0.365,0.275,0.169,0.395	0.096,0.033,0.0	0.258
AT5G08190	NF-YB12	5	+	2636942	2637433	2636945	2637433	2636787	2636856	85181169147	0,8,4,0	214189135	24,17,34	117	114	0.000148678	0.00962491	1.0,0.957,0.976,1.0	0.897,0.915,0.795	0.114
AT2G44750	TPK2	2	+	18452273	18452523	18452279	18452523	18452086	18452188	1,13,16,29	0,3,0,0	8,0,8	11,7,18	120	114	2.18503e-12	1.75108e-09	1.0,0.805,1.0,1.0	0.409,0.0,0.297	0.716
AT2G02960	AT2G02960	2	-	863782	864020	863782	863995	864247	864452	8,11,8,20	0,11,0,4	7,13,0	8,25,14	139	114	5.27948e-05	0.0046384	1.0,0.451,1.0,0.804	0.418,0.299,0.0	0.575
AT1G60850	ATRPAC42	1	-	22400020	22400178	22400020	22400167	22400284	22400413	7,5,4,1	6,2,1,7	0,0,0	19,14,10	125	114	4.91769e-06	0.000549887	0.516,0.695,0.785,0.115	0.0,0.0,0.0	0.528
AT5G18420	AT5G18420	5	-	6105904	6105989	6105904	6105986	6106199	6106341	19,40,32,13	51,75,37,86	52,53,86	49,32,52	117	114	6.86176e-05	0.00562664	0.266,0.342,0.457,0.128	0.508,0.617,0.617	-0.282
AT1G31420	FEI1	1	+	11252755	11253004	11252758	11253004	11252347	11252680	0,7,15,0	13,11,13,3	9,11,29	5,5,6	117	114	0.000238996	0.0139984	0.0,0.383,0.529,0.0	0.637,0.682,0.825	-0.487
AT1G14270	AT1G14270	1	-	4876360	4876472	4876360	4876468	4876669	4876767	2,20,3,4	14,0,0,0	0,0,9	3,13,17	118	114	1.27245e-05	0.00120394	0.121,1.0,1.0,1.0	0.0,0.0,0.338	0.668
AT1G59520	CW7	1	+	21865662	21865889	21865767	21865889	21865248	21865371	30,111,60,54	5,22,10,2	23,22,47	0,0,0	219	114	3.24064e-08	6.90366e-06	0.757,0.724,0.757,0.934	1.0,1.0,1.0	-0.207
AT3G21100	AT3G21100	3	+	7402073	7402457	7402088	7402457	7401962	7401994	32,19,50,16	45,112,85,84	0,12,0	51,81,27	129	114	0.000341738	0.0182756	0.386,0.13,0.342,0.144	0.0,0.116,0.0	0.212
AT5G48950	DHNAT2	5	+	19847062	19847435	19847131	19847435	19845998	19846514	104,74,99,74	47,55,89,53	34,21,10	68,135,21	183	114	4.27075e-09	1.31326e-06	0.58,0.456,0.409,0.465	0.238,0.088,0.229	0.293
AT3G18535	AT3G18535	3	-	6376451	6376709	6376451	6376695	6376943	6377625	0,0,0,8	8,4,7,0	0,5,2	1,1,0	128	114	0.000522616	0.0267841	0.0,0.0,0.0,1.0	0.0,0.817,1.0	-0.356
AT5G52070	AT5G52070	5	+	21163578	21163968	21163726	21163968	21162095	21162208	1,2,21,9	7,0,16,16	14,8,16	0,0,0	262	114	6.94804e-08	1.22087e-05	0.059,1.0,0.363,0.197	1.0,1.0,1.0	-0.595
AT5G24630	BIN4	5	-	8435631	8435742	8435631	8435730	8435859	8436170	0,8,0,1	4,8,23,10	10,1,22	18,0,0	126	114	7.96354e-05	0.00612197	0.0,0.475,0.0,0.083	0.335,1.0,1.0	-0.639
AT1G69610	AT1G69610	1	+	26187192	26188058	26187203	26188058	26186712	26187108	15,16,2,10	0,0,9,0	14,0,0	1,5,3	125	114	0.000930277	0.0440092	1.0,1.0,0.169,1.0	0.927,0.0,0.0	0.483
AT5G45115	AT5G45115	5	-	18238010	18238644	18238010	18238613	18238734	18238906	9,2,38,0	11,3,5,5	14,7,7	0,0,0	145	114	6.8498e-07	9.36139e-05	0.391,0.344,0.857,0.0	1.0,1.0,1.0	-0.602
AT5G37380	AT5G37380	5	-	14816744	14819105	14816744	14818453	14819191	14819346	19,11,7,29	0,0,9,0	13,2,2	1,5,8	766	114	0.000294104	0.0164431	1.0,1.0,0.104,1.0	0.659,0.056,0.036	0.526
AT4G03270	CYCD6	4	-	1433139	1433235	1433139	1433232	1433308	1433392	0,14,3,7	7,3,0,25	29,9,20	0,0,0	117	114	0.000833946	0.0410302	0.0,0.82,1.0,0.214	1.0,1.0,1.0	-0.492
AT5G12210	RGTB1	5	+	3947670	3947821	3947673	3947821	3947504	3947558	53,37,91,103	0,0,9,0	34,35,76	6,5,36	117	114	9.72526e-06	0.000996839	1.0,1.0,0.908,1.0	0.847,0.872,0.673	0.18
AT3G06400	CHR11	3	+	1945597	1945656	1945600	1945656	1945452	1945507	12,16,4,20	9,55,23,9	4,0,0	67,16,42	117	114	1.16049e-06	0.000142741	0.565,0.221,0.145,0.684	0.055,0.0,0.0	0.385
AT4G00840	AT4G00840	4	-	355830	355936	355830	355916	356030	356157	18,55,19,10	11,16,19,18	0,2,3	27,22,21	134	114	4.27656e-10	1.75339e-07	0.582,0.745,0.46,0.321	0.0,0.072,0.108	0.467
AT5G03500	AT5G03500	5	-	877525	877898	877525	877666	878116	878549	5,30,27,21	11,26,18,31	24,7,5	57,62,29	346	114	0.00105982	0.0482807	0.13,0.275,0.331,0.182	0.122,0.036,0.054	0.159

## Sheet: A5SS
GeneID	geneSymbol	chr	strand	longExonStart_0base	longExonEnd	shortES	shortEE	flankingES	flankingEE	IJC_SAMPLE_1	SJC_SAMPLE_1	IJC_SAMPLE_2	SJC_SAMPLE_2	IncFormLen	SkipFormLen	PValue	FDR	IncLevel1	IncLevel2	IncLevelDifference
AT4G40030	AT4G40030	4	-	18556501	18556904	18556743	18556904	18556345	18556417	20,14,31,39	4,7,0,1	32,3,0	15,7,3	356	114	0.000231974	0.0236324	0.616,0.39,1.0,0.926	0.406,0.121,0.0	0.557
AT4G40030	AT4G40030	4	-	18556506	18556904	18556743	18556904	18556345	18556417	20,14,31,63	4,7,0,1	46,3,0	15,7,3	351	114	0.000419644	0.0342009	0.619,0.394,1.0,0.953	0.499,0.122,0.0	0.534
AT4G16695	AT4G16695	4	+	9394420	9394573	9394420	9394569	9395060	9395142	18,16,12,5	23,4,33,1	9,0,0	40,10,27	118	114	4.56301e-05	0.0074377	0.431,0.794,0.26,0.828	0.179,0.0,0.0	0.519
AT2G04690	AT2G04690	2	+	1645913	1646066	1645913	1646031	1646154	1646443	2,12,24,21	15,19,24,32	19,7,33	2,0,0	149	114	3.55271e-15	2.89546e-12	0.093,0.326,0.433,0.334	0.879,1.0,1.0	-0.663
AT2G39730	RCA	2	-	16571179	16571472	16571190	16571472	16570745	16571066	23,33,51,15	26,25,66,24	0,12,10	1,85,74	125	114	7.26933e-09	2.96225e-06	0.447,0.546,0.413,0.363	0.0,0.114,0.11	0.368
AT2G23985	AT2G23985	2	+	10204801	10205474	10204801	10205241	10205622	10206522	10,22,39,6	18,10,0,21	59,24,10	0,0,0	347	114	4.33858e-07	0.000117865	0.154,0.42,1.0,0.086	1.0,1.0,1.0	-0.585
AT3G07300	AT3G07300	3	-	2326718	2327012	2326724	2327012	2326090	2326220	10,5,7,20	7,30,5,20	2,2,6	57,47,22	120	114	6.07978e-05	0.00825837	0.576,0.137,0.571,0.487	0.032,0.039,0.206	0.35
AT3G13800	AT3G13800	3	+	4538799	4539069	4538799	4539065	4539312	4539440	7,12,0,7	14,8,16,21	0,0,0	28,11,6	118	114	0.000222108	0.0236324	0.326,0.592,0.0,0.244	0.0,0.0,0.0	0.29
AT3G10770	AT3G10770	3	-	3372900	3373555	3372924	3373555	3372572	3372812	100,107,81,80	12,29,2,18	134,88,123	0,0,0	138	114	9.51011e-07	0.000193769	0.873,0.753,0.971,0.786	1.0,1.0,1.0	-0.154
AT1G23970	AT1G23970	1	-	8483090	8483304	8483105	8483304	8482758	8483009	0,23,22,0	6,7,0,12	12,9,6	0,0,0	129	114	0.000263201	0.0238343	0.0,0.744,1.0,0.0	1.0,1.0,1.0	-0.564

## Sheet: RI
GeneID	geneSymbol	chr	strand	riExonStart_0base	riExonEnd	upstreamES	upstreamEE	downstreamES	downstreamEE	IJC_SAMPLE_1	SJC_SAMPLE_1	IJC_SAMPLE_2	SJC_SAMPLE_2	IncFormLen	SkipFormLen	PValue	FDR	IncLevel1	IncLevel2	IncLevelDifference
AT4G23770	AT4G23770	4	-	12383725	12384496	12383725	12384078	12384310	12384496	42,21,40,56	20,2,33,20	0,0,0	24,36,16	346	114	6.32827e-15	4.68767e-12	0.409,0.776,0.285,0.48	0.0,0.0,0.0	0.487
AT4G30820	AT4G30820	4	+	15006493	15006702	15006493	15006557	15006647	15006702	0,1,1,0	9,22,12,14	10,3,12	8,17,6	204	114	4.50112e-05	0.00370467	0.0,0.025,0.044,0.0	0.411,0.09,0.528	-0.326
AT2G09795	AT2G09795	2	-	3669905	3672766	3669905	3672125	3672205	3672766	71,75,75,31	5,0,1,9	41,23,36	24,18,21	194	114	2.46054e-10	9.11324e-08	0.893,1.0,0.978,0.669	0.501,0.429,0.502	0.408
AT2G04690	AT2G04690	2	+	1645913	1646443	1645913	1646031	1646154	1646443	0,6,37,40	15,19,24,32	24,50,7	2,0,0	237	114	5.66214e-15	4.68767e-12	0.0,0.132,0.426,0.375	0.852,1.0,1.0	-0.717
AT4G02725	AT4G02725	4	+	1206852	1207436	1206852	1206994	1207206	1207436	0,52,13,0	16,40,72,80	59,43,25	43,14,46	326	114	0.000365466	0.0212329	0.0,0.313,0.059,0.0	0.324,0.518,0.16	-0.241
AT2G45480	GRF9	2	+	18745248	18745802	18745248	18745484	18745582	18745802	14,20,6,16	17,2,0,6	3,3,1	0,0,0	212	114	0.000462766	0.0253922	0.307,0.843,1.0,0.589	1.0,1.0,1.0	-0.315
AT2G35060	KUP11	2	-	14778034	14779106	14778034	14778202	14778749	14779106	53,81,87,106	0,0,4,0	12,7,0	0,14,19	661	114	1.28831e-06	0.000181775	1.0,1.0,0.79,1.0	1.0,0.079,0.0	0.588
AT2G48100	AT2G48100	2	+	19670377	19671285	19670377	19670690	19671175	19671285	42,27,47,98	59,48,66,92	25,6,0	71,136,22	599	114	2.2531e-06	0.000303451	0.119,0.097,0.119,0.169	0.063,0.008,0.0	0.102
AT2G14740	VSR3	2	+	6312204	6312726	6312204	6312348	6312441	6312726	16,61,58,57	0,24,0,2	42,7,3	17,5,8	207	114	7.62588e-05	0.00525476	1.0,0.583,1.0,0.94	0.576,0.435,0.171	0.487
AT2G25730	AT2G25730	2	-	10956262	10956916	10956262	10956620	10956704	10956916	31,22,16,18	0,0,0,0	24,2,47	4,0,29	198	114	0.000513834	0.0271873	1.0,1.0,1.0,1.0	0.776,1.0,0.483	0.247
AT3G54000	AT3G54000	3	+	19997540	19997984	19997540	19997805	19997894	19997984	24,14,20,60	27,115,99,64	3,0,0	103,67,76	203	114	5.26766e-07	9.75505e-05	0.333,0.064,0.102,0.345	0.016,0.0,0.0	0.206
AT5G51170	AT5G51170	5	-	20794554	20795077	20794554	20794801	20794984	20795077	18,0,14,17	14,24,4,5	0,0,0	10,4,44	297	114	0.00013947	0.00918329	0.33,0.0,0.573,0.566	0.0,0.0,0.0	0.367
AT1G70620	AT1G70620	1	+	26627195	26628053	26627195	26627540	26627841	26628053	37,116,107,53	20,0,0,0	109,118,0	27,17,11	415	114	6.17881e-05	0.00469431	0.337,1.0,1.0,1.0	0.526,0.656,0.0	0.44
AT3G24530	AT3G24530	3	-	8947109	8947396	8947109	8947208	8947285	8947396	31,35,35,67	26,84,29,73	21,8,0	55,18,110	191	114	1.78591e-05	0.00170699	0.416,0.199,0.419,0.354	0.186,0.21,0.0	0.215
AT3G26670	AT3G26670	3	-	9800469	9801209	9800469	9800661	9800814	9801209	9,28,10,6	0,0,10,0	7,0,0	6,11,4	267	114	2.48748e-07	5.26458e-05	1.0,1.0,0.299,1.0	0.333,0.0,0.0	0.714
AT3G11290	AT3G11290	3	-	3537010	3537904	3537010	3537304	3537695	3537904	21,31,17,49	0,0,6,8	0,35,0	11,16,16	505	114	4.52599e-07	8.94035e-05	1.0,1.0,0.39,0.58	0.0,0.331,0.0	0.632
AT1G72830	NF-YA3	1	-	27406172	27406343	27406172	27406250	27406325	27406343	471405360366	13,40,19,43	276294338	2,4,0	189	114	2.42033e-05	0.00217316	0.956,0.859,0.92,0.837	0.988,0.978,1.0	-0.096
AT1G80150	AT1G80150	1	+	30148329	30150157	30148329	30149665	30149760	30150157	15,29,37,11	7,0,17,2	69,7,17	0,0,0	209	114	7.59804e-05	0.00525476	0.539,1.0,0.543,0.75	1.0,1.0,1.0	-0.292
AT2G20585	NFD6	2	+	8865657	8866403	8865657	8865779	8866347	8866403	62,104,67,52	65,91,82,35	21,7,0	99,82,66	682	114	3.65263e-13	1.80379e-10	0.138,0.16,0.12,0.199	0.034,0.014,0.0	0.138
AT1G33270	AT1G33270	1	-	12068558	12068925	12068558	12068654	12068828	12068925	36,16,12,38	30,28,28,44	0,4,3	4,71,44	288	114	6.97236e-10	2.29545e-07	0.322,0.184,0.145,0.255	0.0,0.022,0.026	0.211
AT1G61150	AT1G61150	1	+	22542836	22542981	22542836	22542862	22542957	22542981	17,13,34,32	11,5,10,37	39,16,21	0,3,0	209	114	1.32494e-07	3.01984e-05	0.457,0.586,0.65,0.321	1.0,0.744,1.0	-0.411
AT1G03370	AT1G03370	1	+	833693	834419	833693	833956	834253	834419	18,9,8,17	4,0,7,2	10,0,0	14,3,8	411	114	0.000155371	0.00994343	0.555,1.0,0.241,0.702	0.165,0.0,0.0	0.57
AT3G26680	SNM1	3	+	9803418	9804282	9803418	9803518	9803607	9804282	0,12,11,10	2,26,7,0	13,20,28	0,0,0	203	114	7.47647e-05	0.00525476	0.0,0.206,0.469,1.0	1.0,1.0,1.0	-0.581
AT1G56260	MDO1	1	-	21065473	21065875	21065473	21065626	21065715	21065875	1,23,13,22	9,3,0,20	7,0,0	22,9,41	203	114	0.000157726	0.00994343	0.059,0.812,1.0,0.382	0.152,0.0,0.0	0.513
AT5G55040	AT5G55040	5	-	22326939	22329187	22326939	22327458	22327537	22329187	106,87,94,86	0,3,8,4	87,50,83	13,15,17	193	114	2.83962e-05	0.00247465	1.0,0.945,0.874,0.927	0.798,0.663,0.743	0.202
AT2G01735	RIE1	2	+	325264	325636	325264	325397	325477	325636	0,12,18,18	29,44,29,13	0,1,0	7,19,22	194	114	0.000352241	0.0208738	0.0,0.138,0.267,0.449	0.0,0.03,0.0	0.204
AT1G53025	AT1G53025	1	-	19756444	19757386	19756444	19756833	19757075	19757386	25,5,23,11	0,2,0,0	72,32,22	3,8,15	356	114	7.16169e-05	0.00525476	1.0,0.445,1.0,1.0	0.885,0.562,0.32	0.272
AT1G60850	ATRPAC42	1	-	22400020	22400413	22400020	22400167	22400284	22400413	14,18,4,17	6,2,1,7	23,8,0	19,14,10	231	114	0.000578569	0.0290559	0.535,0.816,0.664,0.545	0.374,0.22,0.0	0.442
AT1G09710	AT1G09710	1	+	3141093	3141483	3141093	3141198	3141293	3141483	4,0,0,9	0,14,33,0	6,23,0	0,0,1	209	114	0.000408927	0.023301	1.0,0.0,0.0,1.0	1.0,1.0,0.0	-0.167
AT2G13800	SERK5	2	+	5753497	5753777	5753497	5753639	5753705	5753777	12,23,27,63	3,18,30,4	10,13,0	34,57,14	180	114	6.84228e-07	0.000112632	0.717,0.447,0.363,0.909	0.157,0.126,0.0	0.515
AT3G46110	SOK4	3	+	16932647	16933813	16932647	16933355	16933488	16933813	8,8,19,22	1,4,9,35	21,7,13	92,158,64	247	114	7.33497e-06	0.000776197	0.787,0.48,0.494,0.225	0.095,0.02,0.086	0.429
AT1G19870	iqd32	1	-	6897543	6898818	6897543	6898137	6898446	6898818	24,12,16,24	9,5,14,11	29,0,0	30,11,47	423	114	2.70287e-06	0.0003482	0.418,0.393,0.235,0.37	0.207,0.0,0.0	0.285
AT1G31500	AT1G31500	1	-	11275916	11276166	11275916	11275957	11276059	11276166	32,4,10,18	0,9,11,21	0,0,0	37,63,49	216	114	3.46907e-06	0.000428285	1.0,0.19,0.324,0.311	0.0,0.0,0.0	0.456
AT1G52370	AT1G52370	1	+	19506355	19507175	19506355	19506522	19507017	19507175	18,16,42,7	22,8,2,0	0,0,0	13,4,3	609	114	0.000127287	0.00857165	0.133,0.272,0.797,1.0	0.0,0.0,0.0	0.55
AT1G52370	AT1G52370	1	+	19506355	19507175	19506355	19506571	19507017	19507175	18,16,42,7	0,3,0,0	0,0,0	4,5,11	560	114	0	0	1.0,0.521,1.0,1.0	0.0,0.0,0.0	0.88
AT3G59660	AT3G59660	3	-	22034634	22034847	22034634	22034696	22034783	22034847	2,0,5,18	9,2,9,8	8,32,30	0,5,10	201	114	0.000425412	0.0237829	0.112,0.0,0.24,0.561	1.0,0.784,0.63	-0.576
AT3G46960	AT3G46960	3	-	17296725	17297410	17296725	17296986	17297152	17297410	0,22,9,10	5,0,4,9	0,0,0	1,3,28	280	114	0.000876038	0.0425525	0.0,1.0,0.478,0.311	0.0,0.0,0.0	0.447
AT1G35220	AT1G35220	1	+	12909514	12910138	12909514	12909632	12910041	12910138	0,38,30,12	13,16,4,10	36,74,59	3,1,6	523	114	5.82001e-06	0.000638692	0.0,0.341,0.62,0.207	0.723,0.942,0.682	-0.49
AT4G31200	AT4G31200	4	-	15163558	15164936	15163558	15164617	15164831	15164936	0,39,26,8	11,12,6,0	0,0,1	6,8,5	328	114	0.000505142	0.0271873	0.0,0.53,0.601,1.0	0.0,0.0,0.065	0.511
AT3G13445	TBP1	3	+	4381486	4381768	4381486	4381588	4381694	4381768	108147136134	101185127169	70,0,0	158,99,97	220	114	2.28706e-14	1.35531e-11	0.357,0.292,0.357,0.291	0.187,0.0,0.0	0.262
AT1G59520	CW7	1	+	21865248	21865889	21865248	21865371	21865767	21865889	40,65,41,39	5,22,10,2	2,12,31	0,0,0	510	114	5.58775e-13	2.36522e-10	0.641,0.398,0.478,0.813	1.0,1.0,1.0	-0.417
AT1G31360	RECQL2	1	+	11236210	11236723	11236210	11236318	11236644	11236723	36,36,27,0	5,0,2,13	30,7,3	0,0,0	440	114	0.000795329	0.039276	0.651,1.0,0.778,0.0	1.0,1.0,1.0	-0.393
AT1G72880	AT1G72880	1	-	27425635	27426215	27425635	27425981	27426074	27426215	27,40,12,7	0,0,0,1	4,23,43	6,3,12	207	114	2.14743e-05	0.00198839	1.0,1.0,1.0,0.794	0.269,0.809,0.664	0.368
AT1G49880	Erv1	1	+	18465635	18466085	18465635	18465713	18465808	18466085	1,0,4,0	12,7,10,21	7,34,11	26,33,13	209	114	3.11878e-05	0.00264027	0.043,0.0,0.179,0.0	0.128,0.36,0.316	-0.213
AT1G10900	AT1G10900	1	-	3636405	3637250	3636405	3636514	3637022	3637250	39,3,45,12	11,13,10,25	0,0,0	12,22,25	622	114	0.000293811	0.0181367	0.394,0.041,0.452,0.081	0.0,0.0,0.0	0.242
AT5G64520	XRCC2	5	+	25789986	25790540	25789986	25790090	25790175	25790540	16,44,15,33	7,15,2,18	20,20,19	1,0,0	199	114	3.15991e-08	8.51166e-06	0.567,0.627,0.811,0.512	0.92,1.0,1.0	-0.344
AT5G40530	AT5G40530	5	+	16235698	16235927	16235698	16235813	16235882	16235927	0,0,4,9	84,132,56,85	50,32,27	101,45,49	183	114	0	0	0.0,0.0,0.043,0.062	0.236,0.307,0.256	-0.24
AT2G40410	AtCaN2	2	+	16874371	16874871	16874371	16874616	16874711	16874871	4,17,6,4	28,14,24,7	0,1,2	45,26,51	209	114	0.000311987	0.0188657	0.072,0.398,0.12,0.238	0.0,0.021,0.021	0.193
AT5G64390	HEN4	5	+	25746564	25748575	25746564	25746676	25747215	25748575	51,57,23,23	34,6,6,0	1,0,49	19,10,28	653	114	0.000545327	0.0283474	0.208,0.624,0.401,1.0	0.009,0.0,0.234	0.477
AT1G79790	FHY1	1	-	30017371	30017632	30017371	30017442	30017517	30017632	16,0,18,1	31,23,35,44	24,12,15	23,17,16	189	114	0.000572583	0.0290559	0.237,0.0,0.237,0.014	0.386,0.299,0.361	-0.227
AT5G01950	AT5G01950	5	-	369010	369537	369010	369082	369284	369537	33,7,23,19	0,0,21,13	20,0,3	46,21,13	316	114	5.99828e-05	0.00467708	1.0,1.0,0.283,0.345	0.136,0.0,0.077	0.586
AT5G05800	AT5G05800	5	-	1744445	1745245	1744445	1744781	1745136	1745245	35,41,26,14	7,0,16,4	1,7,0	4,11,10	469	114	4.63992e-06	0.000549924	0.549,1.0,0.283,0.46	0.057,0.134,0.0	0.509
AT4G34140	AT4G34140	4	+	16351769	16352617	16351769	16352085	16352341	16352617	1,12,23,63	3,2,12,8	0,3,0	14,3,12	370	114	1.03659e-06	0.000153902	0.093,0.649,0.371,0.708	0.0,0.236,0.0	0.377
AT5G57240	ORP4C	5	+	23194873	23195303	23194873	23194976	23195051	23195303	36,21,25,39	30,13,15,40	18,0,5	19,85,45	189	114	1.03883e-06	0.000153902	0.42,0.494,0.501,0.37	0.364,0.0,0.063	0.304
AT1G07890	APX1	1	+	2437680	2438123	2437680	2437833	2437992	2438123	10,46,36,38	20,15,4,0	6,5,6	18,52,31	273	114	5.97164e-07	0.000104082	0.173,0.562,0.79,1.0	0.122,0.039,0.075	0.553
AT5G38360	AT5G38360	5	-	15332390	15332604	15332390	15332488	15332555	15332604	7,57,61,40	15,38,30,4	6,0,2	23,23,5	181	114	5.8157e-06	0.000638692	0.227,0.486,0.562,0.863	0.141,0.0,0.201	0.42
AT5G13200	AT5G13200	5	+	4207513	4208289	4207513	4207788	4207878	4208289	9,18,0,0	15,49,20,12	36,91,38	37,69,41	204	114	1.00124e-05	0.000988891	0.251,0.17,0.0,0.0	0.352,0.424,0.341	-0.267
AT2G25670	AT2G25670	2	-	10930298	10931090	10930298	10930719	10930827	10931090	20,125,76,17	71,109,61,121	185128262	101,71,98	222	114	8.05791e-06	0.000823296	0.126,0.371,0.39,0.067	0.485,0.481,0.579	-0.277
AT3G14205	AT3G14205	3	-	4719070	4720061	4719070	4719293	4719895	4720061	7,47,31,150	0,0,2,11	114,35,35	21,47,62	716	114	1.03633e-07	2.55888e-05	1.0,1.0,0.712,0.685	0.464,0.106,0.082	0.632
AT3G52050	OEX1	3	+	19304885	19305353	19304885	19305088	19305211	19305353	22,22,6,30	1,4,3,0	4,7,0	11,11,5	237	114	1.08681e-08	3.22021e-06	0.914,0.726,0.49,1.0	0.149,0.234,0.0	0.655
AT4G24880	AT4G24880	4	+	12810337	12811013	12810337	12810430	12810869	12811013	0,39,20,73	4,19,28,17	0,0,7	12,12,59	553	114	4.81519e-05	0.00385606	0.0,0.297,0.128,0.47	0.0,0.0,0.024	0.216

## Sheet: ES
GeneID	geneSymbol	chr	strand	exonStart_0base	exonEnd	upstreamES	upstreamEE	downstreamES	downstreamEE	IJC_SAMPLE_1	SJC_SAMPLE_1	IJC_SAMPLE_2	SJC_SAMPLE_2	IncFormLen	SkipFormLen	PValue	FDR	IncLevel1	IncLevel2	IncLevelDifference
AT2G23985	AT2G23985	2	+	10205449	10205474	10204801	10205241	10205622	10205693	15,14,14,0	18,10,0,21	35,29,10	0,0,0	139	114	6.90308e-06	0.00488393	0.406,0.534,1.0,0.0	1.0,1.0,1.0	-0.515
AT5G45190	AT5G45190	5	-	18279996	18280078	18279521	18279656	18280506	18280765	8,26,15,27	27,10,0,10	58,27,15	0,0,0	196	114	1.88012e-05	0.00550032	0.147,0.602,1.0,0.611	1.0,1.0,1.0	-0.41
AT2G20585	NFD6	2	+	8866092	8866403	8865657	8865779	8866573	8866791	133,114,78,77	160262270108	55,11,24	314208227	425	114	1.94358e-05	0.00550032	0.182,0.105,0.072,0.161	0.045,0.014,0.028	0.101
AT3G01150	PTB1	3	+	52644	52746	52154	52364	52888	52951	29,28,7,17	26,27,22,43	7,0,0	14,18,60	216	114	1.6155e-05	0.00550032	0.371,0.354,0.144,0.173	0.209,0.0,0.0	0.191
AT5G52070	AT5G52070	5	+	21163578	21163648	21162074	21162208	21163726	21163968	3,2,24,3	7,0,16,16	7,8,19	0,0,0	184	114	4.20229e-07	0.000594624	0.21,1.0,0.482,0.104	1.0,1.0,1.0	-0.551
