# Supplementary material for: Mago nashi controls auxin‐mediated embryo patterning in Arabidopsis by regulating transcript abundance
Source: New Phytol. 2025 Apr 18;247(1):14–23. doi: 10.1111/nph.70154 (PMC12138180; doi:10.1111/nph.70154)
Supplement: Supplementary file 5 — Table S4 Primer list. Please note: Wiley is not responsible for the content or functionality of any Supporting Information supplied by the authors. Any queries (other than missing material) should be directed to the New Phytologist Central Office. [file NPH-247-14-s004.xlsx]

## Sheet: Sheet1
New Phytologist Supporting Information
Article title: Mago Nashi controls auxin-mediated embryo patterning in Arabidopsis by regulating transcript abundance
Authors: Liping Liu, Wen Gong, Regina Stöckl, Philipp Denninger, Uwe Schwartz, Mark A. Johnson, Thomas Dresselhaus*
Article acceptance date: 22 March 2025

## Sheet: primer
Table S4 Primers Used in this study
Primer Name	Primer sequence (5' to 3')	notes
oPDR001A-fwd	aacaGGTCTCtACCTCCTTCTGTCAACTAAAGTACCAAGc	Mago-Promoter_GG-Overhang A
oPDR001-rev	aacaGGTCTCaTGTTgccttctctttttttctttctttctcg
oPDR002A-fwd	aacaGGTCTCtGGCTcaATGGCCGCGGAAGAAGC	Mago-ORF_Part-A_GG-Overhang C
oPDR002A-rev	aacaGGTCTCGATAGTAGAAGATGCGAAGTCCTTCA
oPDR002B-fwd	aacaGGTCTCACTATCTTGTTCAGgtcAcctctct	Mago-ORF_Part-A_GG-Overhang D
oPDR002B-rev	aacaGGTCTCaCTGAGATAGGCTTGATTTTGAAGTGCAGA
oPDR003-fwd	aacaGGTCTCaCTGCTAGagaagaaaatcagtttgtgacatgt	Mago Terminator
oPDR003-rev	aacaGGTCTCaTAGTtgttcttcccgattcataaaaagcta
qAT3G46110_IR_F	ATGGCGTTGGTGAGTTCAAG	qPCR for SOK4
qAT3G46110_IR_R	CATCTGAGAAAACAGAATAA
hap1-1 LP	aacaGGTCTCtACCTaaattcaacagccctccttacca	T_DNA insertion genotyping
hap1-1 RP	aacaGGTCTCaCTGAGATAGGCTTGATTTTGAAGTGCAGA
LB3	TAGCATCTGAATTTCATAACCAATCTCGATACAC
